# Supplementary material for: Widespread misidentification of scanning electron microscope instruments in the peer-reviewed materials science and engineering literature
Source: PLoS One. 2025 Jul 17;20(7):e0326754. doi: 10.1371/journal.pone.0326754 (PMC12270153; doi:10.1371/journal.pone.0326754)
Supplement: S1 Table — When we selected Trends in Analytical Chemistry for analysis, we were unaware that nearly every article was a review article and thus would likely not identify SEM instruments in-text. Our findings confirmed this. (XLSX) [file pone.0326754.s006.xlsx]

## Sheet: Sheet1
S1 Table: Characteristics of surveyed journals and collected articles. *When we selected Trends in Analytical Chemistry for analysis, we were unaware that nearly every article was a review article and thus would likely not identify SEM instruments in-text. Our findings confirmed this.
journal	2022 IF	Publisher	Year founded	Total articles	Articles with SEM images	Articles with SEM images with brandmarks	Mfr. incorrect, model incorrect	Mfr. correct, model incorrect	Mfr. incorrect, model correct
Acta Biomaterialia	9.7	Elsevier	2005	7732	2922	14	1	2	0
Applied Clay Science	5.6	Elsevier	1985	4707	1800	89	14	7	0
Arabian Journal of Chemistry	6	Elsevier	2009	4344	1072	147	29	1	0
Biomaterials	14	Elsevier	1980	9931	2402	48	4	8	0
Case Studies in Construction Materials	6.2	Elsevier	2014	1902	346	52	8	1	0
Cement and Concrete Research	11.4	Elsevier	1971	2778	525	36	3	0	0
Ceramics International	5.1	Elsevier	1981	32398	20308	1057	161	60	4
Chemical Engineering Journal	15.1	Elsevier	1997	33975	13472	564	88	33	0
Chemosphere	8.8	Elsevier	1972	26691	3468	337	65	15	0
Colloids and Surfaces B: Biointerfaces	5.8	Elsevier	1993	9090	2902	137	19	11	0
Composites Part A: Applied Science and Manufacturing	8.7	Elsevier	1996	4546	2155	65	5	4	0
Composites Part B: Engineering	13.1	Elsevier	1996	8754	2651	158	26	6	0
Construction and Building Materials	7.4	Elsevier	1987	27398	6069	848	76	21	0
Food Chemistry	8.8	Elsevier	1976	25978	1815	236	32	20	0
Frontiers in Chemical Engineering	-	Frontiers	2019	265	34	0	0	0	0
Frontiers in Chemistry	5.5	Frontiers	2010	6405	523	11	5	0	0
Frontiers in Energy Research	3.4	Frontiers	2013	4057	125	0	0	0	0
Frontiers in Materials	3.2	Frontiers	2014	2642	380	7	1	0	0
Frontiers in Oncology	4.7	Frontiers	2011	21637	0	0	0	0	0
Fuel	7.4	Elsevier	1922	22324	2506	304	50	7	1
Heliyon	4	Elsevier	2015	13708	823	94	12	2	0
Inorganic Chemistry Communications	3.8	Elsevier	1998	6688	1339	169	44	8	0
International Journal of Biological Macromolecules	8.2	Elsevier	1979	21189	6359	763	180	40	1
International Journal of Hydrogen Energy	7.2	Elsevier	1976	33191	9478	577	91	28	0
Journal of Alloys and Compounds	6.2	Elsevier	1958	47343	19026	990	146	47	1
Journal of Building Engineering	6.4	Elsevier	2015	6004	759	126	8	6	0
Journal of Cleaner Production	6.4	Elsevier	1993	32560	3509	414	54	31	0
Journal of Colloid and Interface Science	9.9	Elsevier	1946	16552	7656	329	64	12	1
Journal of Energy Storage	9.4	Elsevier	2015	6206	1656	113	13	4	0
Journal of Environmental Chemical Engineering	7.7	Elsevier	2013	9422	4100	393	73	15	0
Journal of Industrial and Engineering Chemistry	6.1	Elsevier	1995	6252	2662	176	38	6	0
Journal of Membrane Science	9.5	Elsevier	1976	11165	5306	291	39	33	0
Journal of Molecular Liquids	6	Elsevier	1967	17561	2870	402	95	9	0
Journal of Photochemistry and Photobiology B: Biology	5.4	Elsevier	1987	3375	362	25	5	2	0
Journal of Solid State Chemistry	3.3	Elsevier	1969	7280	2026	101	19	5	0
Journal of The Mechanical Behavior of Biomedical Materials	3.9	Elsevier	2008	5142	1622	133	15	5	0
Materials Science and Engineering: A	6.4	Elsevier	1988	18189	8157	229	27	12	1
Materials Science and Engineering: B	3.6	Elsevier	1988	3797	1907	112	21	3	0
Materials Science and Engineering: C	7.9	Elsevier	1993	9549	3895	295	71	14	0
Materials Today	24.2	Elsevier	1998	2980	474	2	1	0	0
Microchemical Journal	4.8	Elsevier	1957	7039	1429	226	45	17	0
Optik	3.1	Elsevier	1946	18619	1647	195	28	5	0
Pharmacological Research Modern Chinese Medicine	-	Elsevier	2021	199	2	0	0	0	0
PLOS ONE	3.7	Public Library of Science	2006	291421	3142	83	9	7	0
Results in Engineering	5	Elsevier	2019	942	130	15	2	1	0
Scientific Reports	4.6	Nature Portfolio	2011	175954	11486	434	65	19	0
Separation and Purification Technology	8.6	Elsevier	1997	12887	4885	397	59	27	0
Solar Energy	6.7	Elsevier	1957	9180	1538	102	16	6	0
Tetrahedron	2.1	Elsevier	1957	12145	129	5	4	0	0
Trends in Analytical Chemistry*	13.1	Elsevier	1981	3015	197	13	0	0	0
Total	-	-	-	1067108	174046	11314	1831	560	9
