# Supplementary material for: Widespread misidentification of scanning electron microscope instruments in the peer-reviewed materials science and engineering literature
Source: PLoS One. 2025 Jul 17;20(7):e0326754. doi: 10.1371/journal.pone.0326754 (PMC12270153; doi:10.1371/journal.pone.0326754)
Supplement: S2 Table — (XLSX) [file pone.0326754.s007.xlsx]

## Sheet: Sheet1
S2 Table: Strings used for searching figure captions to identify figures that contain SEM images.
pattern	context
sem image	as in "SEM image"
scanning electron micro	as in "scanning electron microscope"
sem micro	as in "SEM micrograph"
sem pic	as in "SEM picture"
