# Supplementary material for: Widespread misidentification of scanning electron microscope instruments in the peer-reviewed materials science and engineering literature
Source: PLoS One. 2025 Jul 17;20(7):e0326754. doi: 10.1371/journal.pone.0326754 (PMC12270153; doi:10.1371/journal.pone.0326754)
Supplement: S3 Table — (XLSX) [file pone.0326754.s008.xlsx]

## Sheet: Sheet1
S3 Table: Strings used for matching OCR-extracted text from figures to known SEM models and manufacturers.
Pattern	Context	Manufacturer
TESCAN		Tescan
TESCA		Tescan
TESC		Tescan
VEGA		Tescan
VEGA3		Tescan
VEGAN	Vega II	Tescan
VEGAS	Vega 3	Tescan
KYKY-EM3200		KYKY
SU8010		Hitachi
SU8000		Hitachi
SU3500		Hitachi
SU1510		Hitachi
SU8020		Hitachi
SU5000		Hitachi
$U8000	SU8000	Hitachi
$U8020	SU8020	Hitachi
$U8220	SU8220	Hitachi
SU70		Hitachi
SU8220		Hitachi
S-3400N		Hitachi
S3400N		Hitachi
Regulus		FEI/Thermo
BSED	Only found on FEI instrument metadata banners	FEI/Thermo
Quanta		FEI/Thermo
QUANTA		FEI/Thermo
Nova		FEI/Thermo
NanoSEM		FEI/Thermo
InBeam	Can be found on all Tescan instruments except Vega	Tescan
AIS2300C		Seron
2300C		Seron
NOVA		FEI/Thermo
GEMINI		Zeiss
ZEISS		Zeiss
