# Supplementary material for: Widespread misidentification of scanning electron microscope instruments in the peer-reviewed materials science and engineering literature
Source: PLoS One. 2025 Jul 17;20(7):e0326754. doi: 10.1371/journal.pone.0326754 (PMC12270153; doi:10.1371/journal.pone.0326754)
Supplement: S4 Table — String matching was case-insensitive. The previous and following 150 characters were extracted into a spreadsheet for manual labeling. All strings reflect popular SEM manufacturers or known misspellings. (XLSX) [file pone.0326754.s009.xlsx]

## Sheet: Sheet1
S4 Table: Strings used for extracting mentions of SEM equipment in full text of articles. String matching was case-insensitive. The previous and following 150 characters were extracted into a spreadsheet for manual labeling. All strings reflect popular SEM manufacturers or known misspellings.
Pattern
tescan
te-scan
te scan
tesscan
phillips
philips
jeol
ky-ky
kyky
seron
je-ol
zeiss
nova nano
tscan
fei quanta
quanta fei
leica
philip's
joel
cambridge
Hithachi
hitachi
hitashi
1455VP
960A
XL30
XL-30
superscan
super scan
Cam scan
camscan
MV2300
quanta
fei
nanosem
