# Supplementary material for: Widespread misidentification of scanning electron microscope instruments in the peer-reviewed materials science and engineering literature
Source: PLoS One. 2025 Jul 17;20(7):e0326754. doi: 10.1371/journal.pone.0326754 (PMC12270153; doi:10.1371/journal.pone.0326754)
Supplement: S5 Table — Strings extracted from full text for labeling are not included to respect the licensing terms and conditions laid out in the text and data mining agreements established by the publishers of the journals we surveyed. (XLSX) [file pone.0326754.s010.xlsx]

## Sheet: Sheet1
S5 Table: Metadata and our labels for 11,314 articles with OCR-readable SEM brandmarks. Strings extracted from full text for labeling are not included to respect the licensing terms and conditions laid out in the text and data mining agreements established by the publishers of the journals we surveyed.
doi_link	doi	openalex_work_id	openalex_source_id	pubmed_id	journal_name	year	title	ocr_text	mapped_manufacturer	n_instruments_from_ocr	id_instrument	make_correct	model_correct	notes	evaluator	date	citation_count	pubpeer_comments	rescreen_evaluator	rescreen_date	labels_correct	no_alternate_explanation	rescreen_notes
https://doi.org/10.1016/j.ijbiomac.2014.08.022	10.1016/j.ijbiomac.2014.08.022	W2048735542	S83853393	25159882	International Journal of Biological Macromolecules	2015	Synthesis, characterization and Cr(VI) uptake study of polyaniline coated chitin	VEGA3, VEGAS, TESCAN|, TESCAN	TESCAN	1	TRUE	1	1		Reese	2023-10-23	59	FALSE
https://doi.org/10.1016/j.ijbiomac.2014.08.030	10.1016/j.ijbiomac.2014.08.030	W2010509062	S83853393	25192852	International Journal of Biological Macromolecules	2015	Cyclodextrin-grafted chitosan hydrogels for controlled drug delivery	JEOL	JEOL	1	TRUE	1			Reese	2023-10-23	97	FALSE
https://doi.org/10.1016/j.ijbiomac.2014.09.023	10.1016/j.ijbiomac.2014.09.023	W2094360539	S83853393	25260573	International Journal of Biological Macromolecules	2015	Removal of Cr(VI) ions by adsorption onto sodium alginate-polyaniline nanofibers	VEGA3, TESCAN, VEGAS	TESCAN	1	TRUE	1	1		Reese	2023-10-23	175	FALSE
https://doi.org/10.1016/j.ijbiomac.2015.09.064	10.1016/j.ijbiomac.2015.09.064	W1923009415	S83853393	26433177	International Journal of Biological Macromolecules	2016	Facile synthesis of chitosan/ZnO bio-nanocomposite hydrogel beads as drug delivery systems	TESCAN	TESCAN	1	TRUE	1			Reese	2023-10-23	143	FALSE
https://doi.org/10.1016/j.ijbiomac.2015.10.018	10.1016/j.ijbiomac.2015.10.018	W1835729076	S83853393	26454107	International Journal of Biological Macromolecules	2016	Facile synthesis of antibacterial chitosan/CuO bio-nanocomposite hydrogel beads	TESCAN	TESCAN	1	TRUE	1			Reese	2023-10-23	101	FALSE
https://doi.org/10.1016/j.ijbiomac.2015.10.056	10.1016/j.ijbiomac.2015.10.056	W1885653007	S83853393	26529191	International Journal of Biological Macromolecules	2016	A specific antimicrobial protein CAP-1 from Pseudomonas sp. isolated from the jellyfish Cyanea capillata	SU8010	Hitachi	1	TRUE	0	0		Reese	2023-10-23	9	FALSE
https://doi.org/10.1016/j.ijbiomac.2015.12.022	10.1016/j.ijbiomac.2015.12.022	W2207139252	S83853393	26706844	International Journal of Biological Macromolecules	2016	Defluoridation of water using dicarboxylic acids mediated chitosan-polyaniline/zirconium biopolymeric complex	VEGASTESCAN	TESCAN	1	FALSE				Reese	2023-10-23	16	FALSE
https://doi.org/10.1016/j.ijbiomac.2015.12.052	10.1016/j.ijbiomac.2015.12.052	W2198253121	S83853393	26718869	International Journal of Biological Macromolecules	2016	Evaluation of chitosan quaternary ammonium salt-modified resin denture base material	S-3400N	Hitachi	1	TRUE	0	0		Reese	2024-01-06	37	FALSE
https://doi.org/10.1016/j.ijbiomac.2016.02.012	10.1016/j.ijbiomac.2016.02.012	W2290279454	S83853393	26853823	International Journal of Biological Macromolecules	2016	Characterization of chitosanâ€“nanoclay bionanocomposite active films containing milk thistle extract	TESCAN	TESCAN	1	TRUE	1			Reese	2023-10-23	87	FALSE
https://doi.org/10.1016/j.ijbiomac.2016.02.021	10.1016/j.ijbiomac.2016.02.021	W2268986426	S83853393	26875534	International Journal of Biological Macromolecules	2016	Biomimetic interconnected porous keratinâ€“fibrinâ€“gelatin 3D sponge for tissue engineering application	VEGAS, TESCAN, VEGA3	TESCAN	1	TRUE	0	0		Reese	2024-01-06	36	FALSE
https://doi.org/10.1016/j.ijbiomac.2016.02.030	10.1016/j.ijbiomac.2016.02.030	W2287101310	S83853393	26893054	International Journal of Biological Macromolecules	2016	Preparation and characterization of acetylated starch nanoparticles as drug carrier: Ciprofloxacin as a model	TESCAN, InBeam	TESCAN	1	TRUE	1	0	Mira, not vega	Reese	2023-12-21	103	FALSE
https://doi.org/10.1016/j.ijbiomac.2016.02.080	10.1016/j.ijbiomac.2016.02.080	W2293100118	S83853393	26959172	International Journal of Biological Macromolecules	2016	Covalent immobilization of Î±-amylase on magnetic particles as catalyst for hydrolysis of high-amylose starch	JEOL	JEOL	1	TRUE	0	0		Reese	2023-10-23	44	FALSE
https://doi.org/10.1016/j.ijbiomac.2016.05.032	10.1016/j.ijbiomac.2016.05.032	W2363542542	S83853393	27177461	International Journal of Biological Macromolecules	2016	A simple improved desolvation method for the rapid preparation of albumin nanoparticles	TESCAN	TESCAN	1	TRUE	1			Reese	2023-10-23	148	FALSE
https://doi.org/10.1016/j.ijbiomac.2016.05.055	10.1016/j.ijbiomac.2016.05.055	W2398744072	S83853393	27212217	International Journal of Biological Macromolecules	2016	Polyionic hybrid nano-engineered systems comprising alginate and chitosan for antihypertensive therapeutics	TESCAN, InBeam	TESCAN	1	TRUE	1		Tescan is Czech, not American	Reese	2023-10-23	28	FALSE
https://doi.org/10.1016/j.ijbiomac.2016.05.058	10.1016/j.ijbiomac.2016.05.058	W2396817631	S83853393	27212219	International Journal of Biological Macromolecules	2016	Microencapsulation of chia seed oil using chia seed protein isolateâ¿¿chia seed gum complex coacervates	Quanta	FEI/Thermo	1	TRUE	1	1		Reese	2023-10-23	126	FALSE
https://doi.org/10.1016/j.ijbiomac.2016.05.078	10.1016/j.ijbiomac.2016.05.078	W2398353212	S83853393	27234497	International Journal of Biological Macromolecules	2016	Anti-inflammatory effects of sodium alginate/gelatine porous scaffolds merged with fucoidan in murine microglial BV2 cells	VEGANTESCAN, VEGAN, TESCAN, VEGAITESCAN, VEGAN)	TESCAN	1	TRUE	0	0		Reese	2023-10-23	33	FALSE
https://doi.org/10.1016/j.ijbiomac.2016.05.087	10.1016/j.ijbiomac.2016.05.087	W2396411605	S83853393	27235732	International Journal of Biological Macromolecules	2016	A bimetallic nanocomposite modified genosensor for recognition and determination of thalassemia gene	VEGAITESCAN, TESCAN, VEGAN	TESCAN	1	TRUE	1	1		Reese	2023-10-23	10	FALSE
https://doi.org/10.1016/j.ijbiomac.2016.06.012	10.1016/j.ijbiomac.2016.06.012	W2414396326	S83853393	27283235	International Journal of Biological Macromolecules	2016	Preparation of Prunella vulgaris polysaccharide-zinc complex and its antiproliferative activity in HepG2 cells	Nova, NanoSEM	FEI/Thermo	1	TRUE	1	1		Reese	2024-01-06	43	FALSE
https://doi.org/10.1016/j.ijbiomac.2016.06.039	10.1016/j.ijbiomac.2016.06.039	W2430996875	S83853393	27311504	International Journal of Biological Macromolecules	2016	Antibacterial electrospun chitosan-polyethylene oxide nanocomposite mats containing ZIF-8 nanoparticles	AIS2300C_, TESCAN, VEGAN	Seron, TESCAN	2	TRUE	0	0	At least 3 different SEM instruments used in article!	Reese	2023-10-23	144	FALSE
https://doi.org/10.1016/j.ijbiomac.2016.06.065	10.1016/j.ijbiomac.2016.06.065	W2465872139	S83853393	27341782	International Journal of Biological Macromolecules	2016	Fabrication, characterization and determination of biological activities of poly(Îµ-caprolactone)/chitosan-caffeic acid composite fibrous mat for wound dressing application	VEGAN, TESCAN, VEGA\, VEGA\\, VEGANTESCAN, VEGAIITESCAN	TESCAN	1	TRUE	1	1		Reese	2023-10-23	43	FALSE
https://doi.org/10.1016/j.ijbiomac.2016.07.034	10.1016/j.ijbiomac.2016.07.034	W2460177311	S83853393	27418291	International Journal of Biological Macromolecules	2016	Optimization of PEG-based extraction of polysaccharides from Dendrobium nobile Lindl. and bioactivity study	SU1510	Hitachi	1	TRUE	1	1		Reese	2023-10-23	38	FALSE
https://doi.org/10.1016/j.ijbiomac.2016.07.051	10.1016/j.ijbiomac.2016.07.051	W2506761239	S83853393	27431789	International Journal of Biological Macromolecules	2016	Effect of chitin nanofiber on the morphological and physical properties of chitosan/silver nanoparticle bionanocomposite films	KYKY-EM3200	KYKY	1	TRUE	1	1		Reese	2023-10-23	56	FALSE
https://doi.org/10.1016/j.ijbiomac.2016.07.074	10.1016/j.ijbiomac.2016.07.074	W2485367866	S83853393	27456120	International Journal of Biological Macromolecules	2016	Microencapsulation of norfloxacin in chitosan/chitosan oligosaccharides and its application in shrimp culture	S-4800	Hitachi	1	TRUE	1	1		Reese	2023-10-23	19	FALSE
https://doi.org/10.1016/j.ijbiomac.2016.08.017	10.1016/j.ijbiomac.2016.08.017	W2511845247	S83853393	27514441	International Journal of Biological Macromolecules	2016	Interpenetrating hydrogels of O -carboxymethyl Tamarind gum and alginate for monitoring delivery of acyclovir	ZEISS	Zeiss	1	TRUE	1			Reese	2023-10-23	50	FALSE
https://doi.org/10.1016/j.ijbiomac.2016.08.076	10.1016/j.ijbiomac.2016.08.076	W2515104683	S83853393	27590536	International Journal of Biological Macromolecules	2016	Encapsulation of Aloe Vera extract into natural Tragacanth Gum as a novel green wound healing product	TESCA, InBeam, TESC	TESCAN	1	TRUE	1	0	Mira, not vega	Reese	2023-12-21	62	FALSE
https://doi.org/10.1016/j.ijbiomac.2016.08.084	10.1016/j.ijbiomac.2016.08.084	W2514100884	S83853393	27591922	International Journal of Biological Macromolecules	2016	Removal of Pb(II) ions by using magnetic chitosan-4-((pyridin-2-ylimino)methyl)benzaldehyde Schiffâ€™s base	ZEISS	Zeiss	1	TRUE	1			Reese	2023-10-23	43	FALSE
https://doi.org/10.1016/j.ijbiomac.2016.09.010	10.1016/j.ijbiomac.2016.09.010	W2514170546	S83853393	27608545	International Journal of Biological Macromolecules	2016	Evaluation of mixing efficiency in elaborating of chitosan/cellulose nanocomposite via statistical analyses	KYKY-EM3200	KYKY	1	TRUE	1	1		Reese	2023-10-23	9	FALSE
https://doi.org/10.1016/j.ijbiomac.2016.09.015	10.1016/j.ijbiomac.2016.09.015	W2510204467	S83853393	27612644	International Journal of Biological Macromolecules	2016	Removal of nitrate and phosphate using chitosan/Al 2 O 3 /Fe 3 O 4 composite nanofibrous adsorbent: Comparison with chitosan/Al 2 O 3 /Fe 3 O 4 beads	VEGAN, TESCAN, AIS2300C	TESCAN, Seron	2	TRUE	0	0		Reese	2023-10-23	104	FALSE
https://doi.org/10.1016/j.ijbiomac.2016.09.035	10.1016/j.ijbiomac.2016.09.035	W2520339751	S83853393	27637448	International Journal of Biological Macromolecules	2016	Bacterial cellulose composites loaded with SiO 2 nanoparticles: Dynamic-mechanical and thermal properties	TESCAN, InBeam, TESC	TESCAN	1	TRUE	1	0	Mira, not vega	Reese	2023-12-21	21	FALSE	Spencer	2024-02-06	TRUE	TRUE
https://doi.org/10.1016/j.ijbiomac.2016.09.110	10.1016/j.ijbiomac.2016.09.110	W2527703094	S83853393	27702657	International Journal of Biological Macromolecules	2016	PH-sensitive bionanocomposite hydrogel beads based on carboxymethyl cellulose/ZnO nanoparticle as drug carrier	KYKY-EM3200	KYKY	1	TRUE	1	1		Reese	2023-10-23	123	FALSE
https://doi.org/10.1016/j.ijbiomac.2016.10.030	10.1016/j.ijbiomac.2016.10.030	W2536304755	S83853393	27746354	International Journal of Biological Macromolecules	2017	Preparation and characteristic of gelatine/oxidized corn starch and gelatin/corn starch blend microspheres.	Nova, NanoSEM	FEI/Thermo	1	TRUE	1	1		Reese	2023-10-23	19	FALSE
https://doi.org/10.1016/j.ijbiomac.2016.10.087	10.1016/j.ijbiomac.2016.10.087	W2541271501	S83853393	27984147	International Journal of Biological Macromolecules	2017	Characteristics of bovine lactoferrin powders produced through spray and freeze drying processes	Quanta	FEI/Thermo	1	TRUE	1	1		Reese	2023-10-23	38	FALSE
https://doi.org/10.1016/j.ijbiomac.2016.11.012	10.1016/j.ijbiomac.2016.11.012	W2547083903	S83853393	27825994	International Journal of Biological Macromolecules	2017	Enhancement of catalytic, reusability, and long-term stability features of Trametes versicolor IBL-04 laccase immobilized on different polymers	Quanta	FEI/Thermo	1	TRUE	0	0		Reese	2023-10-23	76	FALSE	Spencer	2024-02-06	TRUE	TRUE
https://doi.org/10.1016/j.ijbiomac.2016.11.075	10.1016/j.ijbiomac.2016.11.075	W2555470075	S83853393	27884669	International Journal of Biological Macromolecules	2017	Grafting of aniline derivatives onto chitosan and their applications for removal of reactive dyes from industrial effluents	TESCAN	TESCAN	1	TRUE	0	0		Reese	2023-10-23	52	FALSE
https://doi.org/10.1016/j.ijbiomac.2016.11.122	10.1016/j.ijbiomac.2016.11.122	W2567155626	S83853393	27979726	International Journal of Biological Macromolecules	2017	Physiochemical and biological characterization of novel exopolysaccharide produced by Bacillus tequilensis FR9 isolated from chicken	VEGA3, TESCAN, VEGAS	TESCAN	1	TRUE	1	1	Tescan is Czech, not American	Reese	2023-10-23	72	FALSE
https://doi.org/10.1016/j.ijbiomac.2016.12.016	10.1016/j.ijbiomac.2016.12.016	W2559881896	S83853393	27939511	International Journal of Biological Macromolecules	2017	From rotten grapes to industrial exploitation: Komagataeibacter europaeus SGP37, a micro-factory for macroscale production of bacterial nanocellulose	ZEISS	Zeiss	1	TRUE	1			Reese	2023-10-23	50	FALSE
https://doi.org/10.1016/j.ijbiomac.2016.12.066	10.1016/j.ijbiomac.2016.12.066	W2561563207	S83853393	28034825	International Journal of Biological Macromolecules	2017	Physicochemical and antifungal properties of bio-nanocomposite film based on gelatin-chitin nanoparticles	KYKY-EM3200	KYKY	1	FALSE				Reese	2023-10-23	119	FALSE
https://doi.org/10.1016/j.ijbiomac.2016.12.080	10.1016/j.ijbiomac.2016.12.080	W2566706588	S83853393	28049013	International Journal of Biological Macromolecules	2017	Green technology for durable finishing of viscose fibers via self-formation of AuNPs	Quanta	FEI/Thermo	1	TRUE	1	1		Reese	2023-10-23	62	FALSE
https://doi.org/10.1016/j.ijbiomac.2016.12.086	10.1016/j.ijbiomac.2016.12.086	W2571436433	S83853393	28064056	International Journal of Biological Macromolecules	2017	Preparation and characterization of novel functionalized multiwalled carbon nanotubes/chitosan/Î²-Glycerophosphate scaffolds for bone tissue engineering	AIS2300C	Seron	1	TRUE	0	0		Reese	2023-10-23	93	FALSE	Spencer	2024-02-01	TRUE	TRUE
https://doi.org/10.1016/j.ijbiomac.2016.12.087	10.1016/j.ijbiomac.2016.12.087	W2567863108	S83853393	28064058	International Journal of Biological Macromolecules	2017	Pectin-zinc-chitosan-polyethylene glycol colloidal nano-suspension as a food grade carrier for colon targeted delivery of resveratrol	KYKY-EM3200, KYKY-EM320026	KYKY	1	TRUE	1	1		Reese	2023-10-23	64	FALSE
https://doi.org/10.1016/j.ijbiomac.2017.01.012	10.1016/j.ijbiomac.2017.01.012	W2569506017	S83853393	28064053	International Journal of Biological Macromolecules	2017	Magnetic- and pH-responsive Îº-carrageenan/chitosan complexes for controlled release of methotrexate anticancer drug	TESCAN	TESCAN	1	TRUE	1			Reese	2023-10-23	98	FALSE
https://doi.org/10.1016/j.ijbiomac.2017.01.063	10.1016/j.ijbiomac.2017.01.063	W2577906466	S83853393	28099892	International Journal of Biological Macromolecules	2017	A novel starch-based stimuli-responsive nanosystem for theranostic applications	TESCAN	TESCAN	1	TRUE	0	0		Reese	2023-10-23	47	FALSE
https://doi.org/10.1016/j.ijbiomac.2017.01.147	10.1016/j.ijbiomac.2017.01.147	W2586473844	S83853393	28185930	International Journal of Biological Macromolecules	2017	Fabrication of letrozole formulation using chitosan nanoparticles through ionic gelation method	FEI-QUANTA, QUANTA	FEI/Thermo	1	TRUE	0	0		Reese	2023-10-23	78	FALSE
https://doi.org/10.1016/j.ijbiomac.2017.02.002	10.1016/j.ijbiomac.2017.02.002	W2583106260	S83853393	28167107	International Journal of Biological Macromolecules	2017	Investigation on Curcumin nanocomposite for wound dressing	VEGA3, TESCAN, VEGAS, ZEISS	TESCAN, Zeiss	2	FALSE				Reese	2023-10-23	67	FALSE
https://doi.org/10.1016/j.ijbiomac.2017.02.037	10.1016/j.ijbiomac.2017.02.037	W2589016857	S83853393	28214583	International Journal of Biological Macromolecules	2017	Remediation of fluoride from drinking water using magnetic iron oxide coated hydrotalcite/chitosan composite	VEGA3, TESCAN, VEGAS	TESCAN	1	TRUE	1	1		Reese	2023-10-23	42	FALSE
https://doi.org/10.1016/j.ijbiomac.2017.02.058	10.1016/j.ijbiomac.2017.02.058	W2589058601	S83853393	28215565	International Journal of Biological Macromolecules	2017	Towards multifunctional cellulosic fabric: UV photo-reduction and in-situ synthesis of silver nanoparticles into cellulose fabrics	GEMINI	Zeiss	1	TRUE	1	0	Is Leo/Gemini the same? Not sure	Reese	2023-10-23	80	FALSE
https://doi.org/10.1016/j.ijbiomac.2017.02.079	10.1016/j.ijbiomac.2017.02.079	W2594716590	S83853393	28279765	International Journal of Biological Macromolecules	2017	Chitosan/zinc oxide-polyvinylpyrrolidone (CS/ZnO-PVP) nanocomposite for better thermal and antibacterial activity	AU_Quanta250FEG, Quanta, Quanta250FEG	FEI/Thermo	1	TRUE	1	1		Reese	2023-10-23	67	FALSE
https://doi.org/10.1016/j.ijbiomac.2017.02.081	10.1016/j.ijbiomac.2017.02.081	W2589440876	S83853393	28242332	International Journal of Biological Macromolecules	2017	Synthesis of chitosan incorporated neem seed extract (Azadirachta indica) for medical textiles	AU_Quanta25, _Quanta250FE, Quanta	FEI/Thermo	1	TRUE	1	1		Reese	2023-10-23	20	FALSE
https://doi.org/10.1016/j.ijbiomac.2017.02.100	10.1016/j.ijbiomac.2017.02.100	W2592207140	S83853393	28258007	International Journal of Biological Macromolecules	2017	Development of multivalent metal ions imprinted chitosan biocomposites for phosphate sorption	VEGA3, TESCAN	TESCAN	1	TRUE	1	1		Reese	2023-10-23	64	FALSE
https://doi.org/10.1016/j.ijbiomac.2017.02.101	10.1016/j.ijbiomac.2017.02.101	W2594257638	S83853393	28259624	International Journal of Biological Macromolecules	2017	Stannic chloride impregnated chitosan for defluoridation of water	VEGA3, TESCAN	TESCAN	1	TRUE	1	1		Reese	2023-10-23	15	FALSE
https://doi.org/10.1016/j.ijbiomac.2017.03.006	10.1016/j.ijbiomac.2017.03.006	W2592912086	S83853393	28267612	International Journal of Biological Macromolecules	2017	A potential photocatalytic, antimicrobial and anticancer activity of chitosan-copper nanocomposite	Quanta	FEI/Thermo	1	TRUE	0	0		Reese	2023-10-23	57	FALSE	Spencer	2024-02-01	TRUE	TRUE
https://doi.org/10.1016/j.ijbiomac.2017.03.035	10.1016/j.ijbiomac.2017.03.035	W2592576870	S83853393	28284932	International Journal of Biological Macromolecules	2017	Chitosan extraction from lobster shells and its grafted with functionalized MWCNT for simultaneous removal of Pb 2+ ions and eriochrome cyanine R dye after their complexation	KYKY-EM3200	KYKY	1	FALSE				Reese	2023-10-23	58	FALSE
https://doi.org/10.1016/j.ijbiomac.2017.03.043	10.1016/j.ijbiomac.2017.03.043	W2591683880	S83853393	28286078	International Journal of Biological Macromolecules	2017	One pot synthesis of chitosan grafted quaternized resin for the removal of nitrate and phosphate from aqueous solution	VEGAS, TESCAI, VEGA3, TESCAN	TESCAN	1	TRUE	1	1		Reese	2023-10-23	74	FALSE
https://doi.org/10.1016/j.ijbiomac.2017.03.048	10.1016/j.ijbiomac.2017.03.048	W2592942785	S83853393	28300589	International Journal of Biological Macromolecules	2017	Epichlorohydrin crosslinked carboxymethyl cellulose-ethylenediamine imprinted polymer for the selective uptake of Cr(VI)	VEGAS, TESCAN	TESCAN	1	TRUE	0	0		Reese	2023-10-23	45	FALSE
https://doi.org/10.1016/j.ijbiomac.2017.03.074	10.1016/j.ijbiomac.2017.03.074	W2595761919	S83853393	28322943	International Journal of Biological Macromolecules	2017	Cu (II) binded chitosan/Fe 3 O 4 nanocomomposite as a new biosorbent for efficient and selective removal of phosphate	TESCAN|, VEGA3, TESCAN, VEGAS	TESCAN	1	TRUE	1	1		Reese	2023-10-23	33	FALSE
https://doi.org/10.1016/j.ijbiomac.2017.03.108	10.1016/j.ijbiomac.2017.03.108	W2600277439	S83853393	28341173	International Journal of Biological Macromolecules	2017	Preparation and characterization of reinforced papers using nano bacterial cellulose	TESCAN	TESCAN	1	TRUE	1			Reese	2023-10-23	55	FALSE
https://doi.org/10.1016/j.ijbiomac.2017.03.115	10.1016/j.ijbiomac.2017.03.115	W2598210292	S83853393	28342752	International Journal of Biological Macromolecules	2017	Chitosan-doped-hybrid/TiO2 nanocomposite based sol-gel coating for the corrosion resistance of aluminum metal in 3.5% NaCl medium	VEGA3, TESCAN, VEGAS	TESCAN	1	TRUE	1	1		Reese	2023-10-23	55	FALSE
https://doi.org/10.1016/j.ijbiomac.2017.03.119	10.1016/j.ijbiomac.2017.03.119	W2602239877	S83853393	28347787	International Journal of Biological Macromolecules	2017	Expression of chitinase gene in BL21 pET system and investigating the biocatalystic performance of chitinase-loaded AlgSep nanocomposite beads	TESCAN	TESCAN	1	FALSE				Reese	2023-10-23	9	FALSE
https://doi.org/10.1016/j.ijbiomac.2017.03.127	10.1016/j.ijbiomac.2017.03.127	W2599412260	S83853393	28365286	International Journal of Biological Macromolecules	2017	Detection of glycated hemoglobin with voltammetric sensing amplified by 3D-structured nanocomposites	ZEISS	Zeiss	1	FALSE				Reese	2023-10-23	29	FALSE
https://doi.org/10.1016/j.ijbiomac.2017.03.152	10.1016/j.ijbiomac.2017.03.152	W2599372925	S83853393	28363653	International Journal of Biological Macromolecules	2017	Dithiocarbamate to modify magnetic graphene oxide nanocomposite (Fe 3 O 4 -GO): A new strategy for covalent enzyme (lipase) immobilization to fabrication a new nanobiocatalyst for enzymatic hydrolysis of PNPD	VEGA3, TESCAN	TESCAN	1	TRUE	1	1		Reese	2023-10-23	86	FALSE
https://doi.org/10.1016/j.ijbiomac.2017.03.184	10.1016/j.ijbiomac.2017.03.184	W2604209321	S83853393	28385521	International Journal of Biological Macromolecules	2017	Acid pretreatment and enzymatic saccharification of brown seaweed for polyhydroxybutyrate (PHB) production using Cupriavidus necator	VEGAN, TESCAN, VEGA, TESCARI	TESCAN	1	TRUE	1	1		Reese	2023-10-23	77	FALSE
https://doi.org/10.1016/j.ijbiomac.2017.04.004	10.1016/j.ijbiomac.2017.04.004	W2606260797	S83853393	28431942	International Journal of Biological Macromolecules	2017	Chitosan-based nanocomplexes for simultaneous loading, burst reduction and controlled release of doxorubicin and 5-fluorouracil	Nova, NanoSEM	FEI/Thermo	1	TRUE	1	0	phenom pro is thermo	Reese	2024-01-06	31	FALSE
https://doi.org/10.1016/j.ijbiomac.2017.04.021	10.1016/j.ijbiomac.2017.04.021	W2605242940	S83853393	28392380	International Journal of Biological Macromolecules	2017	Alginate-based nanocomposites for efficient removal of heavy metal ions	BSED	FEI/Thermo	1	TRUE	1			Reese	2023-10-23	63	FALSE
https://doi.org/10.1016/j.ijbiomac.2017.04.040	10.1016/j.ijbiomac.2017.04.040	W2607113782	S83853393	28438681	International Journal of Biological Macromolecules	2017	Immobilized lignin peroxidase from Ganoderma lucidum IBL-05 with improved dye decolorization and cytotoxicity reduction properties	Quanta	FEI/Thermo	1	FALSE				Reese	2023-10-23	83	FALSE
https://doi.org/10.1016/j.ijbiomac.2017.05.020	10.1016/j.ijbiomac.2017.05.020	W2611987264	S83853393	28499948	International Journal of Biological Macromolecules	2017	Antibacterial and wound healing properties of chitosan/poly(vinyl alcohol)/zinc oxide beads (CS/PVA/ZnO)	ZEISS	Zeiss	1	FALSE				Reese	2023-10-23	180	FALSE
https://doi.org/10.1016/j.ijbiomac.2017.05.051	10.1016/j.ijbiomac.2017.05.051	W2614168678	S83853393	28536024	International Journal of Biological Macromolecules	2017	Adsorption of Cr(VI) on cerium immobilized cross-linked chitosan composite in single system and coexisted with Orange II in binary system	Nova, NanoSEM	FEI/Thermo	1	TRUE	0	0		Reese	2023-10-23	15	FALSE
https://doi.org/10.1016/j.ijbiomac.2017.05.069	10.1016/j.ijbiomac.2017.05.069	W2615113704	S83853393	28526349	International Journal of Biological Macromolecules	2017	In vivo evaluation of toxicity and antiviral activity of polyrhodanine nanoparticles by using the chicken embryo model	KYKY-EM3200	KYKY	1	TRUE	1	1		Reese	2023-10-23	12	FALSE
https://doi.org/10.1016/j.ijbiomac.2017.05.087	10.1016/j.ijbiomac.2017.05.087	W2615916599	S83853393	28528942	International Journal of Biological Macromolecules	2017	Sol-gel derived xanthan gum/silica nanocompositeâ€”a highly efficient cationic dyes adsorbent in aqueous system	VEGA3, TESCAN, VEGAS	TESCAN	1	TRUE	1	1		Reese	2023-10-23	40	FALSE
https://doi.org/10.1016/j.ijbiomac.2017.05.105	10.1016/j.ijbiomac.2017.05.105	W2614232623	S83853393	28528954	International Journal of Biological Macromolecules	2017	Effects of plasticizers on the physicochemical properties of kappa-carrageenan films extracted from Eucheuma cottonii	JEOL	JEOL	1	TRUE	1	1		Reese	2023-10-23	115	FALSE
https://doi.org/10.1016/j.ijbiomac.2017.05.121	10.1016/j.ijbiomac.2017.05.121	W2615813860	S83853393	28536025	International Journal of Biological Macromolecules	2017	Mechanical properties and crystallization behavior of three kinds of straws/nylon 6 composites	TESCA, TESCAN	TESCAN	1	TRUE	1			Reese	2023-10-23	10	FALSE
https://doi.org/10.1016/j.ijbiomac.2017.05.125	10.1016/j.ijbiomac.2017.05.125	W2614982555	S83853393	28536023	International Journal of Biological Macromolecules	2017	Development of long-circulating docetaxel loaded poly (3-hydroxybutyrate-co-3-hydroxyvalerate) nanoparticles: Optimization, pharmacokinetic, cytotoxicity and in vivo assessments	ZEISS	Zeiss	1	TRUE	1			Reese	2023-10-23	27	FALSE
https://doi.org/10.1016/j.ijbiomac.2017.05.131	10.1016/j.ijbiomac.2017.05.131	W2618724116	S83853393	28545967	International Journal of Biological Macromolecules	2017	Preparation and characterization of non-crystalline granular starch and corresponding carboxymethyl starch	SU1510	Hitachi	1	TRUE	1	0		Reese	2023-10-23	33	FALSE
https://doi.org/10.1016/j.ijbiomac.2017.05.145	10.1016/j.ijbiomac.2017.05.145	W2621108632	S83853393	28579465	International Journal of Biological Macromolecules	2017	Preparation and characterization of potato starch-thymol dispersion and film as potential antioxidant and antibacterial materials	TESCAN	TESCAN	1	TRUE	0	0		Reese	2023-10-23	46	FALSE
https://doi.org/10.1016/j.ijbiomac.2017.05.159	10.1016/j.ijbiomac.2017.05.159	W2620838492	S83853393	28579461	International Journal of Biological Macromolecules	2017	Covalently bonded pancreatic lipase onto the dithiocarbamate/chitosan-based magnetite: Stepwise fabrication of Fe 3 O 4 @CS/NHCS-Lip as a novel and promising nanobiocatalyst	VEGA3, TESCAN	TESCAN	1	TRUE	1	1		Reese	2023-10-23	57	FALSE
https://doi.org/10.1016/j.ijbiomac.2017.05.160	10.1016/j.ijbiomac.2017.05.160	W2620142473	S83853393	28576553	International Journal of Biological Macromolecules	2017	Phosphate crosslinked pectin based dual responsive hydrogel networks and nanocomposites: Development, swelling dynamics and drug release characteristics	ZEISS	Zeiss	1	TRUE	1			Reese	2023-10-23	43	FALSE
https://doi.org/10.1016/j.ijbiomac.2017.05.181	10.1016/j.ijbiomac.2017.05.181	W2620626500	S83853393	28587962	International Journal of Biological Macromolecules	2017	An overview on cellulose-based material in tailoring bio-hybrid nanostructured photocatalysts for water treatment and renewable energy applications	QuantaFEG	FEI/Thermo	1	FALSE				Reese	2023-10-23	124	FALSE
https://doi.org/10.1016/j.ijbiomac.2017.06.018	10.1016/j.ijbiomac.2017.06.018	W2623633822	S83853393	28602986	International Journal of Biological Macromolecules	2017	Influence of PVA and silica on chemical, thermo-mechanical and electrical properties of Celluclast-treated nanofibrillated cellulose composites	Quanta	FEI/Thermo	1	TRUE	1	1		Reese	2023-10-23	48	FALSE
https://doi.org/10.1016/j.ijbiomac.2017.06.083	10.1016/j.ijbiomac.2017.06.083	W2630183490	S83853393	28647524	International Journal of Biological Macromolecules	2017	Preparation and evaluation of BSA-based hydrosol nanoparticles cross-linked with genipin for oral administration of poorly water-soluble curcumin	InBeam, InBeamSE	TESCAN	1	TRUE	0	0		Reese	2023-10-23	27	FALSE
https://doi.org/10.1016/j.ijbiomac.2017.06.108	10.1016/j.ijbiomac.2017.06.108	W2731238405	S83853393	28668612	International Journal of Biological Macromolecules	2017	Controlled release of Doxycycline from gum acacia/poly(sodium acrylate) microparticles for oral drug delivery	SPPU-JEOL	JEOL	1	TRUE	0	0		Reese	2023-10-23	21	FALSE
https://doi.org/10.1016/j.ijbiomac.2017.06.126	10.1016/j.ijbiomac.2017.06.126	W2724836246	S83853393	28684352	International Journal of Biological Macromolecules	2017	Developing an innovative textural structure for semi-volume breads based on interaction of spray-dried yogurt powder and jujube polysaccharide	KYKY-EM3200	KYKY	1	TRUE	0	0		Reese	2023-10-23	9	FALSE
https://doi.org/10.1016/j.ijbiomac.2017.07.002	10.1016/j.ijbiomac.2017.07.002	W2724198229	S83853393	28684349	International Journal of Biological Macromolecules	2017	Development and characterisation of chitosan or alginate-coated low density polyethylene films containing Satureja hortensis extract	KYKY-EM3200	KYKY	1	TRUE	1	1		Reese	2023-10-23	47	FALSE
https://doi.org/10.1016/j.ijbiomac.2017.07.007	10.1016/j.ijbiomac.2017.07.007	W2729127336	S83853393	28690164	International Journal of Biological Macromolecules	2017	Effect of degree of deacetylation of chitosan on adsorption capacity and reusability of chitosan/polyvinyl alcohol/TiO2 nano composite	ZEISS	Zeiss	1	TRUE	1			Reese	2023-10-23	52	FALSE
https://doi.org/10.1016/j.ijbiomac.2017.07.026	10.1016/j.ijbiomac.2017.07.026	W2731967265	S83853393	28698081	International Journal of Biological Macromolecules	2017	In vitro immunological and anti-complementary activities of two water-soluble lignins from Zizyphus jujube cv. Jinchangzao	S-4800	Hitachi	1	TRUE	1	1		Reese	2023-10-23	15	FALSE
https://doi.org/10.1016/j.ijbiomac.2017.07.042	10.1016/j.ijbiomac.2017.07.042	W2736134933	S83853393	28712997	International Journal of Biological Macromolecules	2017	Novel characteristics of horseradish peroxidase immobilized onto the polyvinyl alcohol-alginate beads and its methyl orange degradation potential	Nova, NanoSEM	FEI/Thermo	1	TRUE	0	0		Reese	2023-10-23	81	FALSE
https://doi.org/10.1016/j.ijbiomac.2017.07.050	10.1016/j.ijbiomac.2017.07.050	W2736240647	S83853393	28705506	International Journal of Biological Macromolecules	2017	Fabrication of novel chitosan/PAN/magnetic ZSM-5 zeolite coated sponges for absorption of oil from water surfaces	VEGAN	TESCAN	1	TRUE	0	0		Reese	2023-10-23	32	FALSE
https://doi.org/10.1016/j.ijbiomac.2017.07.069	10.1016/j.ijbiomac.2017.07.069	W2735963282	S83853393	28711617	International Journal of Biological Macromolecules	2017	Highly sensitive immunosensing of prostate specific antigen using poly cysteine caped by graphene quantum dots and gold nanoparticle: A novel signal amplification strategy	TESCAN, MIRASTESCAN|, MIRADTESCAN|	TESCAN	1	TRUE	0	0	Hitachi is not Czech!	Reese	2023-10-23	59	FALSE
https://doi.org/10.1016/j.ijbiomac.2017.07.096	10.1016/j.ijbiomac.2017.07.096	W2734689031	S83853393	28729216	International Journal of Biological Macromolecules	2017	Self-assembled AuNPs for ingrain pigmentation of silk fabrics with antibacterial potency	Quanta	FEI/Thermo	1	TRUE	1	1		Reese	2024-01-06	74	FALSE
https://doi.org/10.1016/j.ijbiomac.2017.07.097	10.1016/j.ijbiomac.2017.07.097	W2739317155	S83853393	28732734	International Journal of Biological Macromolecules	2017	UV protection and antibacterial properties of seaweed capped ZnO nanoparticles coated cotton fabrics	Quanta250FEG, AU_Quanta250FEG	FEI/Thermo	1	TRUE	1	1		Reese	2023-10-23	79	FALSE
https://doi.org/10.1016/j.ijbiomac.2017.07.099	10.1016/j.ijbiomac.2017.07.099	W2737170547	S83853393	28743573	International Journal of Biological Macromolecules	2017	Loading of chitosan â€“ Nano metal oxide hybrids onto cotton/polyester fabrics to impart permanent and effective multifunctions	BSED, Quanta	FEI/Thermo	1	TRUE	1	1		Reese	2023-10-23	69	FALSE
https://doi.org/10.1016/j.ijbiomac.2017.07.165	10.1016/j.ijbiomac.2017.07.165	W2741726021	S83853393	28774804	International Journal of Biological Macromolecules	2017	An innovative immunosensor for detection of tumor suppressor protein p53 in unprocessed human plasma and cancer cell lysates	TESCAN	TESCAN	1	TRUE	0	0	Hitachi is not Czech!	Reese	2023-10-23	49	FALSE
https://doi.org/10.1016/j.ijbiomac.2017.08.036	10.1016/j.ijbiomac.2017.08.036	W2744920382	S83853393	28797817	International Journal of Biological Macromolecules	2018	Biodegradable poly (lactic acid)/Cellulose nanocrystals (CNCs) composite microcellular foam: Effect of nanofillers on foam cellular morphology, thermal and wettability behavior	ZEISS	Zeiss	1	TRUE	1			Reese	2023-10-23	65	FALSE
https://doi.org/10.1016/j.ijbiomac.2017.08.048	10.1016/j.ijbiomac.2017.08.048	W2745013510	S83853393	28801095	International Journal of Biological Macromolecules	2017	Fabrication of chitosan/poly(lactic acid)/graphene oxide/TiO2 composite nanofibrous scaffolds for sustained delivery of doxorubicin and treatment of lung cancer	VEGAN, TESCAN, VEGANTESCAN|, AIS2300C	TESCAN, Seron	2	TRUE	0	0		Reese	2023-10-23	62	FALSE
https://doi.org/10.1016/j.ijbiomac.2017.08.057	10.1016/j.ijbiomac.2017.08.057	W2744792761	S83853393	28807691	International Journal of Biological Macromolecules	2017	Size optimization and in vitro biocompatibility studies of chitosan nanoparticles	FEI-QUANTA, FEIQUANTA, FEIL-QUANTA	FEI/Thermo	1	TRUE	0	0		Reese	2023-10-23	94	FALSE
https://doi.org/10.1016/j.ijbiomac.2017.08.066	10.1016/j.ijbiomac.2017.08.066	W2747800996	S83853393	28823514	International Journal of Biological Macromolecules	2018	Bacterial polyhydroxybutyrate for electrospun fiber production	SU3500	Hitachi	1	TRUE	1	1		Reese	2023-10-23	42	FALSE
https://doi.org/10.1016/j.ijbiomac.2017.08.084	10.1016/j.ijbiomac.2017.08.084	W2750245679	S83853393	28834705	International Journal of Biological Macromolecules	2018	Adsorptive removal of cationic methylene blue dye using carboxymethyl cellulose/k-carrageenan/activated montmorillonite composite beads: Isotherm and kinetic studies	S-4800	Hitachi	1	TRUE	1			Reese	2023-10-23	202	FALSE
https://doi.org/10.1016/j.ijbiomac.2017.08.098	10.1016/j.ijbiomac.2017.08.098	W2753143128	S83853393	28837852	International Journal of Biological Macromolecules	2018	Bactericidal and fungistatic activity of peptide derived from GH18 domain of prawn chitinase 3 and its immunological functions during biological stress	Quanta	FEI/Thermo	1	TRUE	1	1		Reese	2023-10-23	25	FALSE
https://doi.org/10.1016/j.ijbiomac.2017.08.112	10.1016/j.ijbiomac.2017.08.112	W2747949933	S83853393	28842201	International Journal of Biological Macromolecules	2018	Production of cellulose nanocrystals from pistachio shells and their application for stabilizing Pickering emulsions	TESCAN, InBeam	TESCAN	1	TRUE	1			Reese	2023-10-23	165	FALSE
https://doi.org/10.1016/j.ijbiomac.2017.08.117	10.1016/j.ijbiomac.2017.08.117	W2749038788	S83853393	28847602	International Journal of Biological Macromolecules	2018	Application of nanocompostie chitosan and carboxymethyl cellulose films containing natural preservative compounds in minced camelâ€™s meat	InBeam, TESCAN, InBeamSE	TESCAN	1	TRUE	1			Reese	2023-10-23	97	FALSE
https://doi.org/10.1016/j.ijbiomac.2017.09.003	10.1016/j.ijbiomac.2017.09.003	W2752535053	S83853393	28890374	International Journal of Biological Macromolecules	2018	Physico-mechanical and structural properties of eggshell membrane gelatin- chitosan blend edible films	TESCAN, VEGA\, TESCAI, TESCA, VEGA\\	TESCAN	1	TRUE	0	0		Reese	2023-10-23	106	FALSE
https://doi.org/10.1016/j.ijbiomac.2017.09.038	10.1016/j.ijbiomac.2017.09.038	W2755618523	S83853393	28919528	International Journal of Biological Macromolecules	2018	Modification of wool protein fiber with plasma and dendrimer: Effects on dyeing with cochineal	TESCAN, InBeamSE, InBeam	TESCAN	1	TRUE	1	1		Reese	2023-12-21	56	FALSE
https://doi.org/10.1016/j.ijbiomac.2017.09.070	10.1016/j.ijbiomac.2017.09.070	W2757445701	S83853393	28965965	International Journal of Biological Macromolecules	2018	Preparation, characterization and application of haemoglobin nanoparticles for detection of acrylamide in processed foods	ZEISS	Zeiss	1	TRUE	1			Reese	2023-10-23	25	FALSE
https://doi.org/10.1016/j.ijbiomac.2017.09.099	10.1016/j.ijbiomac.2017.09.099	W2757199863	S83853393	28958820	International Journal of Biological Macromolecules	2018	Structure elucidation and properties of different lignins isolated from acorn shell of Quercus variabilis Bl.	S-4800	Hitachi	1	FALSE				Reese	2023-10-23	17	FALSE
https://doi.org/10.1016/j.ijbiomac.2017.10.028	10.1016/j.ijbiomac.2017.10.028	W2763017351	S83853393	28988844	International Journal of Biological Macromolecules	2018	Sono-chemical synthesis of cellulose nanocrystals from wood sawdust using Acid hydrolysis	BSED	FEI/Thermo	1	TRUE	0	0		Reese	2023-10-23	119	FALSE
https://doi.org/10.1016/j.ijbiomac.2017.10.128	10.1016/j.ijbiomac.2017.10.128	W2765545197	S83853393	29101044	International Journal of Biological Macromolecules	2018	Facile fabrication and characterization of a novel oral pH-sensitive drug delivery system based on CMC hydrogel and HNT-AT nanohybrid	KYKY-EM3200	KYKY	1	TRUE	1	1		Reese	2023-10-23	55	TRUE
https://doi.org/10.1016/j.ijbiomac.2017.10.137	10.1016/j.ijbiomac.2017.10.137	W2766646034	S83853393	29079438	International Journal of Biological Macromolecules	2018	Immobilization of lysozyme on bacterial cellulose nanofibers: Characteristics, antimicrobial activity and morphological properties	KYKY-EM3200	KYKY	1	TRUE	0	0		Reese	2023-10-23	94	FALSE
https://doi.org/10.1016/j.ijbiomac.2017.10.184	10.1016/j.ijbiomac.2017.10.184	W2765149184	S83853393	29102793	International Journal of Biological Macromolecules	2018	Characterization of a novel biodegradable edible film obtained from Dracocephalum moldavica seed mucilage	KYKY-EM3200	KYKY	1	TRUE	1	1		Reese	2023-10-23	42	FALSE
https://doi.org/10.1016/j.ijbiomac.2017.11.006	10.1016/j.ijbiomac.2017.11.006	W2765834864	S83853393	29113888	International Journal of Biological Macromolecules	2018	Ultrasensitive electrochemical immunosensing of tumor suppressor protein p53 in unprocessed human plasma and cell lysates using a novel nanocomposite based on poly-cysteine/graphene quantum dots/gold nanoparticle	TESCAN	TESCAN	1	TRUE	0	0	Hitachi is not Czech!	Reese	2023-10-23	59	FALSE
https://doi.org/10.1016/j.ijbiomac.2017.11.010	10.1016/j.ijbiomac.2017.11.010	W2766964110	S83853393	29113890	International Journal of Biological Macromolecules	2017	Analysis of Aspergillus sp. lipase immobilization for the application in organic synthesis	AM|BSED, BSED	FEI/Thermo	1	FALSE				Reese	2023-10-23	24	FALSE
https://doi.org/10.1016/j.ijbiomac.2017.11.015	10.1016/j.ijbiomac.2017.11.015	W2765882229	S83853393	29113886	International Journal of Biological Macromolecules	2017	Physico-mechanical properties of gelatin films modified with Lysine, Arginine and Histidine	S3400N	Hitachi	1	TRUE	0	0		Reese	2024-01-06	26	FALSE
https://doi.org/10.1016/j.ijbiomac.2017.11.027	10.1016/j.ijbiomac.2017.11.027	W2767297630	S83853393	29126940	International Journal of Biological Macromolecules	2017	Adsorption of mercury ions from wastewater aqueous solution by amide functionalized cellulose from sugarcane bagasse	SU8010	Hitachi	1	FALSE				Reese	2023-10-23	64	FALSE
https://doi.org/10.1016/j.ijbiomac.2017.11.029	10.1016/j.ijbiomac.2017.11.029	W2767561118	S83853393	29126944	International Journal of Biological Macromolecules	2017	Physicochemical and microstructural properties of a novel edible film synthesized from Balangu seed mucilage	VEGAS, TESCAN, VEGA3	TESCAN	1	TRUE	0	0		Reese	2023-10-23	58	FALSE
https://doi.org/10.1016/j.ijbiomac.2017.11.030	10.1016/j.ijbiomac.2017.11.030	W2767423373	S83853393	29126939	International Journal of Biological Macromolecules	2017	Synthesis and evaluation of anti-fungal activities of sodium alginate-amphotericin B conjugates	Quanta	FEI/Thermo	1	TRUE	1	1		Reese	2024-01-06	31	FALSE
https://doi.org/10.1016/j.ijbiomac.2017.11.119	10.1016/j.ijbiomac.2017.11.119	W2770279875	S83853393	29169945	International Journal of Biological Macromolecules	2017	Enhanced Antibacterial effect of chitosan film using Montmorillonite/CuO nanocomposite	InBeamSE	TESCAN	1	TRUE	1			Reese	2023-10-23	147	FALSE
https://doi.org/10.1016/j.ijbiomac.2017.11.128	10.1016/j.ijbiomac.2017.11.128	W2770780508	S83853393	29169946	International Journal of Biological Macromolecules	2018	Preparation and characterization of chitosan â€“ collagen peptide / oxidized konjac glucomannan hydrogel	TESCAN	TESCAN	1	TRUE	0	0		Reese	2023-10-23	58	FALSE
https://doi.org/10.1016/j.ijbiomac.2017.11.143	10.1016/j.ijbiomac.2017.11.143	W2771051865	S83853393	29175521	International Journal of Biological Macromolecules	2018	Structural analysis of the interaction between free, glycated and fructated hemoglobin with propolis nanoparticles: A spectroscopic study	InBeam	TESCAN	1	TRUE	1			Reese	2023-10-23	19	FALSE
https://doi.org/10.1016/j.ijbiomac.2017.11.149	10.1016/j.ijbiomac.2017.11.149	W2770545154	S83853393	29180051	International Journal of Biological Macromolecules	2018	Aptamer based assay of plated-derived grow factor in unprocessed human plasma sample and MCF-7 breast cancer cell lysates using gold nanoparticle supported Î±-cyclodextrin	InBeam, TESCAN), TESCAN, TESCAN|, MIRASTESCAN	TESCAN	1	TRUE	0	0	Hitachi is not Czech!	Reese	2023-10-23	55	FALSE
https://doi.org/10.1016/j.ijbiomac.2017.12.093	10.1016/j.ijbiomac.2017.12.093	W2777397333	S83853393	29275198	International Journal of Biological Macromolecules	2018	Production of cotton fabrics with durable antibacterial property by using gum tragacanth and silver	2300C, AIS2300C_, AIS2300C	Seron	1	TRUE	0	0		Reese	2023-10-23	49	FALSE
https://doi.org/10.1016/j.ijbiomac.2017.12.114	10.1016/j.ijbiomac.2017.12.114	W2780607383	S83853393	29274420	International Journal of Biological Macromolecules	2018	Multi-analysis of chemical transformations of lignin macromolecules from waterlogged archaeological wood	SU8010	Hitachi	1	TRUE	1	0		Reese	2023-10-23	32	FALSE
https://doi.org/10.1016/j.ijbiomac.2017.12.169	10.1016/j.ijbiomac.2017.12.169	W2793995778	S83853393	29369780	International Journal of Biological Macromolecules	2018	Cell-specific and pH-sensitive nanostructure hydrogel based on chitosan as a photosensitizer carrier for selective photodynamic therapy	InBeam, TESCAN|, TESCAN	TESCAN	1	FALSE				Reese	2023-10-23	40	FALSE
https://doi.org/10.1016/j.ijbiomac.2018.01.012	10.1016/j.ijbiomac.2018.01.012	W2781482578	S83853393	29307808	International Journal of Biological Macromolecules	2018	Green synthesis of sodium alginate-silver nanoparticles and their antibacterial activity	|SU8010, SU8010	Hitachi	1	TRUE	1	0		Reese	2023-10-23	128	FALSE
https://doi.org/10.1016/j.ijbiomac.2018.01.034	10.1016/j.ijbiomac.2018.01.034	W2783943716	S83853393	29337097	International Journal of Biological Macromolecules	2018	Physical and antimicrobial properties of starch-carboxy methyl cellulose film containing rosemary essential oils encapsulated in chitosan nanogel	_KYKY-EM3200, KYKY-EM3200	KYKY	1	TRUE	1	1		Reese	2023-10-23	85	FALSE
https://doi.org/10.1016/j.ijbiomac.2018.01.055	10.1016/j.ijbiomac.2018.01.055	W2784258722	S83853393	29339279	International Journal of Biological Macromolecules	2018	Green synthesis of antimicrobial and antitumor N,N,N-trimethyl chitosan chloride/poly (acrylic acid)/silver nanocomposites	Quanta	FEI/Thermo	1	TRUE	1	1		Reese	2024-01-06	25	FALSE
https://doi.org/10.1016/j.ijbiomac.2018.01.061	10.1016/j.ijbiomac.2018.01.061	W2784030914	S83853393	29337099	International Journal of Biological Macromolecules	2018	Facile preparation and characterization of pH sensitive Mt/CMC nanocomposite hydrogel beads for propranolol controlled release	KYKY-EM3200	KYKY	1	TRUE	1	1		Reese	2023-10-23	53	FALSE
https://doi.org/10.1016/j.ijbiomac.2018.01.118	10.1016/j.ijbiomac.2018.01.118	W2793487509	S83853393	29366887	International Journal of Biological Macromolecules	2018	Effective adsorption of oil droplets from oil-in-water emulsion using metal ions encapsulated biopolymers: Role of metal ions and their mechanism in oil removal	VEGADTESCAN|	TESCAN	1	TRUE	1	1		Reese	2023-10-23	39	FALSE
https://doi.org/10.1016/j.ijbiomac.2018.02.060	10.1016/j.ijbiomac.2018.02.060	W2791022070	S83853393	29447970	International Journal of Biological Macromolecules	2018	Development of a new paper based nano-biosensor using the co-catalytic effect of tyrosinase from banana peel tissue (Musa Cavendish) and functionalized silica nanoparticles for voltammetric determination of l-tyrosine	TESCAN, InBeam	TESCAN	1	FALSE				Reese	2023-10-23	33	FALSE
https://doi.org/10.1016/j.ijbiomac.2018.02.062	10.1016/j.ijbiomac.2018.02.062	W2790507788	S83853393	29447971	International Journal of Biological Macromolecules	2018	Horseradish peroxidase immobilization by copolymerization into cross-linked polyacrylamide gel and its dye degradation and detoxification potential	Nova, NanoSEM	FEI/Thermo	1	TRUE	0	0		Reese	2023-10-23	68	FALSE
https://doi.org/10.1016/j.ijbiomac.2018.02.066	10.1016/j.ijbiomac.2018.02.066	W2792568194	S83853393	29447968	International Journal of Biological Macromolecules	2018	Impact of acidic, water and alkaline extraction on structural features, antioxidant activities of Laminaria japonica polysaccharides	SU8000	Hitachi	1	TRUE	1	0		Reese	2023-10-23	116	FALSE
https://doi.org/10.1016/j.ijbiomac.2018.02.086	10.1016/j.ijbiomac.2018.02.086	W2792844016	S83853393	29458101	International Journal of Biological Macromolecules	2018	Optimization of pectinase immobilization on grafted alginate-agar gel beads by 24 full factorial CCD and thermodynamic profiling for evaluating of operational covalent immobilization	BSED, Quanta	FEI/Thermo	1	TRUE	0	0		Reese	2023-10-23	55	FALSE
https://doi.org/10.1016/j.ijbiomac.2018.02.102	10.1016/j.ijbiomac.2018.02.102	W2794001010	S83853393	29471096	International Journal of Biological Macromolecules	2018	Ionically crosslinked magnetic chitosan/Îº-carrageenan bioadsorbents for removal of anionic eriochrome black-T	TESCAN, InBeam	TESCAN	1	TRUE	1	0	SEM/EDX, VEGAII, XMU, Czech Republic	Reese	2023-10-23	71	FALSE
https://doi.org/10.1016/j.ijbiomac.2018.02.134	10.1016/j.ijbiomac.2018.02.134	W2790443758	S83853393	29481957	International Journal of Biological Macromolecules	2018	Synthesis and characterization of basil seed mucilage coated Fe3O4 magnetic nanoparticles as a drug carrier for the controlled delivery of cephalexin	TESCAN, MIRASTESCAN	TESCAN	1	TRUE	0	0		Reese	2023-10-23	50	FALSE
https://doi.org/10.1016/j.ijbiomac.2018.03.003	10.1016/j.ijbiomac.2018.03.003	W2793569486	S83853393	29550422	International Journal of Biological Macromolecules	2018	Methylene Blue removal from aqueous solution by a biocomposite synthesized from sodium alginate and wastes of oil extraction from almond peanut	InBeam	TESCAN	1	FALSE			should evaluate, not sure. xl30 is a thing, but xl60?	Reese	2023-10-23	71	FALSE
https://doi.org/10.1016/j.ijbiomac.2018.03.009	10.1016/j.ijbiomac.2018.03.009	W2793130427	S83853393	29510168	International Journal of Biological Macromolecules	2018	Development and characterization of cross-linked enzyme aggregates of thermotolerant alkaline protease from Bacillus licheniformis	Quanta	FEI/Thermo	1	FALSE				Reese	2023-10-23	24	FALSE
https://doi.org/10.1016/j.ijbiomac.2018.03.075	10.1016/j.ijbiomac.2018.03.075	W2791428054	S83853393	29551510	International Journal of Biological Macromolecules	2018	Molecular interactions in self-assembled nano-structures of chitosan-sodium alginate based polyelectrolyte complexes	NOVA	FEI/Thermo	1	TRUE	1	1		Reese	2023-10-23	58	FALSE
https://doi.org/10.1016/j.ijbiomac.2018.03.079	10.1016/j.ijbiomac.2018.03.079	W2791176276	S83853393	29555510	International Journal of Biological Macromolecules	2018	Physical and mechanical properties of gelatin-CMC composite films under the influence of electrostatic interactions	TESCAN, VEGAS, VEGA3	TESCAN	1	TRUE	0	0		Reese	2023-10-23	62	FALSE
https://doi.org/10.1016/j.ijbiomac.2018.03.095	10.1016/j.ijbiomac.2018.03.095	W2791746486	S83853393	29578010	International Journal of Biological Macromolecules	2018	Characterization, optimization and stability studies on Candida rugosa lipase supported on nanocellulose reinforced chitosan prepared from oil palm biomass	UTM-SU8020	Hitachi	1	FALSE				Reese	2023-10-23	44	FALSE
https://doi.org/10.1016/j.ijbiomac.2018.03.103	10.1016/j.ijbiomac.2018.03.103	W2796299308	S83853393	29627467	International Journal of Biological Macromolecules	2018	Synthesis of calcon-imprinted magnetic chitosan nanoparticles as a novel adsorbent and its application in selective removal of calcon dye from aqueous solutions	TESCAN, InBeam, TESCAN|, InBeamSE, Det:InBeamSE	TESCAN	1	TRUE	0	0		Reese	2023-10-23	19	FALSE	Spencer	2024-02-01	TRUE	TRUE
https://doi.org/10.1016/j.ijbiomac.2018.03.110	10.1016/j.ijbiomac.2018.03.110	W2791642792	S83853393	29578011	International Journal of Biological Macromolecules	2018	Cross-linked enzyme aggregates of alginate lyase: A systematic engineered approach to controlled degradation of alginate hydrogel	Apreo	FEI/Thermo	1	TRUE	0	0		Reese	2023-10-23	21	FALSE
https://doi.org/10.1016/j.ijbiomac.2018.03.147	10.1016/j.ijbiomac.2018.03.147	W2793746695	S83853393	29588205	International Journal of Biological Macromolecules	2018	Rational design of novel water-soluble ampholytic cellulose derivatives	Quanta, BSED, (Quanta, CQuanta	FEI/Thermo	1	TRUE	0	0		Reese	2023-10-23	25	FALSE
https://doi.org/10.1016/j.ijbiomac.2018.03.183	10.1016/j.ijbiomac.2018.03.183	W2795709506	S83853393	29621501	International Journal of Biological Macromolecules	2018	An innovative immunosensor for ultrasensitive detection of breast cancer specific carbohydrate (CA 15-3) in unprocessed human plasma and MCF-7 breast cancer cell lysates using gold nanospear electrochemically assembled onto thiolated graphene quantum dots	TESCAN, TESCAN), TESCANs, TESCAN,	TESCAN	1	TRUE	0	0	Hitachi is not Czech!	Reese	2023-10-23	71	FALSE
https://doi.org/10.1016/j.ijbiomac.2018.04.013	10.1016/j.ijbiomac.2018.04.013	W2796403543	S83853393	29627473	International Journal of Biological Macromolecules	2018	Synthesis and characterization of chitosan modified polyurethane bio-nanocomposites with biomedical potential	$U8000, SU8000	Hitachi	1	TRUE	0	0		Reese	2023-10-23	47	TRUE
https://doi.org/10.1016/j.ijbiomac.2018.04.037	10.1016/j.ijbiomac.2018.04.037	W2796752030	S83853393	29649534	International Journal of Biological Macromolecules	2018	A modified microemulsion method for fabrication of hydrogel Tragacanth nanofibers	AlS2300C, AIS2300C	Seron	1	TRUE	1	0		Reese	2023-10-23	17	FALSE
https://doi.org/10.1016/j.ijbiomac.2018.04.101	10.1016/j.ijbiomac.2018.04.101	W2800114566	S83853393	29684453	International Journal of Biological Macromolecules	2018	Novel aminohydrazide cross-linked chitosan filled with multi-walled carbon nanotubes as antimicrobial agents	Quanta	FEI/Thermo	1	TRUE	1	1	Tescan Zhimadzu...	Reese	2023-10-23	36	FALSE
https://doi.org/10.1016/j.ijbiomac.2018.04.111	10.1016/j.ijbiomac.2018.04.111	W2801619377	S83853393	29698760	International Journal of Biological Macromolecules	2018	Statistical optimization and operational stability of Rhizomucor miehei lipase supported on magnetic chitosan/chitin nanoparticles for synthesis of pentyl valerate	UTM-SU8020	Hitachi	1	TRUE	0	0		Reese	2023-10-23	25	FALSE
https://doi.org/10.1016/j.ijbiomac.2018.04.137	10.1016/j.ijbiomac.2018.04.137	W2799774645	S83853393	29709537	International Journal of Biological Macromolecules	2018	Anti-thrombogenicity and permeability of polyethersulfone hollow fiber membrane with sulfonated alginate toward blood purification	UTM-SU8020, TM-SU8020	Hitachi	1	TRUE	0	0		Reese	2023-10-23	20	FALSE	Spencer	2024-02-01	TRUE	TRUE
https://doi.org/10.1016/j.ijbiomac.2018.04.147	10.1016/j.ijbiomac.2018.04.147	W2799628560	S83853393	29715556	International Journal of Biological Macromolecules	2018	Chitosan-alginate nano-carrier for transdermal delivery of pirfenidone in idiopathic pulmonary fibrosis	KYKY-EM3200	KYKY	1	TRUE	1	1		Reese	2023-10-23	52	FALSE
https://doi.org/10.1016/j.ijbiomac.2018.04.161	10.1016/j.ijbiomac.2018.04.161	W2803061255	S83853393	29723626	International Journal of Biological Macromolecules	2018	Doxorubicin hydrochloride - Loaded electrospun chitosan/cobalt ferrite/titanium oxide nanofibers for hyperthermic tumor cell treatment and controlled drug release	VEGANTESCAN, TESCAr, VEGARTESCAPF, AIS2300C	TESCAN, Seron	2	TRUE	0	0	Seron not mentioned.	Reese	2023-10-23	83	FALSE
https://doi.org/10.1016/j.ijbiomac.2018.04.165	10.1016/j.ijbiomac.2018.04.165	W2799509522	S83853393	29723621	International Journal of Biological Macromolecules	2018	Novel bionanocomposite materials used for packaging skimmed milk acid coagulated cheese (Karish)	BSED, (Quanta	FEI/Thermo	1	TRUE	1	1	250-SEM, Czech republic	Reese	2023-10-23	67	FALSE
https://doi.org/10.1016/j.ijbiomac.2018.05.035	10.1016/j.ijbiomac.2018.05.035	W2802836265	S83853393	29751038	International Journal of Biological Macromolecules	2018	Magnetic guanidinylated chitosan nanobiocomposite: A green catalyst for the synthesis of 1,4-dihydropyridines	TESCAN	TESCAN	1	TRUE	1			Reese	2023-10-23	110	FALSE
https://doi.org/10.1016/j.ijbiomac.2018.05.038	10.1016/j.ijbiomac.2018.05.038	W2804455287	S83853393	29777810	International Journal of Biological Macromolecules	2018	Bacterial cellulose nanofibers as reinforce in edible fish myofibrillar protein nanocomposite films	KYKY-EM3200	KYKY	1	TRUE	1	1		Reese	2023-10-23	64	FALSE
https://doi.org/10.1016/j.ijbiomac.2018.05.107	10.1016/j.ijbiomac.2018.05.107	W2803674762	S83853393	29777806	International Journal of Biological Macromolecules	2018	The formation of zein-chitosan complex coacervated particles: Relationship to encapsulation and controlled release properties	JEOL	JEOL	1	TRUE	1			Reese	2023-10-23	88	FALSE
https://doi.org/10.1016/j.ijbiomac.2018.05.140	10.1016/j.ijbiomac.2018.05.140	W2804312485	S83853393	29802921	International Journal of Biological Macromolecules	2018	Poly(AA-co-VPA) hydrogel cross-linked with N-maleyl chitosan as dye adsorbent: Isotherms, kinetics and thermodynamic investigation	TESCAN	TESCAN	1	TRUE	1			Reese	2023-10-23	90	FALSE
https://doi.org/10.1016/j.ijbiomac.2018.05.162	10.1016/j.ijbiomac.2018.05.162	W2803889520	S83853393	29800665	International Journal of Biological Macromolecules	2018	Nano-magnetic cross-linked enzyme aggregates of naringinase an efficient nanobiocatalyst for naringin hydrolysis	MIRA\TESCAN, TESCAN, InBeam, TESCAr	TESCAN	1	TRUE	1	1		Reese	2023-10-23	21	FALSE
https://doi.org/10.1016/j.ijbiomac.2018.05.183	10.1016/j.ijbiomac.2018.05.183	W2803935165	S83853393	29807084	International Journal of Biological Macromolecules	2018	pH-Dependent intestine-targeted delivery potency of the O-carboxymethyl chitosan â€“ gum Arabic coacervates	JEOL	JEOL	1	TRUE	1			Reese	2023-10-23	11	FALSE
https://doi.org/10.1016/j.ijbiomac.2018.05.222	10.1016/j.ijbiomac.2018.05.222	W2806071064	S83853393	29859279	International Journal of Biological Macromolecules	2018	Enzyme treated CNF biofilms: Characterization	Quanta	FEI/Thermo	1	TRUE	1	1		Reese	2023-10-23	12	FALSE
https://doi.org/10.1016/j.ijbiomac.2018.05.228	10.1016/j.ijbiomac.2018.05.228	W2806862454	S83853393	29859844	International Journal of Biological Macromolecules	2018	A novel impedimetric glucose biosensor based on immobilized glucose oxidase on a CuO-Chitosan nanobiocomposite modified FTO electrode	MIRANTESCAN, InBeam, TESCAN, TESCAr	TESCAN	1	TRUE	1			Reese	2023-10-23	48	FALSE
https://doi.org/10.1016/j.ijbiomac.2018.06.071	10.1016/j.ijbiomac.2018.06.071	W2807983848	S83853393	29909034	International Journal of Biological Macromolecules	2018	Particle size affects structural and in vitro digestion properties of cooked rice flours	ZEISS	Zeiss	1	TRUE	1			Reese	2023-10-23	52	FALSE
https://doi.org/10.1016/j.ijbiomac.2018.06.103	10.1016/j.ijbiomac.2018.06.103	W2811317570	S83853393	29944943	International Journal of Biological Macromolecules	2018	Characterization of bio-based plastic made from a mixture of Momordica charantia bioactive polysaccharide and choline chloride/glycerol based deep eutectic solvent	ZEISS	Zeiss	1	TRUE	1			Reese	2023-10-23	17	FALSE
https://doi.org/10.1016/j.ijbiomac.2018.06.107	10.1016/j.ijbiomac.2018.06.107	W2811060297	S83853393	29944942	International Journal of Biological Macromolecules	2018	Protease-based cross-linked enzyme aggregates with improved catalytic stability, silver removal, and dehairing potentials	Quanta	FEI/Thermo	1	TRUE	1	1	Hitachi FEI quanta 250 Czech Republic, U.K.	Reese	2024-01-06	30	FALSE
https://doi.org/10.1016/j.ijbiomac.2018.06.121	10.1016/j.ijbiomac.2018.06.121	W2810613230	S83853393	29959018	International Journal of Biological Macromolecules	2018	Physical properties and antioxidant activity of gelatin-sodium alginate edible films with tea polyphenols	TESCAN, VEGAS, TESCAN|, VEGA, VEGAN, VEGA), TESCAA	TESCAN	1	TRUE	0	0		Reese	2023-10-23	229	FALSE
https://doi.org/10.1016/j.ijbiomac.2018.06.144	10.1016/j.ijbiomac.2018.06.144	W2811227721	S83853393	30001607	International Journal of Biological Macromolecules	2018	Improving antiproliferative effect of the nevirapine on Hela cells by loading onto chitosan coated magnetic nanoparticles as a fully biocompatible nano drug carrier	InBeam, TESCAN|, TESCAN	TESCAN	1	FALSE				Reese	2023-10-23	23	FALSE
https://doi.org/10.1016/j.ijbiomac.2018.06.155	10.1016/j.ijbiomac.2018.06.155	W2810630133	S83853393	29972768	International Journal of Biological Macromolecules	2018	Optimization of preparing a high yield and high cationic degree starch graft copolymer as environmentally friendly flocculant: Through response surface methodology	TESCAN	TESCAN	1	TRUE	0	0		Reese	2023-10-23	29	FALSE	Spencer	2024-02-06	TRUE	FALSE	unlabeled SEM image
https://doi.org/10.1016/j.ijbiomac.2018.06.156	10.1016/j.ijbiomac.2018.06.156	W2810292971	S83853393	29966673	International Journal of Biological Macromolecules	2018	Starch-based dual amphiphilic graft copolymer as a new pH-sensitive maltidrug co-delivery system	TESCAN|, TESCAN	TESCAN	1	FALSE				Reese	2023-10-23	8	FALSE
https://doi.org/10.1016/j.ijbiomac.2018.06.166	10.1016/j.ijbiomac.2018.06.166	W2809787045	S83853393	29964108	International Journal of Biological Macromolecules	2018	Adsorption of rosmarinic acid from aqueous solution on chitosan powder	Quanta	FEI/Thermo	1	TRUE	1	1		Reese	2023-10-23	11	FALSE
https://doi.org/10.1016/j.ijbiomac.2018.07.037	10.1016/j.ijbiomac.2018.07.037	W2884034925	S83853393	30017984	International Journal of Biological Macromolecules	2018	Chitosan hydrogels cross-linked with tris(2-(2-formylphenoxy)ethyl)amine: Swelling and drug delivery	KYKY-EM3200	KYKY	1	FALSE				Reese	2023-10-23	38	FALSE
https://doi.org/10.1016/j.ijbiomac.2018.07.062	10.1016/j.ijbiomac.2018.07.062	W2882986360	S83853393	30012491	International Journal of Biological Macromolecules	2018	In-situ green myco-synthesis of silver nanoparticles onto cotton fabrics for broad spectrum antimicrobial activity	BSED, Quanta	FEI/Thermo	1	TRUE	0	0		Reese	2023-10-23	54	FALSE
https://doi.org/10.1016/j.ijbiomac.2018.07.105	10.1016/j.ijbiomac.2018.07.105	W2884738436	S83853393	30030075	International Journal of Biological Macromolecules	2018	Biodegradable grafting cellulose/clay composites for metal ions removal	BSED, Quanta	FEI/Thermo	1	TRUE	0	0		Reese	2023-10-23	48	FALSE
https://doi.org/10.1016/j.ijbiomac.2018.08.008	10.1016/j.ijbiomac.2018.08.008	W2887295094	S83853393	30081127	International Journal of Biological Macromolecules	2018	Ultrasensitive immunoassay of carcinoma antigen 125 in untreated human plasma samples using gold nanoparticles with flower like morphology: A new platform in early stage diagnosis of ovarian cancer and efficient management	TESCAN	TESCAN	1	TRUE	1			Reese	2023-10-23	47	FALSE
https://doi.org/10.1016/j.ijbiomac.2018.08.043	10.1016/j.ijbiomac.2018.08.043	W2886541034	S83853393	30099041	International Journal of Biological Macromolecules	2018	Fire-retardant multilayer assembled on polyester fabric from water-soluble chitosan, sodium alginate and divalent metal ion	HQUSU8000, SU70	Hitachi	1	TRUE	1	1		Reese	2023-10-23	39	FALSE
https://doi.org/10.1016/j.ijbiomac.2018.08.045	10.1016/j.ijbiomac.2018.08.045	W2885339540	S83853393	30099042	International Journal of Biological Macromolecules	2018	Isolation, characterization, and microwave assisted surface modification of Colocasia esculenta (L.) Schott mucilage by grafting polylactide	ZEISS	Zeiss	1	TRUE	1			Reese	2023-10-23	16	FALSE
https://doi.org/10.1016/j.ijbiomac.2018.08.078	10.1016/j.ijbiomac.2018.08.078	W2886967869	S83853393	30125628	International Journal of Biological Macromolecules	2018	Development of chitosan coated calcium-alginate nanocapsules for oral delivery of liraglutide to diabetic patients	KYKY-EM3200	KYKY	1	FALSE				Reese	2023-10-23	44	FALSE
https://doi.org/10.1016/j.ijbiomac.2018.08.092	10.1016/j.ijbiomac.2018.08.092	W2887172213	S83853393	30134188	International Journal of Biological Macromolecules	2018	A novel DNA based bioassay toward ultrasensitive detection of Brucella using gold nanoparticles supported histidine: A new platform for the assay of bacteria in the cultured and human biofluids with and without polymerase chain reactions (PCR)	TESCAN	TESCAN	1	TRUE	0	0	Hitachi is not Czech!	Reese	2023-10-23	23	FALSE
https://doi.org/10.1016/j.ijbiomac.2018.08.119	10.1016/j.ijbiomac.2018.08.119	W2888026140	S83853393	30153460	International Journal of Biological Macromolecules	2018	Synthesis and characterization of schizophyllan nanogels via inverse emulsion using biobased materials	MIRANTESCAN, TESCAN, InBeam	TESCAN	1	TRUE	1	1		Reese	2023-10-23	23	FALSE
https://doi.org/10.1016/j.ijbiomac.2018.08.158	10.1016/j.ijbiomac.2018.08.158	W2889501167	S83853393	30170062	International Journal of Biological Macromolecules	2019	Targeted delivery of adenosine 5â€²-triphosphate using chitosan-coated mesoporous hydroxyapatite: A theranostic pH-sensitive nanoplatform with enhanced anti-cancer effect	TESCAN|, TESCAN	TESCAN	1	TRUE	1			Reese	2023-10-23	18	FALSE
https://doi.org/10.1016/j.ijbiomac.2018.09.013	10.1016/j.ijbiomac.2018.09.013	W2890016613	S83853393	30193919	International Journal of Biological Macromolecules	2018	Guar gum mediated synthesis of NiO nanoparticles: An efficient catalyst for reduction of nitroarenes with sodium borohydride	Nova, NanoSEM	FEI/Thermo	1	TRUE	1	1		Reese	2023-10-23	28	FALSE
https://doi.org/10.1016/j.ijbiomac.2018.09.017	10.1016/j.ijbiomac.2018.09.017	W2890353127	S83853393	30194999	International Journal of Biological Macromolecules	2018	Application of chitosan as biocompatible polysaccharide in quantification of some benzodiazepines affecting sleep disorders: A new platform for preparation of bioactive scaffolds	MIRA3TESCAN	TESCAN	1	TRUE	0	0	Hitachi is not Czech!	Reese	2023-10-23	12	FALSE
https://doi.org/10.1016/j.ijbiomac.2018.09.018	10.1016/j.ijbiomac.2018.09.018	W2891530043	S83853393	30201558	International Journal of Biological Macromolecules	2018	The use of chitosan as a bioactive polysaccharide in non-invasive detection of malondialdehyde biomarker in human exhaled breath condensate: A new platform towards diagnosis of some lung disease	InBeam, TESCAN	TESCAN	1	TRUE	0	1	Hitachi is not Czech!	Reese	2023-10-23	17	FALSE
https://doi.org/10.1016/j.ijbiomac.2018.09.020	10.1016/j.ijbiomac.2018.09.020	W2890178825	S83853393	30195002	International Journal of Biological Macromolecules	2018	Ultrasensitive immunoassay of tumor protein CA 15.3 in MCF-7 breast cancer cell lysates and unprocessed human plasma using gold nanoparticles doped on the structure of mesoporous silica	TESCAN, TESCAN|	TESCAN	1	TRUE	1			Reese	2023-10-23	34	FALSE
https://doi.org/10.1016/j.ijbiomac.2018.09.097	10.1016/j.ijbiomac.2018.09.097	W2891992830	S83853393	30236756	International Journal of Biological Macromolecules	2019	Fabrication of tetraethylenepentamine functionalized alginate beads for adsorptive removal of Cr (VI) from aqueous solutions	BS-4800	Hitachi	1	TRUE	1			Reese	2023-10-23	67	FALSE
https://doi.org/10.1016/j.ijbiomac.2018.09.110	10.1016/j.ijbiomac.2018.09.110	W2890729592	S83853393	30248429	International Journal of Biological Macromolecules	2018	Enhancement of bio-desulfurization capability of a newly isolated thermophilic bacterium using starch/iron nanoparticles in a controlled system	TESCAN	TESCAN	1	FALSE				Reese	2023-10-23	23	FALSE
https://doi.org/10.1016/j.ijbiomac.2018.09.133	10.1016/j.ijbiomac.2018.09.133	W2893982520	S83853393	30266642	International Journal of Biological Macromolecules	2018	Preparation and anticoagulant properties of heparin-like electrospun membranes from carboxymethyl chitosan and bacterial cellulose sulfate	JEOL	JEOL	1	TRUE	1			Reese	2023-10-23	21	FALSE
https://doi.org/10.1016/j.ijbiomac.2018.09.136	10.1016/j.ijbiomac.2018.09.136	W2892932049	S83853393	30261248	International Journal of Biological Macromolecules	2018	Alginate/calix[4]arenes modified graphene oxide nanocomposite beads: Preparation, characterization, and dye adsorption studies	InBeam, TESCAN	TESCAN	1	TRUE	1			Reese	2023-10-23	26	FALSE
https://doi.org/10.1016/j.ijbiomac.2018.09.172	10.1016/j.ijbiomac.2018.09.172	W2893158411	S83853393	30267819	International Journal of Biological Macromolecules	2018	Effects of sucrose, isomalt and maltodextrin on microstructural, thermal, pasting and textural properties of wheat and cassava starch gel	VEGA3, TESCAN|, TESCAN	TESCAN	1	TRUE	0	0		Reese	2023-10-23	33	FALSE
https://doi.org/10.1016/j.ijbiomac.2018.09.208	10.1016/j.ijbiomac.2018.09.208	W2895552985	S83853393	30287383	International Journal of Biological Macromolecules	2018	Ultrasensitive immunoassay of glycoprotein 125 (CA 125) in untreated human plasma samples using poly (CTABâ€‘chitosan) doped with silver nanoparticles	TESCAN	TESCAN	1	TRUE	1			Reese	2023-10-23	32	FALSE
https://doi.org/10.1016/j.ijbiomac.2018.09.215	10.1016/j.ijbiomac.2018.09.215	W2895039099	S83853393	30287373	International Journal of Biological Macromolecules	2019	Incorporation of magnetic NaX zeolite/DOX into the PLA/chitosan nanofibers for sustained release of doxorubicin against carcinoma cells death in vitro	VEGAN, TESCAN	TESCAN	1	TRUE	0	0		Reese	2023-10-23	68	TRUE
https://doi.org/10.1016/j.ijbiomac.2018.10.081	10.1016/j.ijbiomac.2018.10.081	W2896727703	S83853393	30342123	International Journal of Biological Macromolecules	2019	Effect of cellulose nanocrystals on scaffolds comprising chitosan, alginate and hydroxyapatite for bone tissue engineering	BSED, Quanta	FEI/Thermo	1	TRUE	1	1		Reese	2024-01-06	77	FALSE
https://doi.org/10.1016/j.ijbiomac.2018.10.085	10.1016/j.ijbiomac.2018.10.085	W2897775224	S83853393	30340001	International Journal of Biological Macromolecules	2019	Synthesis of novel chitosan-PVC conjugates encompassing Ag nanoparticles as antibacterial polymers for biomedical applications	Quanta, BSED	FEI/Thermo	1	TRUE	1	1		Reese	2024-01-06	52	FALSE
https://doi.org/10.1016/j.ijbiomac.2018.10.121	10.1016/j.ijbiomac.2018.10.121	W2897774198	S83853393	30340010	International Journal of Biological Macromolecules	2019	Characterization, release, and antioxidant activity of curcumin-loaded sodium alginate/ZnO hydrogel beads	JEOL	JEOL	1	TRUE	1			Reese	2023-10-23	109	FALSE
https://doi.org/10.1016/j.ijbiomac.2018.10.132	10.1016/j.ijbiomac.2018.10.132	W2897743027	S83853393	30340006	International Journal of Biological Macromolecules	2019	Mesoporous activated carbon from starch for superior rapid pesticides removal	Nova	FEI/Thermo	1	TRUE	1	0	quanta not nova	Reese	2023-10-23	73	FALSE	Spencer	2024-02-06	TRUE	TRUE
https://doi.org/10.1016/j.ijbiomac.2018.10.136	10.1016/j.ijbiomac.2018.10.136	W2897298593	S83853393	30342939	International Journal of Biological Macromolecules	2019	Preparation and characterization of cellulose nanocrystals from bacterial cellulose produced in sugar beet molasses and cheese whey media	TESCAN	TESCAN	1	TRUE	0	0		Reese	2023-10-23	106	FALSE
https://doi.org/10.1016/j.ijbiomac.2018.10.193	10.1016/j.ijbiomac.2018.10.193	W2898804055	S83853393	30385336	International Journal of Biological Macromolecules	2019	Development and characterization of kefiran - Al2O3 nanocomposite films: Morphological, physical and mechanical properties	TESCAN	TESCAN	1	FALSE				Reese	2023-10-23	21	FALSE
https://doi.org/10.1016/j.ijbiomac.2018.10.196	10.1016/j.ijbiomac.2018.10.196	W2899213265	S83853393	30385343	International Journal of Biological Macromolecules	2019	Curcumin entrapped gelatin/ionically modified bacterial cellulose based self-healable hydrogel film: An eco-friendly sustainable synthesis method of wound healing patch	ZEISS), ZEISS	Zeiss	1	TRUE	1			Reese	2023-10-23	79	FALSE
https://doi.org/10.1016/j.ijbiomac.2018.10.199	10.1016/j.ijbiomac.2018.10.199	W2899173144	S83853393	30385333	International Journal of Biological Macromolecules	2019	Generating cellulose-agar composite hydrogels for uptake-release kinetic studies of selenate and selenomethionine	JEOL@CU, JEOL@cU	JEOL	1	TRUE	0	0		Reese	2023-10-23	11	FALSE
https://doi.org/10.1016/j.ijbiomac.2018.10.202	10.1016/j.ijbiomac.2018.10.202	W2898870070	S83853393	30389525	International Journal of Biological Macromolecules	2019	Salicylic acid functionalized chitosan nanoparticle: A sustainable biostimulant for plant	JEOL	JEOL	1	TRUE	0	0		Reese	2023-10-23	95	FALSE
https://doi.org/10.1016/j.ijbiomac.2018.11.043	10.1016/j.ijbiomac.2018.11.043	W2900321956	S83853393	30419327	International Journal of Biological Macromolecules	2019	In vitro digestibility and quality attributes of white salted noodles supplemented with pullulanase-treated flour	SU1510	Hitachi	1	TRUE	1	1		Reese	2023-10-23	10	FALSE
https://doi.org/10.1016/j.ijbiomac.2018.11.071	10.1016/j.ijbiomac.2018.11.071	W2901842652	S83853393	30439436	International Journal of Biological Macromolecules	2019	Physical properties and structural characterization of starch/polyvinyl alcohol/graphene oxide composite films	S-3400N	Hitachi	1	FALSE				Reese	2023-10-23	79	FALSE
https://doi.org/10.1016/j.ijbiomac.2018.11.083	10.1016/j.ijbiomac.2018.11.083	W2900462965	S83853393	30445086	International Journal of Biological Macromolecules	2019	Characterization and properties of biodegradable thermoplastic grafted starch films by different contents of methacrylic acid	Quanta250	FEI/Thermo	1	TRUE	1	1		Reese	2024-01-06	17	FALSE
https://doi.org/10.1016/j.ijbiomac.2018.11.093	10.1016/j.ijbiomac.2018.11.093	W2901165894	S83853393	30447368	International Journal of Biological Macromolecules	2019	Synthesis of applicable hydrogel corn silk/ZnO nanocomposites on polyester fabric with antimicrobial properties and low cytotoxicity	MIRA3TESCAD, TESCAN, AlS2300C	TESCAN, Seron	2	TRUE	0	0	identified seron, but not tescan	Reese	2023-10-23	38	FALSE
https://doi.org/10.1016/j.ijbiomac.2018.11.095	10.1016/j.ijbiomac.2018.11.095	W2900910474	S83853393	30447374	International Journal of Biological Macromolecules	2019	Preparation and characterization of porous starch reinforced with halloysite nanotube by solvent exchange method	VEGA3, TESCAN, TESCAN|, VEGAS	TESCAN	1	TRUE	1	1		Reese	2023-10-23	27	FALSE
https://doi.org/10.1016/j.ijbiomac.2018.11.106	10.1016/j.ijbiomac.2018.11.106	W2900669145	S83853393	30447354	International Journal of Biological Macromolecules	2019	A novel thiosemicarbazide modified chitosan (TSFCS) for efficiency removal of Pb (II) and methyl red from aqueous solution	VEQARTESCAN, TESCAN	TESCAN	1	TRUE	1	1		Reese	2023-10-23	29	FALSE
https://doi.org/10.1016/j.ijbiomac.2018.11.139	10.1016/j.ijbiomac.2018.11.139	W2900961267	S83853393	30458193	International Journal of Biological Macromolecules	2019	Cross-linked chitosan/thiolated graphene quantum dots as a biocompatible polysaccharide towards aptamer immobilization	InBeam, TESCAN	TESCAN	1	TRUE	0	0	Hitachi is not Czech!	Reese	2023-10-23	38	FALSE
https://doi.org/10.1016/j.ijbiomac.2018.11.142	10.1016/j.ijbiomac.2018.11.142	W2900508382	S83853393	30448490	International Journal of Biological Macromolecules	2019	Effect of ZnO nanoparticles on the mechanical, barrier and optical properties of thermoplastic cationic starch/montmorillonite biodegradable films	NOVA	FEI/Thermo	1	TRUE	0	0		Reese	2023-10-23	96	FALSE
https://doi.org/10.1016/j.ijbiomac.2018.11.171	10.1016/j.ijbiomac.2018.11.171	W2901523953	S83853393	30465828	International Journal of Biological Macromolecules	2019	Application of polymerized multiporous nanofiber of SnO2 for designing a bienzyme glucose biosensor based on HRP/GOx	JEOL	JEOL	1	TRUE	1			Reese	2023-10-23	39	FALSE
https://doi.org/10.1016/j.ijbiomac.2018.11.195	10.1016/j.ijbiomac.2018.11.195	W2901921122	S83853393	30471395	International Journal of Biological Macromolecules	2019	Mahua oil-based polyurethane/chitosan/nano ZnO composite films for biodegradable food packaging applications	VEGAS, TESCAN	TESCAN	1	FALSE				Reese	2023-10-23	152	FALSE
https://doi.org/10.1016/j.ijbiomac.2018.11.228	10.1016/j.ijbiomac.2018.11.228	W2902244487	S83853393	30496864	International Journal of Biological Macromolecules	2019	Synthesis of ZnO nanoparticles with chitosan as stabilizing agent and their antibacterial properties against Gram-positive and Gram-negative bacteria	JEOL	JEOL	1	TRUE	1			Reese	2023-10-23	138	FALSE
https://doi.org/10.1016/j.ijbiomac.2018.11.237	10.1016/j.ijbiomac.2018.11.237	W2903371431	S83853393	30500508	International Journal of Biological Macromolecules	2019	Controlled release of lawsone from polycaprolactone/gelatin electrospun nano fibers for skin tissue regeneration	KYKY-EM3200	KYKY	1	TRUE	1	1		Reese	2023-10-23	109	FALSE
https://doi.org/10.1016/j.ijbiomac.2018.11.252	10.1016/j.ijbiomac.2018.11.252	W2902037461	S83853393	30500494	International Journal of Biological Macromolecules	2019	pH-Thermosensitive hydrogel based on polyvinyl alcohol/sodium alginate/N-isopropyl acrylamide composite for treating re-infected wounds	BSED, BSED.	FEI/Thermo	1	TRUE	0	0		Reese	2024-01-06	96	FALSE
https://doi.org/10.1016/j.ijbiomac.2018.11.256	10.1016/j.ijbiomac.2018.11.256	W2902674396	S83853393	30502431	International Journal of Biological Macromolecules	2019	Injectable chitosan/Îº-carrageenan hydrogel designed with au nanoparticles: A conductive scaffold for tissue engineering demands	TESCAN, MIRASTESCANI, TESCAN|	TESCAN	1	TRUE	1	0		Reese	2023-10-23	75	FALSE
https://doi.org/10.1016/j.ijbiomac.2018.11.278	10.1016/j.ijbiomac.2018.11.278	W2902992158	S83853393	30508544	International Journal of Biological Macromolecules	2019	Fabrication of a novel impedimetric biosensor for label free detection of DNA damage induced by doxorubicin	KYKY-EM3200	KYKY	1	TRUE	1	1		Reese	2023-10-23	35	FALSE
https://doi.org/10.1016/j.ijbiomac.2018.12.041	10.1016/j.ijbiomac.2018.12.041	W2903299612	S83853393	30529208	International Journal of Biological Macromolecules	2019	Identification and characterization of a novel thermostable xylanase from camel rumen metagenome	TESCAN, VEGAN	TESCAN	1	TRUE	1			Reese	2023-10-23	37	FALSE
https://doi.org/10.1016/j.ijbiomac.2018.12.056	10.1016/j.ijbiomac.2018.12.056	W2903173800	S83853393	30528990	International Journal of Biological Macromolecules	2019	Characterization of raw and alkali treated new natural cellulosic fibers from Tridax procumbens	VEGA3, TESCAN, VEGAS, TESCAN|	TESCAN	1	TRUE	1	1		Reese	2023-10-23	268	FALSE
https://doi.org/10.1016/j.ijbiomac.2018.12.113	10.1016/j.ijbiomac.2018.12.113	W2903682487	S83853393	30562521	International Journal of Biological Macromolecules	2019	Improvement of the bonding properties of cassava starch-based wood adhesives by using different types of acrylic ester	ZEISS	Zeiss	1	TRUE	1			Reese	2023-10-23	22	FALSE
https://doi.org/10.1016/j.ijbiomac.2018.12.140	10.1016/j.ijbiomac.2018.12.140	W2904113947	S83853393	30576732	International Journal of Biological Macromolecules	2019	Etherification and cross-linking effect on physicochemical properties of Zea mays starch executed at different sequences in 1-butyl-3-methylimidazolium chloride [BMIM]Cl ionic liquid media	TESCAN, TESCAN|	TESCAN	1	TRUE	0	0		Reese	2023-10-23	12	FALSE
https://doi.org/10.1016/j.ijbiomac.2018.12.149	10.1016/j.ijbiomac.2018.12.149	W2904357418	S83853393	30572046	International Journal of Biological Macromolecules	2019	Effect of high-intensity ultrasound treatment on nutritional, rheological and structural properties of starches obtained from different cereals	ZEISS	Zeiss	1	TRUE	1			Reese	2023-10-23	63	FALSE
https://doi.org/10.1016/j.ijbiomac.2018.12.153	10.1016/j.ijbiomac.2018.12.153	W2904213475	S83853393	30572060	International Journal of Biological Macromolecules	2019	Encapsulation efficiency and controlled release of Ganoderma lucidum polysaccharide microcapsules by spray drying using different combinations of wall materials	VEGA3, TESCAN	TESCAN	1	TRUE	1	1		Reese	2023-10-23	52	FALSE
https://doi.org/10.1016/j.ijbiomac.2018.12.157	10.1016/j.ijbiomac.2018.12.157	W2907730843	S83853393	30597243	International Journal of Biological Macromolecules	2019	A higher efficiency removal of neonicotinoid insecticides by modified cellulose-based complex particle	NanoSEM, Nova, NanoSEM_NPE218	FEI/Thermo	1	TRUE	1	0	quanta not nova	Reese	2023-10-23	13	FALSE
https://doi.org/10.1016/j.ijbiomac.2018.12.193	10.1016/j.ijbiomac.2018.12.193	W2906257867	S83853393	30584947	International Journal of Biological Macromolecules	2019	Antibacterial activity of quaternized chitosan modified nanofiber membrane	S-3400N	Hitachi	1	FALSE				Reese	2023-10-23	115	FALSE
https://doi.org/10.1016/j.ijbiomac.2019.01.012	10.1016/j.ijbiomac.2019.01.012	W2907571904	S83853393	30611810	International Journal of Biological Macromolecules	2019	Fabrication of a novel and ultrasensitive label-free electrochemical aptasensor for detection of biomarker prostate specific antigen	KYKY-EM3200	KYKY	1	TRUE	1	1		Reese	2023-10-23	49	FALSE
https://doi.org/10.1016/j.ijbiomac.2019.01.021	10.1016/j.ijbiomac.2019.01.021	W2907146328	S83853393	30625351	International Journal of Biological Macromolecules	2019	Hyaluronic acid and hyaluronic acid: Sucrose nanogels for hydrophobic cancer drug delivery	Regulus	Hitachi	1	TRUE	0	0		Reese	2023-10-23	40	FALSE
https://doi.org/10.1016/j.ijbiomac.2019.01.026	10.1016/j.ijbiomac.2019.01.026	W2909713325	S83853393	30629994	International Journal of Biological Macromolecules	2019	Chitosan-heparin nanoparticle coating on anodized NiTi for improvement of blood compatibility and biocompatibility	InBeam, TESCAK'	TESCAN	1	TRUE	1			Reese	2023-10-23	40	FALSE
https://doi.org/10.1016/j.ijbiomac.2019.01.140	10.1016/j.ijbiomac.2019.01.140	W2913657934	S83853393	30695723	International Journal of Biological Macromolecules	2019	pH-sensitive ZnO/carboxymethyl cellulose/chitosan bio-nanocomposite beads for colon-specific release of 5-fluorouracil	QuantaFEG	FEI/Thermo	1	TRUE	0	0		Reese	2023-10-23	103	FALSE
https://doi.org/10.1016/j.ijbiomac.2019.01.194	10.1016/j.ijbiomac.2019.01.194	W2911823931	S83853393	30710590	International Journal of Biological Macromolecules	2019	Physicochemical properties of hydroxypropylated and cross-linked rice starches differential in amylose content	SU8010	Hitachi	1	TRUE	1	1		Reese	2023-10-23	46	FALSE
https://doi.org/10.1016/j.ijbiomac.2019.02.007	10.1016/j.ijbiomac.2019.02.007	W2912315877	S83853393	30731158	International Journal of Biological Macromolecules	2019	Physical, morphological, antimicrobial and release properties of novel MgO-bacterial cellulose nanohybrids prepared by in-situ and ex-situ methods	InBeam, TESCAN	TESCAN	1	TRUE	0	0		Reese	2023-10-23	67	FALSE
https://doi.org/10.1016/j.ijbiomac.2019.02.015	10.1016/j.ijbiomac.2019.02.015	W2911653660	S83853393	30735779	International Journal of Biological Macromolecules	2019	A catechol biosensor based on immobilizing laccase to Fe3O4@Au core-shell nanoparticles	InBeam, TESCAN	TESCAN	1	TRUE	1			Reese	2023-10-23	33	FALSE
https://doi.org/10.1016/j.ijbiomac.2019.02.044	10.1016/j.ijbiomac.2019.02.044	W2913744649	S83853393	30742924	International Journal of Biological Macromolecules	2019	Isolation and characterization of cellulose fibers from Thespesia populnea barks: A study on physicochemical and structural properties	VEGAS, TESCAN, TESCAN|	TESCAN	1	TRUE	1	1		Reese	2023-10-23	96	FALSE
https://doi.org/10.1016/j.ijbiomac.2019.02.065	10.1016/j.ijbiomac.2019.02.065	W2911388935	S83853393	30769043	International Journal of Biological Macromolecules	2019	Development of metal hydroxide nanoparticles from eggshell waste and seawater and their application as flame retardants for ethylene-vinyl acetate copolymer (EVA)	SU8020, $U8020	Hitachi	1	TRUE	0	0		Reese	2023-10-23	27	FALSE
https://doi.org/10.1016/j.ijbiomac.2019.02.079	10.1016/j.ijbiomac.2019.02.079	W2914422799	S83853393	30772414	International Journal of Biological Macromolecules	2019	Synthesis of sulfonated chitosan and its antibiofilm formation activity against E. coli and S. aureus	SU8010	Hitachi	1	TRUE	1	0		Reese	2023-10-23	37	FALSE
https://doi.org/10.1016/j.ijbiomac.2019.02.101	10.1016/j.ijbiomac.2019.02.101	W2915735821	S83853393	30794904	International Journal of Biological Macromolecules	2019	Performance of chitosan engraved iron and lanthanum mixed oxyhydroxide for the detoxification of hexavalent chromium	VEGAS	TESCAN	1	TRUE	1	1		Reese	2023-10-23	16	FALSE
https://doi.org/10.1016/j.ijbiomac.2019.02.127	10.1016/j.ijbiomac.2019.02.127	W2915817043	S83853393	30807801	International Journal of Biological Macromolecules	2019	Characterization of functionalized chitosan-clinoptilolite nanocomposites for nitrate removal from aqueous media	VEGANTESCAN	TESCAN	1	TRUE	1	1		Reese	2023-10-23	46	FALSE
https://doi.org/10.1016/j.ijbiomac.2019.02.137	10.1016/j.ijbiomac.2019.02.137	W2917706546	S83853393	30807800	International Journal of Biological Macromolecules	2019	Preparation and evaluation of Bletilla striata polysaccharide/graphene oxide composite hemostatic sponge	Nova	FEI/Thermo	1	TRUE	1	1		Reese	2024-01-06	55	FALSE
https://doi.org/10.1016/j.ijbiomac.2019.02.163	10.1016/j.ijbiomac.2019.02.163	W2918172676	S83853393	30831167	International Journal of Biological Macromolecules	2019	Improved features of a highly stable protease from Penaeus vannamei by immobilization on glutaraldehyde activated graphene oxide nanosheets	VEGAN, TESCAN	TESCAN	1	TRUE	0	0		Reese	2023-10-23	36	FALSE
https://doi.org/10.1016/j.ijbiomac.2019.03.006	10.1016/j.ijbiomac.2019.03.006	W2919197173	S83853393	30840867	International Journal of Biological Macromolecules	2019	Preparation of crosslinked active bilayer film based on chitosan and alginate for regulating ascorbate-glutathione cycle of postharvest cherry tomato (Lycopersicon esculentum)	JEOL	JEOL	1	TRUE	1			Reese	2023-10-23	37	FALSE
https://doi.org/10.1016/j.ijbiomac.2019.03.025	10.1016/j.ijbiomac.2019.03.025	W2919371885	S83853393	30840861	International Journal of Biological Macromolecules	2019	Cryogel composites based on hyaluronic acid and halloysite nanotubes as scaffold for tissue engineering	Regulus	Hitachi	1	TRUE	0	0		Reese	2023-10-23	66	FALSE
https://doi.org/10.1016/j.ijbiomac.2019.03.045	10.1016/j.ijbiomac.2019.03.045	W2921929214	S83853393	30851329	International Journal of Biological Macromolecules	2019	Development of nanofibrous collagen-grafted poly (vinyl alcohol)/gelatin/alginate scaffolds as potential skin substitute	VEGA3, TESCAN, VEGAS, VEGAN	TESCAN	1	TRUE	1	1		Reese	2023-10-23	65	FALSE
https://doi.org/10.1016/j.ijbiomac.2019.03.057	10.1016/j.ijbiomac.2019.03.057	W2921176611	S83853393	30857963	International Journal of Biological Macromolecules	2019	Three exopolysaccharides from the liquid fermentation of Polyporus umbellatus and their bioactivities	Nova, NanoSEM	FEI/Thermo	1	TRUE	1	1		Reese	2023-10-23	16	FALSE
https://doi.org/10.1016/j.ijbiomac.2019.03.081	10.1016/j.ijbiomac.2019.03.081	W2921521051	S83853393	30878613	International Journal of Biological Macromolecules	2019	Biomimetic mineralization behavior of COS-grafted silk fibroin following hexokinase-mediated phosphorylation	SU1510	Hitachi	1	TRUE	0	0		Reese	2023-10-23	9	FALSE
https://doi.org/10.1016/j.ijbiomac.2019.03.098	10.1016/j.ijbiomac.2019.03.098	W2920974615	S83853393	30890341	International Journal of Biological Macromolecules	2019	Poly(l-lactic acid) bio-composites reinforced by oligo(d-lactic acid) grafted chitosan for simultaneously improved ductility, strength and modulus	SU1510	Hitachi	1	TRUE	1	1		Reese	2023-10-23	17	FALSE
https://doi.org/10.1016/j.ijbiomac.2019.03.115	10.1016/j.ijbiomac.2019.03.115	W2923187012	S83853393	30902717	International Journal of Biological Macromolecules	2019	Hydrothermal synthesis of magnetic iron oxide encrusted hydrocalumite-chitosan composite for defluoridation studies	VEGA3, TESCAN	TESCAN	1	TRUE	1	1		Reese	2023-10-23	32	FALSE
https://doi.org/10.1016/j.ijbiomac.2019.03.139	10.1016/j.ijbiomac.2019.03.139	W2924938189	S83853393	30905754	International Journal of Biological Macromolecules	2019	Preparation and biological activities of an extracellular polysaccharide from Rhodopseudomonas palustris	S-4800	Hitachi	1	TRUE	0	0		Reese	2024-01-06	35	FALSE
https://doi.org/10.1016/j.ijbiomac.2019.03.155	10.1016/j.ijbiomac.2019.03.155	W2933920114	S83853393	30910674	International Journal of Biological Macromolecules	2019	Construction of macroporous salecan polysaccharide-based adsorbents for wastewater remediation	$U8000	Hitachi	1	TRUE	0	0		Reese	2023-10-23	50	FALSE
https://doi.org/10.1016/j.ijbiomac.2019.03.170	10.1016/j.ijbiomac.2019.03.170	W2931904538	S83853393	30940584	International Journal of Biological Macromolecules	2019	Immunosensing of breast cancer tumor protein CA 15-3 (carbohydrate antigen 15.3) using a novel nano-bioink: A new platform for screening of proteins in human biofluids by pen-on-paper technology	InBeam, TESCAN], TESCAN	TESCAN	1	TRUE	0	0		Reese	2023-10-23	22	FALSE
https://doi.org/10.1016/j.ijbiomac.2019.03.171	10.1016/j.ijbiomac.2019.03.171	W2924315843	S83853393	30926493	International Journal of Biological Macromolecules	2019	Antimicrobial and biodegradable chitosan/cellulose acetate phthalate/ZnO nano composite films with optimal oxygen permeability and hydrophobicity for extending the shelf life of black grape fruits	VEGAS, TESCAN	TESCAN	1	FALSE				Reese	2023-10-23	140	FALSE
https://doi.org/10.1016/j.ijbiomac.2019.03.176	10.1016/j.ijbiomac.2019.03.176	W2924095940	S83853393	30926491	International Journal of Biological Macromolecules	2019	Synthesis of superabsorbent polymers based on chitosan derivative graft acrylic acid-co-acrylamide and its property testing	S-3400N	Hitachi	1	TRUE	1	1		Reese	2023-10-23	62	FALSE
https://doi.org/10.1016/j.ijbiomac.2019.03.178	10.1016/j.ijbiomac.2019.03.178	W2923248236	S83853393	30926508	International Journal of Biological Macromolecules	2019	Antioxidant properties of a sulfated polysaccharide isolated from an enzymatic digest of Sargassum thunbergii	TESCAN, TESCAN|	TESCAN	1	FALSE				Reese	2023-10-23	27	FALSE
https://doi.org/10.1016/j.ijbiomac.2019.03.225	10.1016/j.ijbiomac.2019.03.225	W2927955149	S83853393	30940590	International Journal of Biological Macromolecules	2019	Dual-layered pH-sensitive alginate/chitosan/kappa-carrageenan microbeads for colon-targeted release of 5-fluorouracil	QuantaFEG	FEI/Thermo	1	TRUE	0	0		Reese	2023-10-23	104	FALSE
https://doi.org/10.1016/j.ijbiomac.2019.03.227	10.1016/j.ijbiomac.2019.03.227	W2935594425	S83853393	30940593	International Journal of Biological Macromolecules	2019	Evaluation of physical, mechanical and biological properties of poly 3-hydroxybutyrate-chitosan-multiwalled carbon nanotube/silk nano-micro composite scaffold for cartilage tissue engineering applications	VEGAN, TESCAN, VEGANTESCAN	TESCAN	1	TRUE	1	1		Reese	2023-10-23	62	FALSE
https://doi.org/10.1016/j.ijbiomac.2019.03.232	10.1016/j.ijbiomac.2019.03.232	W2928426961	S83853393	30940587	International Journal of Biological Macromolecules	2019	Fabrication of nano-graphene oxide assisted hydrotalcite/chitosan biocomposite: An efficient adsorbent for chromium removal from water	VEGAS, TESCAN, VEGA3	TESCAN	1	TRUE	1	1		Reese	2023-10-23	37	FALSE
https://doi.org/10.1016/j.ijbiomac.2019.04.024	10.1016/j.ijbiomac.2019.04.024	W2932908300	S83853393	30959131	International Journal of Biological Macromolecules	2019	Nano-amino acid cellulose derivatives: Eco-synthesis, characterization, and antimicrobial properties	(Quanta, BSED	FEI/Thermo	1	TRUE	1	1		Reese	2023-10-23	42	FALSE
https://doi.org/10.1016/j.ijbiomac.2019.04.073	10.1016/j.ijbiomac.2019.04.073	W2935965189	S83853393	30986464	International Journal of Biological Macromolecules	2019	Facile synthesis of chitosan-La3+-graphite composite and its influence in photocatalytic degradation of methylene blue	VEGA3TESCAN, VEGA3, TESCAN	TESCAN	1	TRUE	1	1		Reese	2023-10-23	44	FALSE
https://doi.org/10.1016/j.ijbiomac.2019.04.113	10.1016/j.ijbiomac.2019.04.113	W2938444190	S83853393	31004650	International Journal of Biological Macromolecules	2019	Development of a nanocomposite scaffold of gelatinâ€“alginateâ€“graphene oxide for bone tissue engineering	TESCAN	TESCAN	1	TRUE	1			Reese	2023-10-23	135	FALSE
https://doi.org/10.1016/j.ijbiomac.2019.04.119	10.1016/j.ijbiomac.2019.04.119	W2935758183	S83853393	31004641	International Journal of Biological Macromolecules	2019	A novel peroxidase from Arabian balsam (Commiphora gileadensis) stems: Its purification, characterization and immobilization on a carboxymethylcellulose/Fe3O4 magnetic hybrid material	JEOL	JEOL	1	TRUE	1			Reese	2023-10-23	36	FALSE
https://doi.org/10.1016/j.ijbiomac.2019.04.139	10.1016/j.ijbiomac.2019.04.139	W2941190763	S83853393	31022483	International Journal of Biological Macromolecules	2019	Mechanistic investigation of ciprofloxacin recovery by magnetiteâ€“imprinted chitosan nanocomposite: Isotherm, kinetic, thermodynamic and reusability studies	InBeam, KYKY-EM3200	TESCAN, KYKY	2	TRUE	0	0		Reese	2024-01-06	49	FALSE
https://doi.org/10.1016/j.ijbiomac.2019.04.149	10.1016/j.ijbiomac.2019.04.149	W2942387475	S83853393	31026527	International Journal of Biological Macromolecules	2019	Development of new organic-inorganic, hybrid bionanocomposite from cellulose nanowhisker and Mg/Al-CO3-LDHfor enhanced dye removal	TESCAN|, TESCAN	TESCAN	1	FALSE				Reese	2023-10-23	23	FALSE
https://doi.org/10.1016/j.ijbiomac.2019.04.193	10.1016/j.ijbiomac.2019.04.193	W2943726925	S83853393	31051205	International Journal of Biological Macromolecules	2019	The co-plasticization effects of glycerol and small molecular sugars on starch-based nanocomposite films prepared by extrusion blowing	Quanta	FEI/Thermo	1	TRUE	1	1		Reese	2024-01-06	44	FALSE
https://doi.org/10.1016/j.ijbiomac.2019.04.198	10.1016/j.ijbiomac.2019.04.198	W2943090694	S83853393	31063786	International Journal of Biological Macromolecules	2019	Characterization of a chitin-glucan complex from the fruiting body of Termitomyces albuminosus (Berk.) Heim	SU8010	Hitachi	1	TRUE	1	1		Reese	2023-10-23	22	FALSE
https://doi.org/10.1016/j.ijbiomac.2019.05.024	10.1016/j.ijbiomac.2019.05.024	W2943500663	S83853393	31071390	International Journal of Biological Macromolecules	2019	Preparation of nano-alkalinecellulose carboxylates (NACCs) as the methylene blue sorbent and as the catalyst for the large-scale nifedipine synthesis	TESCAN	TESCAN	1	FALSE				Reese	2023-10-23	6	FALSE
https://doi.org/10.1016/j.ijbiomac.2019.05.054	10.1016/j.ijbiomac.2019.05.054	W2944599820	S83853393	31078593	International Journal of Biological Macromolecules	2019	Purification of lysozyme from chicken egg white using nanofiber membrane immobilized with Reactive Orange 4 dye	S-3400N	Hitachi	1	FALSE				Reese	2023-10-23	35	FALSE
https://doi.org/10.1016/j.ijbiomac.2019.05.071	10.1016/j.ijbiomac.2019.05.071	W2945029479	S83853393	31100395	International Journal of Biological Macromolecules	2019	Development of bioactive composite films from chitosan and carboxymethyl cellulose using glutaraldehyde, cinnamon essential oil and oleic acid	VEGA3, TESCAN, VEGAS	TESCAN	1	TRUE	1	1		Reese	2023-10-23	103	FALSE
https://doi.org/10.1016/j.ijbiomac.2019.05.078	10.1016/j.ijbiomac.2019.05.078	W2946029898	S83853393	31100402	International Journal of Biological Macromolecules	2019	Antimicrobial and swelling behaviors of novel biodegradable corn starch grafted/poly(4-acrylamidobenzoic acid) copolymers	BSED, Quanta	FEI/Thermo	1	TRUE	1	1		Reese	2024-01-06	23	FALSE
https://doi.org/10.1016/j.ijbiomac.2019.05.086	10.1016/j.ijbiomac.2019.05.086	W2946381222	S83853393	31100389	International Journal of Biological Macromolecules	2019	Calcium ionâ€“exchange cross-linked porous starch microparticles with improved hemostatic properties	SU8010	Hitachi	1	TRUE	1	1		Reese	2023-10-23	27	FALSE
https://doi.org/10.1016/j.ijbiomac.2019.05.112	10.1016/j.ijbiomac.2019.05.112	W2945452228	S83853393	31121224	International Journal of Biological Macromolecules	2019	The combined effects of extrusion and heat-moisture treatment on the physicochemical properties and digestibility of corn starch	$U8020	Hitachi	1	TRUE	0	0		Reese	2023-10-23	38	FALSE
https://doi.org/10.1016/j.ijbiomac.2019.05.114	10.1016/j.ijbiomac.2019.05.114	W2945017396	S83853393	31121232	International Journal of Biological Macromolecules	2019	One-step separation of the recombinant protein by using the amine-functionalized magnetic mesoporous silica nanoparticles; an efficient and facile approach	KYKY-EM3200	KYKY	1	FALSE				Reese	2023-10-23	14	FALSE
https://doi.org/10.1016/j.ijbiomac.2019.05.119	10.1016/j.ijbiomac.2019.05.119	W2945584561	S83853393	31128194	International Journal of Biological Macromolecules	2019	Dye removal from aqueous solution by a novel dual cross-linked biocomposite obtained from mucilage of Plantago Psyllium and eggshell membrane	InBeam	TESCAN	1	TRUE	0	0		Reese	2023-10-23	42	FALSE
https://doi.org/10.1016/j.ijbiomac.2019.05.142	10.1016/j.ijbiomac.2019.05.142	W2946380868	S83853393	31128173	International Journal of Biological Macromolecules	2019	The effect of the grafting percent on some of the physico-chemical and thermal properties and the decomposition course of novel starch-g-poly(cinnamyl acrylate) copolymers	Quanta3D, QuantasD	FEI/Thermo	1	FALSE				Reese	2023-10-23	1	FALSE
https://doi.org/10.1016/j.ijbiomac.2019.05.147	10.1016/j.ijbiomac.2019.05.147	W2944951810	S83853393	31128192	International Journal of Biological Macromolecules	2019	Impact of continuous and repeated dry heating treatments on the physicochemical and structural properties of waxy corn starch	Nova, NanoSEM, NanoSEM_NPE218	FEI/Thermo	1	TRUE	1	1		Reese	2023-10-23	35	FALSE
https://doi.org/10.1016/j.ijbiomac.2019.05.185	10.1016/j.ijbiomac.2019.05.185	W2947498807	S83853393	31145956	International Journal of Biological Macromolecules	2019	Fabrication of magnetic bentonite/carboxymethyl chitosan/sodium alginate hydrogel beads for Cu (II) adsorption	QuantaFEG, Quanta	FEI/Thermo	1	TRUE	0	0		Reese	2023-10-23	181	FALSE
https://doi.org/10.1016/j.ijbiomac.2019.05.196	10.1016/j.ijbiomac.2019.05.196	W2947986340	S83853393	31150672	International Journal of Biological Macromolecules	2019	Effects of extraction procedures and plasticizer concentration on the optical, thermal, structural and antioxidant properties of novel ulvan films	Quanta	FEI/Thermo	1	FALSE				Reese	2023-10-23	44	FALSE
https://doi.org/10.1016/j.ijbiomac.2019.06.093	10.1016/j.ijbiomac.2019.06.093	W2952858698	S83853393	31207328	International Journal of Biological Macromolecules	2019	Chemometrical-electrochemical investigation for comparing inhibitory effects of quercetin and its sulfonamide derivative on human carbonic anhydrase II: Theoretical and experimental evidence	TESCAN	TESCAN	1	TRUE	1			Reese	2023-10-23	31	FALSE
https://doi.org/10.1016/j.ijbiomac.2019.06.144	10.1016/j.ijbiomac.2019.06.144	W2951091869	S83853393	31233788	International Journal of Biological Macromolecules	2019	Chitosan cross-linked graphene oxide/lignosulfonate composite aerogel for enhanced adsorption of methylene blue in water	S-3400N	Hitachi	1	TRUE	1	1		Reese	2023-10-23	115	FALSE
https://doi.org/10.1016/j.ijbiomac.2019.06.172	10.1016/j.ijbiomac.2019.06.172	W2954411811	S83853393	31247228	International Journal of Biological Macromolecules	2019	Biocompatiable silk fibroin/carboxymethyl chitosan/strontium substituted hydroxyapatite/cellulose nanocrystal composite scaffolds for bone tissue engineering	S3400N	Hitachi	1	TRUE	0	0		Reese	2023-10-23	70	FALSE
https://doi.org/10.1016/j.ijbiomac.2019.06.178	10.1016/j.ijbiomac.2019.06.178	W2954247072	S83853393	31252018	International Journal of Biological Macromolecules	2019	Microcapsules based on octenyl succinic anhydride (OSA)-modified starch and maltodextrins changing the composition and release property of rose essential oil	S-3400N	Hitachi	1	TRUE	1	1		Reese	2023-10-23	41	FALSE
https://doi.org/10.1016/j.ijbiomac.2019.06.181	10.1016/j.ijbiomac.2019.06.181	W2954750248	S83853393	31252006	International Journal of Biological Macromolecules	2019	Preparation and characterization of polyhydroxybutyrate-co-valerate (PHBV) as green composites using nano reinforcements	TESCAN, InBeam, TESCANISEM, TESCANIISEM, TESCAMN	TESCAN	1	TRUE	1			Reese	2023-10-23	27	FALSE
https://doi.org/10.1016/j.ijbiomac.2019.06.209	10.1016/j.ijbiomac.2019.06.209	W2956156642	S83853393	31255624	International Journal of Biological Macromolecules	2019	Effect of drying pretreatment methods on structure and properties of pectins extracted from Chinese quince fruit	Quanta	FEI/Thermo	1	TRUE	0	0		Reese	2023-10-23	48	FALSE
https://doi.org/10.1016/j.ijbiomac.2019.06.230	10.1016/j.ijbiomac.2019.06.230	W2954816246	S83853393	31260771	International Journal of Biological Macromolecules	2019	Preparation and properties of OSA-modified taro starches and their application for stabilizing Pickering emulsions	SU8020, $U8020	Hitachi	1	TRUE	1	1		Reese	2023-10-23	62	FALSE
https://doi.org/10.1016/j.ijbiomac.2019.07.013	10.1016/j.ijbiomac.2019.07.013	W2954513970	S83853393	31284011	International Journal of Biological Macromolecules	2019	Preparation and application of magnetic chitosan/graphene oxide composite supported copper as a recyclable heterogeneous nanocatalyst in the synthesis of triazoles	InBeam	TESCAN	1	TRUE	1			Reese	2023-10-23	22	FALSE
https://doi.org/10.1016/j.ijbiomac.2019.07.015	10.1016/j.ijbiomac.2019.07.015	W2955551131	S83853393	31279061	International Journal of Biological Macromolecules	2019	Antibacterial bi-layered polyvinyl alcohol (PVA)-chitosan blend nanofibrous mat loaded with Azadirachta indica (neem) extract	SU1510	Hitachi	1	TRUE	1	1		Reese	2023-10-23	60	FALSE
https://doi.org/10.1016/j.ijbiomac.2019.07.020	10.1016/j.ijbiomac.2019.07.020	W2954725347	S83853393	31279883	International Journal of Biological Macromolecules	2019	Formulation and optimization of a novel TiO2/calcium alginate floating photocatalyst	VEGA3, TESCAN|, TESCAN, VEGAS	TESCAN	1	TRUE	0	0		Reese	2024-01-06	34	FALSE
https://doi.org/10.1016/j.ijbiomac.2019.07.039	10.1016/j.ijbiomac.2019.07.039	W2953742273	S83853393	31295495	International Journal of Biological Macromolecules	2019	Effect of glow discharge plasma on surface modification of chitosan film	SU8010	Hitachi	1	TRUE	0	0		Reese	2024-01-06	18	FALSE
https://doi.org/10.1016/j.ijbiomac.2019.07.045	10.1016/j.ijbiomac.2019.07.045	W2960591754	S83853393	31295498	International Journal of Biological Macromolecules	2019	Robust microfluidic construction of konjac glucomannan-based micro-films for active food packaging	S-4800	Hitachi	1	TRUE	1	1		Reese	2023-10-23	25	FALSE
https://doi.org/10.1016/j.ijbiomac.2019.07.047	10.1016/j.ijbiomac.2019.07.047	W2962355420	S83853393	31295492	International Journal of Biological Macromolecules	2019	Ductile and biodegradable poly (lactic acid) matrix film with layered structure	ZEISS	Zeiss	1	TRUE	1			Reese	2023-10-23	8	FALSE
https://doi.org/10.1016/j.ijbiomac.2019.07.057	10.1016/j.ijbiomac.2019.07.057	W2957007030	S83853393	31295501	International Journal of Biological Macromolecules	2019	Relationship between protein structure changes and in vitro digestion of preserved egg white during pickling	QUANTA	FEI/Thermo	1	TRUE	1	1		Reese	2023-10-23	48	FALSE
https://doi.org/10.1016/j.ijbiomac.2019.07.165	10.1016/j.ijbiomac.2019.07.165	W2965588050	S83853393	31356942	International Journal of Biological Macromolecules	2019	Chitosan-albumin based core shell-corona nano-antimicrobials to eradicate resistant gastric pathogen	TESCAN, SE+InBeam, TESCAN|, Det:SE+InBeam, SE+iInBeam	TESCAN	1	TRUE	1			Reese	2023-10-23	20	TRUE
https://doi.org/10.1016/j.ijbiomac.2019.07.211	10.1016/j.ijbiomac.2019.07.211	W2964764738	S83853393	31377295	International Journal of Biological Macromolecules	2019	Biodegradable blends of graphene quantum dots and thermoplastic starch with solid-state photoluminescent and conductive properties	SU1510	Hitachi	1	TRUE	1	1		Reese	2023-10-23	16	FALSE
https://doi.org/10.1016/j.ijbiomac.2019.07.214	10.1016/j.ijbiomac.2019.07.214	W2966311842	S83853393	31376446	International Journal of Biological Macromolecules	2019	Cytotoxic, antioxidant and antibacterial activities of copper oxide incorporated chitosan-neem seed biocomposites	Quanta250FEG	FEI/Thermo	1	TRUE	1	0		Reese	2023-10-23	33	FALSE
https://doi.org/10.1016/j.ijbiomac.2019.07.221	10.1016/j.ijbiomac.2019.07.221	W2965984195	S83853393	31377296	International Journal of Biological Macromolecules	2019	Intelligent superabsorbents based on a xanthan gum/poly (acrylic acid) semi-interpenetrating polymer network for application in drug delivery systems	_FELNOVA, NanoSEM, NOVA, FETNOVA	FEI/Thermo	1	TRUE	0	0		Reese	2023-10-23	43	FALSE
https://doi.org/10.1016/j.ijbiomac.2019.07.223	10.1016/j.ijbiomac.2019.07.223	W2966401440	S83853393	31381923	International Journal of Biological Macromolecules	2019	Synthesis and characterization of an adsorptive Schiff base-chitosan nanocomposite for removal of Pb(II) ion from aqueous media	VEGA3, VEGAS, TESCANE, TESCAN	TESCAN	1	TRUE	1	1		Reese	2023-10-23	42	FALSE
https://doi.org/10.1016/j.ijbiomac.2019.07.225	10.1016/j.ijbiomac.2019.07.225	W2966092411	S83853393	31377298	International Journal of Biological Macromolecules	2019	Synthesis of pectin-deoxycholic acid conjugate for targeted delivery of anticancer drugs in hepatocellular carcinoma	KYKY-EM3200	KYKY	1	TRUE	0	0		Reese	2023-10-23	17	FALSE
https://doi.org/10.1016/j.ijbiomac.2019.08.025	10.1016/j.ijbiomac.2019.08.025	W2965377041	S83853393	31386872	International Journal of Biological Macromolecules	2019	Mesoporous silica/protein biocomposites: Surface, topography, thermal properties	Quantasb	FEI/Thermo	1	TRUE	1	1		Reese	2024-01-06	15	FALSE
https://doi.org/10.1016/j.ijbiomac.2019.08.031	10.1016/j.ijbiomac.2019.08.031	W2968148236	S83853393	31425760	International Journal of Biological Macromolecules	2019	A novel biocompatible core-shell magnetic nanocomposite based on cross-linked chitosan hydrogels for in vitro hyperthermia of cancer therapy	VEGAN, TESCAN	TESCAN	1	TRUE	0	0		Reese	2023-10-23	114	FALSE
https://doi.org/10.1016/j.ijbiomac.2019.08.036	10.1016/j.ijbiomac.2019.08.036	W2964535941	S83853393	31400417	International Journal of Biological Macromolecules	2019	A novel nucleic acid based bio-assay toward recognition of Haemophilus influenza using bioconjugation and DNA hybridization method	InBeam, TESCAN|, TESCAN	TESCAN	1	TRUE	0	0	Hitachi is not Czech!	Reese	2023-10-23	6	FALSE
https://doi.org/10.1016/j.ijbiomac.2019.08.100	10.1016/j.ijbiomac.2019.08.100	W2966895416	S83853393	31415852	International Journal of Biological Macromolecules	2019	Taro-corms mucilage-alginate microspheres for the sustained release of pregabalin: In vitro &amp; in vivo evaluation	Quanta	FEI/Thermo	1	TRUE	0	0		Reese	2024-01-06	19	FALSE
https://doi.org/10.1016/j.ijbiomac.2019.08.102	10.1016/j.ijbiomac.2019.08.102	W2966981423	S83853393	31421177	International Journal of Biological Macromolecules	2019	Voltammetric measurements of neurotransmitter-acetylcholine through metallic nanoparticles embedded 2-D material	TESCAN	TESCAN	1	TRUE	1			Reese	2023-10-23	12	FALSE
https://doi.org/10.1016/j.ijbiomac.2019.08.156	10.1016/j.ijbiomac.2019.08.156	W2969741338	S83853393	31437511	International Journal of Biological Macromolecules	2019	New strategies for the construction of eggshell powder reinforced starch based fire hazard suppression biomaterials with tailorable thermal, mechanical and oxygen barrier properties	SU3500	Hitachi	1	FALSE				Reese	2023-10-23	12	FALSE
https://doi.org/10.1016/j.ijbiomac.2019.08.160	10.1016/j.ijbiomac.2019.08.160	W2969245825	S83853393	31437495	International Journal of Biological Macromolecules	2019	Cellulose nanocrystals prepared from wheat bran: Characterization and cytotoxicity assessment	S-4800	Hitachi	1	TRUE	1	1		Reese	2023-10-23	95	FALSE
https://doi.org/10.1016/j.ijbiomac.2019.08.161	10.1016/j.ijbiomac.2019.08.161	W2969543711	S83853393	31437509	International Journal of Biological Macromolecules	2019	Optimization of extraction of polysaccharide from dandelion root by response surface methodology: Structural characterization and antioxidant activity	SU8000	Hitachi	1	TRUE	1	0		Reese	2023-10-23	58	FALSE
https://doi.org/10.1016/j.ijbiomac.2019.08.162	10.1016/j.ijbiomac.2019.08.162	W2969487334	S83853393	31437506	International Journal of Biological Macromolecules	2019	A biocompatible chitosan-ionic liquid hybrid catalyst for regioselective synthesis of 1,2,3-triazols	VEGA3, TESCAN	TESCAN	1	TRUE	1	1		Reese	2023-10-23	13	FALSE
https://doi.org/10.1016/j.ijbiomac.2019.08.179	10.1016/j.ijbiomac.2019.08.179	W2969849509	S83853393	31445147	International Journal of Biological Macromolecules	2019	Amidrazone modified acrylic fabric activated with cyanuric chloride: A novel and efficient support for horseradish peroxidase immobilization and phenol removal	JEOL	JEOL	1	TRUE	1			Reese	2023-10-23	50	FALSE
https://doi.org/10.1016/j.ijbiomac.2019.08.199	10.1016/j.ijbiomac.2019.08.199	W2969983981	S83853393	31449867	International Journal of Biological Macromolecules	2019	Rational design and electrical study of conducting bionanocomposites hydrogel based on chitosan and silver nanoparticles	(Quanta, BSED	FEI/Thermo	1	FALSE				Reese	2023-10-23	31	FALSE
https://doi.org/10.1016/j.ijbiomac.2019.08.202	10.1016/j.ijbiomac.2019.08.202	W2970239895	S83853393	31470049	International Journal of Biological Macromolecules	2019	Spongy wound dressing of pectin/carboxymethyl tamarind seed polysaccharide loaded with moxifloxacin beads for effective wound heal	SPPU-JEOL	JEOL	1	TRUE	1			Reese	2023-10-23	19	FALSE
https://doi.org/10.1016/j.ijbiomac.2019.08.214	10.1016/j.ijbiomac.2019.08.214	W2970939668	S83853393	31465804	International Journal of Biological Macromolecules	2019	Synthesis of cellulose acetate/chitosan/SWCNT/Fe3O4/TiO2 composite nanofibers for the removal of Cr(VI), As(V), Methylene blue and Congo red from aqueous solutions	AIS2300C	Seron	1	TRUE	0	0		Reese	2023-10-23	92	FALSE
https://doi.org/10.1016/j.ijbiomac.2019.08.234	10.1016/j.ijbiomac.2019.08.234	W2970955169	S83853393	31476395	International Journal of Biological Macromolecules	2019	Preparation and characterization of hybrid chitosan-silver nanoparticles (Chi-Ag NPs); A potential antibacterial agent	TESCAN, TESCAN]	TESCAN	1	TRUE	0	0		Reese	2023-10-23	54	FALSE
https://doi.org/10.1016/j.ijbiomac.2019.08.250	10.1016/j.ijbiomac.2019.08.250	W2971604578	S83853393	31487514	International Journal of Biological Macromolecules	2019	Physicochemical properties and bioactivities of original and Se-enriched polysaccharides with different molecular weights extracted from Pleurotus ostreatus	Quanta	FEI/Thermo	1	TRUE	1	1		Reese	2023-10-23	31	FALSE
https://doi.org/10.1016/j.ijbiomac.2019.09.047	10.1016/j.ijbiomac.2019.09.047	W2972093759	S83853393	31499103	International Journal of Biological Macromolecules	2019	Geobacillin 26 - high molecular weight bacteriocin from a thermophilic bacterium	TESCAN, VEGA3, TESCAN|, \VEGA3, VEGAS, VEGA	TESCAN	1	TRUE	1	1		Reese	2023-10-23	10	FALSE
https://doi.org/10.1016/j.ijbiomac.2019.09.056	10.1016/j.ijbiomac.2019.09.056	W2972741780	S83853393	31520708	International Journal of Biological Macromolecules	2019	Preparation, characterization, and emulsification properties of agarose fatty acid derivatives with different hydrophobic chains	Quanta	FEI/Thermo	1	TRUE	0	0		Reese	2023-10-23	10	FALSE
https://doi.org/10.1016/j.ijbiomac.2019.09.057	10.1016/j.ijbiomac.2019.09.057	W2972138560	S83853393	31505207	International Journal of Biological Macromolecules	2019	Facile synthesis of bentonite/biopolymer composites as low-cost carriers for 5-fluorouracil drug; equilibrium studies and pharmacokinetic behavior	Quanta	FEI/Thermo	1	TRUE	0	0		Reese	2023-10-23	40	FALSE
https://doi.org/10.1016/j.ijbiomac.2019.09.101	10.1016/j.ijbiomac.2019.09.101	W2977410696	S83853393	31593724	International Journal of Biological Macromolecules	2020	Preparation and characterization of semi-IPNs of polycaprolactone/poly (acrylic acid)/cellulosic nanowhisker as artificial articular cartilage	AIS2300C	Seron	1	TRUE	1	1		Reese	2023-10-23	25	FALSE
https://doi.org/10.1016/j.ijbiomac.2019.09.108	10.1016/j.ijbiomac.2019.09.108	W2978104953	S83853393	31593726	International Journal of Biological Macromolecules	2020	Preparation and evaluation of hydrophobic biodegradable films made from corn/octenylsuccinated starch incorporated with different concentrations of soybean oil	Regulus	Hitachi	1	TRUE	0	0	labeled as transmission and wrong model	Reese	2024-01-06	34	FALSE
https://doi.org/10.1016/j.ijbiomac.2019.09.129	10.1016/j.ijbiomac.2019.09.129	W2981698354	S83853393	31655154	International Journal of Biological Macromolecules	2020	High performance PVA/lignin nanocomposite films with excellent water vapor barrier and UV-shielding properties	SU8220, $U8220	Hitachi	1	TRUE	1	1		Reese	2023-10-23	103	FALSE
https://doi.org/10.1016/j.ijbiomac.2019.09.131	10.1016/j.ijbiomac.2019.09.131	W2988957589	S83853393	31747565	International Journal of Biological Macromolecules	2020	Role of levan extracted from bacterial honey isolates in curing peptic ulcer: In vivo	BSED, (Quanta	FEI/Thermo	1	TRUE	0	0		Reese	2023-10-23	30	FALSE
https://doi.org/10.1016/j.ijbiomac.2019.09.139	10.1016/j.ijbiomac.2019.09.139	W2984847315	S83853393	31715230	International Journal of Biological Macromolecules	2020	Physicochemical and functional characterization of mannan exopolysaccharide from Weissella confusa MD1 with bioactivities	S-3400N	Hitachi	1	TRUE	1	1		Reese	2023-10-23	66	FALSE
https://doi.org/10.1016/j.ijbiomac.2019.09.155	10.1016/j.ijbiomac.2019.09.155	W2987653690	S83853393	31743705	International Journal of Biological Macromolecules	2020	Preparation of ceric oxide and cobalt sulfide-ceric oxide/cellulose-chitosan nanocomposites as a novel catalyst for efficient photocatalysis and antimicrobial study	TESCAN	TESCAN	1	TRUE	1		Tescan is not Japanese!	Reese	2023-10-23	39	TRUE
https://doi.org/10.1016/j.ijbiomac.2019.09.223	10.1016/j.ijbiomac.2019.09.223	W2989077485	S83853393	31726127	International Journal of Biological Macromolecules	2020	Controlled release of vitamin B1 and evaluation of biodegradation studies of chitosan and gelatin based hydrogels	ZEISS., Nova, NanoSEM	Zeiss, FEI/Thermo	2	FALSE				Reese	2023-10-23	21	FALSE
https://doi.org/10.1016/j.ijbiomac.2019.09.244	10.1016/j.ijbiomac.2019.09.244	W2983028324	S83853393	31743713	International Journal of Biological Macromolecules	2020	Structural characterization of a galacturonic acid-rich polysaccharide from Ziziphus Jujuba cv. Muzao	S-4800	Hitachi	1	FALSE				Reese	2023-10-23	77	FALSE
https://doi.org/10.1016/j.ijbiomac.2019.09.254	10.1016/j.ijbiomac.2019.09.254	W2990125484	S83853393	31770556	International Journal of Biological Macromolecules	2020	Cross-linked chitosan microparticles preparation by modified three fluid nozzle spray drying approach	VEGA3, TESCAN|, TESCAN	TESCAN	1	FALSE				Reese	2023-10-23	30	FALSE
https://doi.org/10.1016/j.ijbiomac.2019.10.005	10.1016/j.ijbiomac.2019.10.005	W2980756413	S83853393	31622715	International Journal of Biological Macromolecules	2020	Mucoadhesive properties of sulphated polysaccharides carrageenans from red seaweed families Gigartinaceae and Tichocarpaceae	ZEISS	Zeiss	1	TRUE	1			Reese	2023-10-23	25	FALSE
https://doi.org/10.1016/j.ijbiomac.2019.10.024	10.1016/j.ijbiomac.2019.10.024	W2980601900	S83853393	31622700	International Journal of Biological Macromolecules	2020	Enhanced mechanical and hydrophobic properties of composite cassava starch films with stearic acid modified MCC (microcrystalline cellulose)/NCC (nanocellulose) as strength agent	$U8220	Hitachi	1	TRUE	1	1		Reese	2023-10-23	74	FALSE
https://doi.org/10.1016/j.ijbiomac.2019.10.063	10.1016/j.ijbiomac.2019.10.063	W2987685123	S83853393	31715228	International Journal of Biological Macromolecules	2020	Effect of germination temperature on hierarchical structures of starch from brown rice and their relation to pasting properties	JEOL	JEOL	1	TRUE	1			Reese	2023-10-23	31	FALSE
https://doi.org/10.1016/j.ijbiomac.2019.10.070	10.1016/j.ijbiomac.2019.10.070	W2986698154	S83853393	31739064	International Journal of Biological Macromolecules	2020	ZnO, AgCl and AgCl/ZnO nanocomposites incorporated chitosan in the form of hydrogel beads for photocatalytic degradation of MB, E. coli and S. aureus	InBeam	TESCAN	1	FALSE				Reese	2023-10-23	59	FALSE
https://doi.org/10.1016/j.ijbiomac.2019.10.086	10.1016/j.ijbiomac.2019.10.086	W2984522464	S83853393	31751704	International Journal of Biological Macromolecules	2020	A novel bio-inspired conductive, biocompatible, and adhesive terpolymer based on polyaniline, polydopamine, and polylactide as scaffolding biomaterial for tissue engineering application	TESCAN, InBeam, TESCAN|	TESCAN	1	TRUE	0	0		Reese	2023-10-23	51	FALSE
https://doi.org/10.1016/j.ijbiomac.2019.10.094	10.1016/j.ijbiomac.2019.10.094	W2989593673	S83853393	31751712	International Journal of Biological Macromolecules	2020	Characterization of bioactive film from pectin incorporated with gamma-aminobutyric acid	TESCAN	TESCAN	1	TRUE	1		Tescan FEI?	Reese	2023-10-23	38	FALSE
https://doi.org/10.1016/j.ijbiomac.2019.10.120	10.1016/j.ijbiomac.2019.10.120	W2985070653	S83853393	31705906	International Journal of Biological Macromolecules	2020	Synthesis of magnetic gold coated poly (Îµ-caprolactonediol) based polyurethane/poly(N-isopropylacrylamide)-grafted-chitosan core-shell nanofibers for controlled release of paclitaxel and 5-FU	AIS2300C, AlS2300C	Seron	1	TRUE	0	0		Reese	2023-10-23	41	TRUE
https://doi.org/10.1016/j.ijbiomac.2019.10.132	10.1016/j.ijbiomac.2019.10.132	W2985410472	S83853393	31743701	International Journal of Biological Macromolecules	2020	Effects of rice straw structure on chaetoglobosin A production by Chaetomium globosum CGMCC 6882	Quanta	FEI/Thermo	1	TRUE	1	1		Reese	2024-01-06	8	FALSE
https://doi.org/10.1016/j.ijbiomac.2019.10.222	10.1016/j.ijbiomac.2019.10.222	W2990994589	S83853393	31760028	International Journal of Biological Macromolecules	2020	Bioinspired pH-sensitive riboflavin controlled-release alkaline hydrogels based on blue crab chitosan: Study of the effect of polymer characteristics	S-4800%1, S-4800	Hitachi	1	TRUE	1	1		Reese	2023-10-23	8	FALSE
https://doi.org/10.1016/j.ijbiomac.2019.10.278	10.1016/j.ijbiomac.2019.10.278	W2985163774	S83853393	31730977	International Journal of Biological Macromolecules	2020	Scanning electron microscopy reveals deleterious effects of Moringa oleifera seed exuded proteins on root-knot nematode Meloidogyne incognita eggs	Quanta, Ã‚Â«Quanta	FEI/Thermo	1	TRUE	1	0		Reese	2024-01-06	13	FALSE
https://doi.org/10.1016/j.ijbiomac.2019.11.001	10.1016/j.ijbiomac.2019.11.001	W2987832195	S83853393	31726173	International Journal of Biological Macromolecules	2020	Chitosan nanoparticles loading oxaliplatin as a mucoadhesive topical treatment of oral tumors: Iontophoresis further enhances drug delivery ex vivo	JEOL	JEOL	1	TRUE	0	0		Reese	2023-10-23	62	FALSE
https://doi.org/10.1016/j.ijbiomac.2019.11.003	10.1016/j.ijbiomac.2019.11.003	W2988459338	S83853393	31733251	International Journal of Biological Macromolecules	2020	Natural biomacromolecule based composite scaffolds from silk fibroin, gelatin and chitosan toward tissue engineering applications	VEGAN, TESCAN, VEGA	TESCAN	1	TRUE	0	0		Reese	2023-10-23	79	FALSE
https://doi.org/10.1016/j.ijbiomac.2019.11.065	10.1016/j.ijbiomac.2019.11.065	W2983648276	S83853393	31715227	International Journal of Biological Macromolecules	2020	Adsorptive removal of endocrine disrupting compounds from aqueous solutions using magnetic multi-wall carbon nanotubes modified with chitosan biopolymer based on response surface methodology: Functionalization, kinetics, and isotherms studies	TESCAN	TESCAN	1	TRUE	1			Reese	2023-10-23	38	FALSE
https://doi.org/10.1016/j.ijbiomac.2019.11.087	10.1016/j.ijbiomac.2019.11.087	W2986413591	S83853393	31726167	International Journal of Biological Macromolecules	2020	Maillard reaction in protein â€“ polysaccharide coacervated microcapsules and its effects on microcapsule properties	JEOL	JEOL	1	TRUE	1			Reese	2023-10-23	30	FALSE
https://doi.org/10.1016/j.ijbiomac.2019.11.101	10.1016/j.ijbiomac.2019.11.101	W2990737458	S83853393	31751683	International Journal of Biological Macromolecules	2020	Intelligent gelatin/oxidized chitin nanocrystals nanocomposite films containing black rice bran anthocyanins for fish freshness monitorings	SU8010	Hitachi	1	TRUE	0	0		Reese	2024-01-06	105	FALSE
https://doi.org/10.1016/j.ijbiomac.2019.11.177	10.1016/j.ijbiomac.2019.11.177	W2990881156	S83853393	31760009	International Journal of Biological Macromolecules	2020	Alginate-caseinate based pH-responsive nano-coacervates to combat resistant bacterial biofilms in oral cavity	TESCAN, SE+InBeam, InBeam	TESCAN	1	TRUE	1			Reese	2023-10-23	22	FALSE
https://doi.org/10.1016/j.ijbiomac.2019.11.187	10.1016/j.ijbiomac.2019.11.187	W2990228127	S83853393	31765758	International Journal of Biological Macromolecules	2020	Cost-effective adsorbent from arabinogalactan and pectin of cactus pear peels: Kinetics and thermodynamics studies	BSED, Center(QUANTA	FEI/Thermo	1	TRUE	1	1		Reese	2024-01-06	15	FALSE
https://doi.org/10.1016/j.ijbiomac.2019.11.190	10.1016/j.ijbiomac.2019.11.190	W2991603487	S83853393	31770553	International Journal of Biological Macromolecules	2020	Development of chitosan-coated liposome for pulmonary delivery of N-acetylcysteine	KYKY-EM3200	KYKY	1	FALSE				Reese	2023-10-23	63	FALSE
https://doi.org/10.1016/j.ijbiomac.2019.11.196	10.1016/j.ijbiomac.2019.11.196	W2990316545	S83853393	31785299	International Journal of Biological Macromolecules	2020	Ultrasonic disruption extraction, characterization and bioactivities of polysaccharides from wild Armillaria mellea	SU8000	Hitachi	1	TRUE	1	1		Reese	2023-10-23	18	FALSE
https://doi.org/10.1016/j.ijbiomac.2019.11.203	10.1016/j.ijbiomac.2019.11.203	W2996123137	S83853393	31843610	International Journal of Biological Macromolecules	2020	Novel tamarind seed gum-alginate based multi-particulates for sustained release of dalfampridine using response surface methodology	ZEISS	Zeiss	1	TRUE	1			Reese	2023-10-23	10	FALSE
https://doi.org/10.1016/j.ijbiomac.2019.11.206	10.1016/j.ijbiomac.2019.11.206	W2990276652	S83853393	31786298	International Journal of Biological Macromolecules	2020	Characterization of ionic cross-linked composite foams with different blend ratios of alginate/pectin on the synergistic effects for wound dressing application	TESCAN, VEGARTESCAN, VEGAS	TESCAN	1	TRUE	1	1		Jeong	2023-10-25	45	FALSE
https://doi.org/10.1016/j.ijbiomac.2019.11.233	10.1016/j.ijbiomac.2019.11.233	W2991571923	S83853393	31805327	International Journal of Biological Macromolecules	2020	Potential of novel electrospun core-shell structured polyurethane/starch (hyaluronic acid) nanofibers for skin tissue engineering: In vitro and in vivo evaluation	AIS2300C_, AIS2300C, VEGAS, TESCAN	Seron, TESCAN	2	TRUE	0	0	Only one of the two SEMs are correct	Jeong	2023-10-25	123	FALSE
https://doi.org/10.1016/j.ijbiomac.2019.11.247	10.1016/j.ijbiomac.2019.11.247	W2998088462	S83853393	31887386	International Journal of Biological Macromolecules	2020	Effect of cellulosic filler loading on mechanical and thermal properties of date palm seed/vinyl ester composites	VEGAS, VEGA3	TESCAN	1	TRUE	0	0		Jeong	2023-10-25	68	FALSE
https://doi.org/10.1016/j.ijbiomac.2019.12.017	10.1016/j.ijbiomac.2019.12.017	W2993573105	S83853393	31812749	International Journal of Biological Macromolecules	2020	Preparation of a porous graphene oxide/alkali lignin aerogel composite and its adsorption properties for methylene blue	S-3400N	Hitachi	1	TRUE	1			Jeong	2023-10-25	87	FALSE
https://doi.org/10.1016/j.ijbiomac.2019.12.024	10.1016/j.ijbiomac.2019.12.024	W2994180007	S83853393	31816383	International Journal of Biological Macromolecules	2020	Preparation and characterization of indicator films from carboxymethyl-cellulose/starch and purple sweet potato (Ipomoea batatas (L.) lam) anthocyanins for monitoring fish freshness	ZEISS	Zeiss	1	TRUE	1			Jeong	2023-10-25	162	FALSE
https://doi.org/10.1016/j.ijbiomac.2019.12.040	10.1016/j.ijbiomac.2019.12.040	W2993918952	S83853393	31816374	International Journal of Biological Macromolecules	2020	Fabrication of chitosan/agarose scaffolds containing extracellular matrix for tissue engineering applications	FELNOVA, NanoSEM, NOVA	FEI/Thermo	1	TRUE	0	0		Jeong/Reese	2023-10-25	80	FALSE
https://doi.org/10.1016/j.ijbiomac.2019.12.079	10.1016/j.ijbiomac.2019.12.079	W2995779154	S83853393	31837368	International Journal of Biological Macromolecules	2020	A comparative study on schizophyllan and chitin nanoparticles for ellagic acid delivery in treating breast cancer	TESCAN, InBeam	TESCAN	1	TRUE	1			Jeong	2023-10-25	29	FALSE
https://doi.org/10.1016/j.ijbiomac.2019.12.097	10.1016/j.ijbiomac.2019.12.097	W2995013305	S83853393	31843607	International Journal of Biological Macromolecules	2020	Amino-carbamate moiety grafted calcium alginate hydrogel beads for effective biosorption of Ag(I) from aqueous solution: Economically-competitive recovery	Nova	FEI/Thermo	1	TRUE	0	0		Jeong/Reese	2024-01-06	31	FALSE	Spencer	2024-02-01	TRUE	TRUE
https://doi.org/10.1016/j.ijbiomac.2019.12.112	10.1016/j.ijbiomac.2019.12.112	W2996304323	S83853393	31857174	International Journal of Biological Macromolecules	2020	Modification of rice starch using a combination of autoclaving and triple enzyme treatment: Structural, physicochemical and digestibility properties	Regulus	Hitachi	1	TRUE	1	1		Jeong	2023-10-25	43	FALSE
https://doi.org/10.1016/j.ijbiomac.2019.12.179	10.1016/j.ijbiomac.2019.12.179	W2997743365	S83853393	31881307	International Journal of Biological Macromolecules	2020	Synthesis, 99mTc-radiolabeling, and biodistribution of new cellulose nanocrystals from Dorema kopetdaghens	InBeam, TESCAN	TESCAN	1	TRUE	1			Jeong	2023-10-25	12	FALSE
https://doi.org/10.1016/j.ijbiomac.2019.12.195	10.1016/j.ijbiomac.2019.12.195	W2997171405	S83853393	31881306	International Journal of Biological Macromolecules	2020	A novel bioassay for the monitoring of hydrogen peroxide in human plasma samples based on binding of horseradish peroxidase-conjugated prostate specific antigen to poly (toluidine blue) as imprinted polymer receptor	InBeam, TESCAN	TESCAN	1	TRUE	0	0		Jeong	2023-10-25	11	FALSE
https://doi.org/10.1016/j.ijbiomac.2019.12.229	10.1016/j.ijbiomac.2019.12.229	W2997986839	S83853393	31904452	International Journal of Biological Macromolecules	2020	Alginate beads impregnated with sulfonate containing calix[4]arene-intercalated layered double hydroxides: In situ preparation, characterization and methylene blue adsorption studies	JEOL	JEOL	1	TRUE	0	0		Jeong	2023-10-25	18	FALSE
https://doi.org/10.1016/j.ijbiomac.2019.12.251	10.1016/j.ijbiomac.2019.12.251	W2997612646	S83853393	31899246	International Journal of Biological Macromolecules	2020	Fabrication and characterization of zein/lactoferrin composite nanoparticles for encapsulating 7,8-dihydroxyflavone: Enhancement of stability, water solubility and bioaccessibility	GEMINI	Zeiss	1	TRUE	1	1		Jeong	2023-10-25	52	FALSE
https://doi.org/10.1016/j.ijbiomac.2019.12.259	10.1016/j.ijbiomac.2019.12.259	W2998017247	S83853393	31904461	International Journal of Biological Macromolecules	2020	Chitosan functionalized magnetic graphene oxide nanocomposite for the sensitive and effective determination of alkaloids in hotpot	Quanta	FEI/Thermo	1	TRUE	1	1		Jeong	2024-01-06	30	FALSE
https://doi.org/10.1016/j.ijbiomac.2020.01.004	10.1016/j.ijbiomac.2020.01.004	W2999984001	S83853393	31923486	International Journal of Biological Macromolecules	2020	Fabrication of lysozyme/Îº-carrageenan complex nanoparticles as a novel carrier to enhance the stability and in vitro release of curcumin	SU8010	Hitachi	1	FALSE				Jeong	2023-10-25	32	FALSE
https://doi.org/10.1016/j.ijbiomac.2020.01.007	10.1016/j.ijbiomac.2020.01.007	W2997305311	S83853393	31911176	International Journal of Biological Macromolecules	2020	Bio nanocomposites based on cationic starch reinforced with montmorillonite and cellulose nanocrystals: Fundamental properties and biodegradability study	NOVA, TESCAN	FEI/Thermo, TESCAN	2	TRUE	0	0		Jeong/Reese	2023-10-25	46	FALSE
https://doi.org/10.1016/j.ijbiomac.2020.01.026	10.1016/j.ijbiomac.2020.01.026	W2999635037	S83853393	31945440	International Journal of Biological Macromolecules	2020	Physicochemical characterization of polysaccharide from the leaf of Dendrobium officinale and effect on LPS induced damage in GES-1 cell	VEGA)	TESCAN	1	TRUE	1			Jeong	2023-10-25	32	FALSE
https://doi.org/10.1016/j.ijbiomac.2020.01.041	10.1016/j.ijbiomac.2020.01.041	W2998855366	S83853393	31917987	International Journal of Biological Macromolecules	2020	Synthesis, characterization, and evaluation of antimicrobial activity of novel Chitosan/Tigecycline composite	Center(QUANTA, BSED	FEI/Thermo	1	TRUE	1	1		Jeong/Reese	2024-01-06	82	TRUE
https://doi.org/10.1016/j.ijbiomac.2020.01.044	10.1016/j.ijbiomac.2020.01.044	W2998982268	S83853393	31926230	International Journal of Biological Macromolecules	2020	Synthesis of a chitosan/polyvinyl alcohol/activate carbon biocomposite for removal of hexavalent chromium from aqueous solution	KYKY-EM3200, KYKY-EM3200	KYKY	1	FALSE				Jeong	2023-10-25	36	FALSE
https://doi.org/10.1016/j.ijbiomac.2020.01.083	10.1016/j.ijbiomac.2020.01.083	W3003831787	S83853393	32007845	International Journal of Biological Macromolecules	2020	Development of novel active packaging films based on whey protein isolate incorporated with chitosan nanofiber and nano-formulated cinnamon oil	KYKY-EM3200	KYKY	1	TRUE	1	1		Jeong	2023-10-25	95	FALSE
https://doi.org/10.1016/j.ijbiomac.2020.01.089	10.1016/j.ijbiomac.2020.01.089	W3000656910	S83853393	31926926	International Journal of Biological Macromolecules	2020	Functionalized chitosan polymerized with cyclodextrin decorated ionic liquid: Metal free and biocompatible catalyst for chemical transformations	TESCAN, TESCA\	TESCAN	1	TRUE	1			Jeong	2023-10-25	27	FALSE
https://doi.org/10.1016/j.ijbiomac.2020.01.090	10.1016/j.ijbiomac.2020.01.090	W3000007114	S83853393	31945433	International Journal of Biological Macromolecules	2020	Chemically modified chitosanâ€‘sodium alginate as chemo-sensor adsorbent for the detection of picric acid and removal of biebrich scarlet	Nova, NanoSEM	FEI/Thermo	1	TRUE	1	0		Jeong/Reese	2024-01-06	28	FALSE
https://doi.org/10.1016/j.ijbiomac.2020.01.099	10.1016/j.ijbiomac.2020.01.099	W3002782644	S83853393	31981661	International Journal of Biological Macromolecules	2020	Removal of Congo red from aqueous solution by adsorption using gum ghatti and acrylamide graft copolymer coated with zero valent iron	JEOL	JEOL	1	FALSE				Jeong	2023-10-25	28	FALSE
https://doi.org/10.1016/j.ijbiomac.2020.01.112	10.1016/j.ijbiomac.2020.01.112	W2999087333	S83853393	31953173	International Journal of Biological Macromolecules	2020	Fabrication and characterization of dextran/nanocrystalline Î²-tricalcium phosphate nanocomposite hydrogel scaffolds	InBeam, TESCAN	TESCAN	1	TRUE	1			Jeong	2023-10-25	44	FALSE
https://doi.org/10.1016/j.ijbiomac.2020.01.113	10.1016/j.ijbiomac.2020.01.113	W2998747278	S83853393	31935402	International Journal of Biological Macromolecules	2020	Layer (whey protein isolate) -by-layer (xanthan gum) microencapsulation enhances survivability of L. bulgaricus and L. paracasei under simulated gastrointestinal juice and thermal conditions	VEGA3, TESCAN	TESCAN	1	TRUE	0	0		Jeong	2023-10-25	29	FALSE
https://doi.org/10.1016/j.ijbiomac.2020.01.127	10.1016/j.ijbiomac.2020.01.127	W2999276301	S83853393	31954789	International Journal of Biological Macromolecules	2020	Preparation and characterization of carboxymethyl chitosan/collagen peptide/oxidized konjac composite hydrogel	VEGA3, TESCAN|, VEGAS, TESCAN	TESCAN	1	TRUE	1			Jeong	2023-10-25	45	FALSE
https://doi.org/10.1016/j.ijbiomac.2020.01.142	10.1016/j.ijbiomac.2020.01.142	W3000521890	S83853393	31954790	International Journal of Biological Macromolecules	2020	Graphite modified sodium alginate hydrogel composite for efficient removal of malachite green dye	TESCAN, InBeam	TESCAN	1	FALSE				Jeong	2023-10-25	223	FALSE
https://doi.org/10.1016/j.ijbiomac.2020.01.160	10.1016/j.ijbiomac.2020.01.160	W2998980905	S83853393	31958559	International Journal of Biological Macromolecules	2020	Polyionic complexes of chitosan-N-arginine with alginate as pH responsive and mucoadhesive particles for oral drug delivery applications	Quanta	FEI/Thermo	1	TRUE	1	1		Jeong	2023-10-25	32	FALSE
https://doi.org/10.1016/j.ijbiomac.2020.01.175	10.1016/j.ijbiomac.2020.01.175	W3002602261	S83853393	31972193	International Journal of Biological Macromolecules	2020	Structural and physico-mechanical properties of potato starch-olive oil edible films reinforced with zein nanoparticles	TESCAN), TESCAN, TESCAN], VEGAS, VEGA3	TESCAN	1	TRUE	1	1		Jeong	2023-10-25	73	FALSE
https://doi.org/10.1016/j.ijbiomac.2020.01.204	10.1016/j.ijbiomac.2020.01.204	W3001714391	S83853393	31978467	International Journal of Biological Macromolecules	2020	Carboxymethyl cellulose-based antioxidant and antimicrobial active packaging film incorporated with curcumin and zinc oxide	SU8000	Hitachi	1	TRUE	1	0		Jeong	2023-10-25	240	FALSE
https://doi.org/10.1016/j.ijbiomac.2020.01.206	10.1016/j.ijbiomac.2020.01.206	W3001053304	S83853393	31982535	International Journal of Biological Macromolecules	2020	Antioxidant, antibacterial and anti-cancer activities of Î²-and Î³-CDs/curcumin loaded in chitosan nanoparticles	TESCAN	TESCAN	1	TRUE	0	0		Jeong	2023-10-25	59	FALSE
https://doi.org/10.1016/j.ijbiomac.2020.01.231	10.1016/j.ijbiomac.2020.01.231	W3003154947	S83853393	31987949	International Journal of Biological Macromolecules	2020	Development of pH indicator and antimicrobial cellulose nanofibre packaging film based on purple sweet potato anthocyanin and oregano essential oil	$U8220, SU8220	Hitachi	1	TRUE	1	1		Jeong	2023-10-25	126	FALSE
https://doi.org/10.1016/j.ijbiomac.2020.01.239	10.1016/j.ijbiomac.2020.01.239	W3000767345	S83853393	31987938	International Journal of Biological Macromolecules	2020	Structural features, selenization modification, antioxidant and anti-tumor effects of polysaccharides from alfalfa roots	SU8010	Hitachi	1	TRUE	1	1		Jeong	2023-10-25	39	FALSE
https://doi.org/10.1016/j.ijbiomac.2020.01.255	10.1016/j.ijbiomac.2020.01.255	W3002597592	S83853393	32001284	International Journal of Biological Macromolecules	2020	A propolis enriched polyurethane-hyaluronic acid nanofibrous wound dressing with remarkable antibacterial and wound healing activities	VEGA3, TESCAN	TESCAN	1	TRUE	1	1		Jeong	2023-10-25	80	FALSE
https://doi.org/10.1016/j.ijbiomac.2020.02.003	10.1016/j.ijbiomac.2020.02.003	W3004195350	S83853393	32027897	International Journal of Biological Macromolecules	2020	Synthesis of biogenic chitosan-functionalized 2D layered MoS2 hybrid nanocomposite and its performance in pharmaceutical applications: In-vitro antibacterial and anticancer activity	QuantaFEG250, QuantaFEG250.	FEI/Thermo	1	TRUE	0	0		Jeong	2023-10-25	39	FALSE
https://doi.org/10.1016/j.ijbiomac.2020.02.011	10.1016/j.ijbiomac.2020.02.011	W3003948029	S83853393	32027901	International Journal of Biological Macromolecules	2020	Antibacterial nanostructures derived from oxidized sodium alginate-ZnO	Nova, NanoSEM	FEI/Thermo	1	TRUE	1	1		Jeong	2023-10-25	17	FALSE
https://doi.org/10.1016/j.ijbiomac.2020.02.053	10.1016/j.ijbiomac.2020.02.053	W3004832877	S83853393	32044367	International Journal of Biological Macromolecules	2020	Graphene oxide based functionalized chitosan polyelectrolyte nanocomposite for targeted and pH responsive drug delivery	Nova, NanoSEM	FEI/Thermo	1	TRUE	0	0		Jeong	2023-10-25	60	FALSE
https://doi.org/10.1016/j.ijbiomac.2020.02.067	10.1016/j.ijbiomac.2020.02.067	W3004720729	S83853393	32045607	International Journal of Biological Macromolecules	2020	UiO-66 metal organic framework nanoparticles loaded carboxymethyl chitosan/poly ethylene oxide/polyurethane core-shell nanofibers for controlled release of doxorubicin and folic acid	AIS2300C	Seron	1	TRUE	0	0		Jeong	2023-10-25	82	TRUE
https://doi.org/10.1016/j.ijbiomac.2020.02.080	10.1016/j.ijbiomac.2020.02.080	W3005668855	S83853393	32057856	International Journal of Biological Macromolecules	2020	Influence of the carbon source on the properties of poly-(3)-hydroxybutyrate produced by Paraburkholderia xenovorans LB400 and its electrospun fibers	SU3500	Hitachi	1	TRUE	1	1		Jeong	2023-10-25	21	FALSE
https://doi.org/10.1016/j.ijbiomac.2020.02.082	10.1016/j.ijbiomac.2020.02.082	W3005550637	S83853393	32057884	International Journal of Biological Macromolecules	2020	Preparation of superabsorbent eco-friendly semi-interpenetrating network based on cross-linked poly acrylic acid/xanthan gum/graphene oxide (PAA/XG/GO): Characterization and dye removal ability	NOVA, NanoSEM, FEINOVA	FEI/Thermo	1	TRUE	0	0		Jeong	2023-10-25	57	FALSE
https://doi.org/10.1016/j.ijbiomac.2020.02.106	10.1016/j.ijbiomac.2020.02.106	W3005889563	S83853393	32057865	International Journal of Biological Macromolecules	2020	Folate receptor alpha targeted delivery of artemether to breast cancer cells with folate-decorated human serum albumin nanoparticles	NOVA, NanoSEM450	FEI/Thermo	1	TRUE	1	1		Jeong	2023-10-25	35	FALSE
https://doi.org/10.1016/j.ijbiomac.2020.02.109	10.1016/j.ijbiomac.2020.02.109	W3006425933	S83853393	32068056	International Journal of Biological Macromolecules	2020	Adsorptive removal of Pb(II) ions from aqueous solutions by thiourea-functionalized magnetic ZnO/nanocellulose composite: Optimization by response surface methodology (RSM)	TESCAN, InBeam, InBeamSE	TESCAN	1	TRUE	1			Jeong	2023-10-25	57	TRUE
https://doi.org/10.1016/j.ijbiomac.2020.02.141	10.1016/j.ijbiomac.2020.02.141	W3005911471	S83853393	32068061	International Journal of Biological Macromolecules	2020	A pH-sensitive delivery system based on N-succinyl chitosan-ZnO nanoparticles for improving antibacterial and anticancer activities of curcumin	InBeam	TESCAN	1	TRUE	1			Jeong	2023-10-25	68	FALSE
https://doi.org/10.1016/j.ijbiomac.2020.02.171	10.1016/j.ijbiomac.2020.02.171	W3006708541	S83853393	32084467	International Journal of Biological Macromolecules	2020	Preparation of coix seed oil bioactive delivery systems based on homologous polysaccharides and proteins	SU1510	Hitachi	1	TRUE	1	1		Jeong	2023-10-25	7	FALSE
https://doi.org/10.1016/j.ijbiomac.2020.02.204	10.1016/j.ijbiomac.2020.02.204	W3007693137	S83853393	32087229	International Journal of Biological Macromolecules	2020	Surface modification of Î±-chitin using an acidic treatment followed by ultrasonication: Measurements of their sorption properties	VEGAS, TESCAN|, TESCAN	TESCAN	1	TRUE	1	1		Jeong	2023-10-25	26	FALSE
https://doi.org/10.1016/j.ijbiomac.2020.02.212	10.1016/j.ijbiomac.2020.02.212	W3008880948	S83853393	32088238	International Journal of Biological Macromolecules	2020	Superparamagnetic alginate-based nanocomposite modified by L-arginine: An eco-friendly bifunctional catalysts and an efficient antibacterial agent	VEGAN, TESCANSEM, TESCAN	TESCAN	1	TRUE	1			Jeong	2023-10-25	26	FALSE
https://doi.org/10.1016/j.ijbiomac.2020.02.231	10.1016/j.ijbiomac.2020.02.231	W3007450240	S83853393	32092416	International Journal of Biological Macromolecules	2020	Novel superabsorbent biosensor nanohydrogel based on gum tragacanth polysaccharide for optical detection of glucose	InBeam, TESCAN|	TESCAN	1	TRUE	0	0		Jeong	2023-10-25	27	FALSE
https://doi.org/10.1016/j.ijbiomac.2020.02.255	10.1016/j.ijbiomac.2020.02.255	W3006888834	S83853393	32105694	International Journal of Biological Macromolecules	2020	Effect of agro waste Î±-cellulosic micro filler on mechanical and thermal behavior of epoxy composites	ZEISS	Zeiss	1	FALSE				Jeong	2023-10-25	36	FALSE
https://doi.org/10.1016/j.ijbiomac.2020.02.259	10.1016/j.ijbiomac.2020.02.259	W3006728309	S83853393	32109468	International Journal of Biological Macromolecules	2020	Fabrication of a novel hybrid biocomposite based on amino-thiocarbamate derivative of alginate/carboxymethyl chitosan/TiO2 for Ni(II) recovery	Nova	FEI/Thermo	1	TRUE	0	0		Jeong/Reese	2024-01-06	20	FALSE
https://doi.org/10.1016/j.ijbiomac.2020.02.265	10.1016/j.ijbiomac.2020.02.265	W3008469507	S83853393	32112838	International Journal of Biological Macromolecules	2020	Preparation of supported chitosan adsorbent with high adsorption capacity for Titan Yellow removal	$U8000	Hitachi	1	TRUE	1	0		Jeong	2023-10-25	18	FALSE
https://doi.org/10.1016/j.ijbiomac.2020.02.289	10.1016/j.ijbiomac.2020.02.289	W3008153388	S83853393	32112839	International Journal of Biological Macromolecules	2020	Fabrication of bioinspired chitosan/gelatin/allantoin biocomposite film for wound dressing application	VEGA)	TESCAN	1	TRUE	1	1		Jeong	2023-10-25	68	FALSE
https://doi.org/10.1016/j.ijbiomac.2020.02.295	10.1016/j.ijbiomac.2020.02.295	W3008838305	S83853393	32112830	International Journal of Biological Macromolecules	2020	The biomedical potential of cellulose acetate/polyurethane nanofibrous mats containing reduced graphene oxide/silver nanocomposites and curcumin: Antimicrobial performance and cutaneous wound healing	SU3500	Hitachi	1	TRUE	0	0		Jeong	2023-10-25	84	FALSE
https://doi.org/10.1016/j.ijbiomac.2020.02.326	10.1016/j.ijbiomac.2020.02.326	W3008761496	S83853393	32126201	International Journal of Biological Macromolecules	2020	Intraperitoneal administration of biocompatible hyaluronic acid hydrogel containing multi-chemotherapeutic agents for treatment of colorectal peritoneal carcinomatosis	$U8020	Hitachi	1	TRUE	1	1		Jeong	2023-10-25	12	FALSE
https://doi.org/10.1016/j.ijbiomac.2020.03.033	10.1016/j.ijbiomac.2020.03.033	W3009876162	S83853393	32151721	International Journal of Biological Macromolecules	2020	Fabrication of chitosanâ€“polyethylene glycol nanocomposite films containing ZIF-8 nanoparticles for application as wound dressing materials	InBeam	TESCAN	1	TRUE	0	0		Jeong	2023-10-25	76	FALSE
https://doi.org/10.1016/j.ijbiomac.2020.03.093	10.1016/j.ijbiomac.2020.03.093	W3012403282	S83853393	32173432	International Journal of Biological Macromolecules	2020	Biosensing of prostate specific antigen (PSA) in human plasma samples using biomacromolecule encapsulation into KCC-1-npr-NH2: A new platform for prostate cancer detection	TESCAN, TESCAN|	TESCAN	1	FALSE				Jeong	2023-10-25	6	FALSE
https://doi.org/10.1016/j.ijbiomac.2020.03.117	10.1016/j.ijbiomac.2020.03.117	W3012296263	S83853393	32194099	International Journal of Biological Macromolecules	2020	Novel quat/di-N-halamines silane unit with enhanced synergism polymerized on cellulose for development of superior biocidability	Nova, NanoSEM, NanoSEMmM	FEI/Thermo	1	TRUE	1	1		Jeong/Reese	2024-01-06	15	FALSE
https://doi.org/10.1016/j.ijbiomac.2020.03.127	10.1016/j.ijbiomac.2020.03.127	W3010976697	S83853393	32194127	International Journal of Biological Macromolecules	2020	Antibacterial efficacy of chitosan- and poly(hexamethylene biguanide)-immobilized nanofiber membrane	S3400N	Hitachi	1	TRUE	1	0		Jeong	2023-10-25	26	FALSE
https://doi.org/10.1016/j.ijbiomac.2020.03.149	10.1016/j.ijbiomac.2020.03.149	W3011085800	S83853393	32194100	International Journal of Biological Macromolecules	2020	Effect of microbial exopolysaccharide on wheat bran sourdough: Rheological, thermal and microstructural characteristics	Det:InBeam	TESCAN	1	FALSE				Jeong	2023-10-25	17	FALSE
https://doi.org/10.1016/j.ijbiomac.2020.03.165	10.1016/j.ijbiomac.2020.03.165	W3011671850	S83853393	32205109	International Journal of Biological Macromolecules	2020	Doxycycline drug delivery using hydrogels of O-carboxymethyl chitosan conjugated with caffeic acid and its composite with polyacrylamide synthesized by electron beam irradiation	KYKY-EM3200	KYKY	1	TRUE	1	1		Jeong	2023-10-25	18	FALSE
https://doi.org/10.1016/j.ijbiomac.2020.03.194	10.1016/j.ijbiomac.2020.03.194	W3013782163	S83853393	32224167	International Journal of Biological Macromolecules	2020	Synthesis and characterization of antimicrobial wound dressing material based on silver nanoparticles loaded gum Arabic nanofibers	TESCAN, InBeam, MIRANTESCAN	TESCAN	1	TRUE	1	1		Jeong	2023-10-25	47	FALSE
https://doi.org/10.1016/j.ijbiomac.2020.03.200	10.1016/j.ijbiomac.2020.03.200	W3013590276	S83853393	32224172	International Journal of Biological Macromolecules	2020	8-Hydroxyquinoline based chitosan derived carbohydrate polymer as biodegradable and sustainable acid corrosion inhibitor for mild steel: Experimental and computational analyses	VEGAS, TESCAS	TESCAN	1	FALSE				Jeong	2023-10-25	117	TRUE
https://doi.org/10.1016/j.ijbiomac.2020.03.257	10.1016/j.ijbiomac.2020.03.257	W3014358663	S83853393	32251752	International Journal of Biological Macromolecules	2020	Blend biopolymeric nanofibrous scaffolds of cellulose acetate/Îµ-polycaprolactone containing metallic nanoparticles prepared by laser ablation for wound disinfection applications	BSED, QUANTA(FEG250), QUANTACFEG250)	FEI/Thermo	1	TRUE	1	1		Jeong/Reese	2024-01-06	86	TRUE
https://doi.org/10.1016/j.ijbiomac.2020.04.004	10.1016/j.ijbiomac.2020.04.004	W3015605330	S83853393	32277982	International Journal of Biological Macromolecules	2020	Influence of galactomannan molar mass on particle size galactomannan-grafted-poly-N-isopropylacrylamide copolymers	Quanta	FEI/Thermo	1	TRUE	1	1		Jeong/Reese	2024-01-06	11	FALSE
https://doi.org/10.1016/j.ijbiomac.2020.04.021	10.1016/j.ijbiomac.2020.04.021	W3016143055	S83853393	32278602	International Journal of Biological Macromolecules	2020	Development and characterization of a novel edible film based on Althaea rosea flower gum: Investigating the reinforcing effects of bacterial nanocrystalline cellulose	TESCAN	TESCAN	1	TRUE	1			Jeong	2023-10-25	27	FALSE
https://doi.org/10.1016/j.ijbiomac.2020.04.059	10.1016/j.ijbiomac.2020.04.059	W3015357469	S83853393	32294496	International Journal of Biological Macromolecules	2020	Fabrication and characterization of Spinacia oleracea extract incorporated alginate/carboxymethyl cellulose microporous scaffold for bone tissue engineering	TESCAI, TESCAN|, TESCAN	TESCAN	1	FALSE				Jeong	2023-10-25	33	FALSE
https://doi.org/10.1016/j.ijbiomac.2020.04.074	10.1016/j.ijbiomac.2020.04.074	W3015986035	S83853393	32298719	International Journal of Biological Macromolecules	2020	A bio-inspired magnetic natural hydrogel containing gelatin and alginate as a drug delivery system for cancer chemotherapy	TESCAN	TESCAN	1	TRUE	0	0		Jeong	2023-10-25	90	FALSE
https://doi.org/10.1016/j.ijbiomac.2020.04.105	10.1016/j.ijbiomac.2020.04.105	W3016674111	S83853393	32320802	International Journal of Biological Macromolecules	2020	Unlocking the response of lignin structure by depolymerization process improved lignin-based carbon nanofibers preparation and mechanical strength	JEOL	JEOL	1	TRUE	1			Jeong	2023-10-25	26	FALSE
https://doi.org/10.1016/j.ijbiomac.2020.04.127	10.1016/j.ijbiomac.2020.04.127	W3021367557	S83853393	32353504	International Journal of Biological Macromolecules	2020	An insight into different phenomena involved in continuous extrusion foaming of biodegradable poly(lactic acid)/expanded graphite nanocomposites	NOVA, NanoSEM, VEGAN, TESCANSEM, VEGA\\, TESCAN, VEGANTESCAN, TESCAISEM, VEGA, Ã¢â‚¬ËœVEGAN, TESCA	FEI/Thermo, TESCAN	2	TRUE	0	0	Tescan mentioned, but not FEI	Jeong/Reese	2023-10-25	10	FALSE
https://doi.org/10.1016/j.ijbiomac.2020.04.152	10.1016/j.ijbiomac.2020.04.152	W3018149461	S83853393	32339587	International Journal of Biological Macromolecules	2020	Fabrication of nanofiltration membrane based on non-biofouling PVP/lecithin nanofibers reinforced with microcrystalline cellulose via needle and needle-less electrospinning techniques	VEGA3, TESCAN	TESCAN	1	FALSE				Jeong	2023-10-25	23	FALSE
https://doi.org/10.1016/j.ijbiomac.2020.04.206	10.1016/j.ijbiomac.2020.04.206	W3020872840	S83853393	32353494	International Journal of Biological Macromolecules	2020	Fe (III)@TA@IGF-2 microspheres loaded hydrogel for liver injury treatment	S3400N	Hitachi	1	TRUE	1	1		Jeong	2023-10-25	7	FALSE
https://doi.org/10.1016/j.ijbiomac.2020.04.214	10.1016/j.ijbiomac.2020.04.214	W3021759344	S83853393	32353501	International Journal of Biological Macromolecules	2020	In vivo approach of simply constructed pyrazinamide conjugated chitosan-g-polycaprolactone micelles for methicillin resistance Staphylococcus aureus	VEGAS, TESCAN	TESCAN	1	TRUE	1	1		Jeong	2023-10-25	6	FALSE
https://doi.org/10.1016/j.ijbiomac.2020.05.006	10.1016/j.ijbiomac.2020.05.006	W3023291495	S83853393	32380103	International Journal of Biological Macromolecules	2020	Synthesis and characterization of alginate nanocarrier encapsulating Artemisia ciniformis extract and evaluation of the cytotoxicity and apoptosis induction in AGS cell line	KYKY-EM3200	KYKY	1	TRUE	0	0		Jeong	2023-10-25	30	FALSE
https://doi.org/10.1016/j.ijbiomac.2020.05.080	10.1016/j.ijbiomac.2020.05.080	W3024119903	S83853393	32417547	International Journal of Biological Macromolecules	2020	Enhancement of a zwitterionic chitosan derivative on mechanical properties and antibacterial activity of carboxymethyl cellulose-based films	ZEISS	Zeiss	1	TRUE	1			Jeong	2023-10-25	23	FALSE
https://doi.org/10.1016/j.ijbiomac.2020.05.126	10.1016/j.ijbiomac.2020.05.126	W3024367253	S83853393	32433917	International Journal of Biological Macromolecules	2020	Antibiotic-loaded chitosan-gelatin scaffolds for infected seawater immersion wound healing	S3400N	Hitachi	1	TRUE	1	1		Jeong	2023-10-25	28	FALSE
https://doi.org/10.1016/j.ijbiomac.2020.05.136	10.1016/j.ijbiomac.2020.05.136	W3028108702	S83853393	32442566	International Journal of Biological Macromolecules	2020	The effects of fatty acids chain length on the techno-functional properties of basil seed gum-based edible films	VEGA3, TESCAN|, TESCAN	TESCAN	1	TRUE	1	1		Jeong	2023-10-25	39	FALSE
https://doi.org/10.1016/j.ijbiomac.2020.05.157	10.1016/j.ijbiomac.2020.05.157	W3027377818	S83853393	32446897	International Journal of Biological Macromolecules	2020	Preparation and characterization of biodegradable lignin-sulfonate nanoparticles using the microemulsion method to enhance the acetylation efficiency of lignin-sulfonate	Det:InBeam, TESCAN, InBeam, TESCAN)	TESCAN	1	TRUE	1			Jeong/Reese	2023-10-25	20	FALSE
https://doi.org/10.1016/j.ijbiomac.2020.05.204	10.1016/j.ijbiomac.2020.05.204	W3030061769	S83853393	32470592	International Journal of Biological Macromolecules	2020	Immobilized TiO2/chitosan beads for photocatalytic degradation of 2,4-dichlorophenoxyacetic acid	QUANTA	FEI/Thermo	1	TRUE	1	1		Jeong	2023-10-25	51	FALSE
https://doi.org/10.1016/j.ijbiomac.2020.05.205	10.1016/j.ijbiomac.2020.05.205	W3030392654	S83853393	32470579	International Journal of Biological Macromolecules	2020	Bio-based Fe3O4/chitosan nanocomposite sensor for response surface methodology and sensitive determination of gallic acid	KYKY-EM3200	KYKY	1	TRUE	1	1		Jeong	2023-10-25	30	FALSE
https://doi.org/10.1016/j.ijbiomac.2020.05.232	10.1016/j.ijbiomac.2020.05.232	W3030163371	S83853393	32479942	International Journal of Biological Macromolecules	2020	Doxorubicin-loaded carboxymethyl cellulose/Starch/ZnO nanocomposite hydrogel beads as an anticancer drug carrier agent	InBeam, TESCAN], Det:InBeam, TESCAN	TESCAN	1	TRUE	1			Jeong	2023-10-25	52	FALSE
https://doi.org/10.1016/j.ijbiomac.2020.06.028	10.1016/j.ijbiomac.2020.06.028	W3034256463	S83853393	32526304	International Journal of Biological Macromolecules	2020	Isolation, purification, structure characterization of a novel glucan from Huangshui, a byproduct of Chinese Baijiu, and its immunomodulatory activity in LPS-stimulated THP-1 cells	$U8020	Hitachi	1	TRUE	1	1		Jeong	2023-10-25	24	FALSE
https://doi.org/10.1016/j.ijbiomac.2020.06.076	10.1016/j.ijbiomac.2020.06.076	W3034985410	S83853393	32534084	International Journal of Biological Macromolecules	2020	Preparation and characterization of 3D graphene oxide nanostructures embedded with nanocomplexes of chitosan- gum Arabic biopolymers	InBeam, TESCAN	TESCAN	1	TRUE	1			Jeong	2023-10-25	13	FALSE
https://doi.org/10.1016/j.ijbiomac.2020.06.080	10.1016/j.ijbiomac.2020.06.080	W3034992736	S83853393	32535204	International Journal of Biological Macromolecules	2020	Neural-specific distribution of transmembrane protein TMEM240 and formation of TMEM240-Body	S-3400N	Hitachi	1	FALSE				Jeong/Reese	2023-10-25	0	FALSE
https://doi.org/10.1016/j.ijbiomac.2020.06.126	10.1016/j.ijbiomac.2020.06.126	W3034502519	S83853393	32561285	International Journal of Biological Macromolecules	2020	Mineralized DNA-collagen complex-based biomaterials for bone tissue engineering	TESCAN	TESCAN	1	TRUE	1			Jeong	2023-10-25	12	FALSE
https://doi.org/10.1016/j.ijbiomac.2020.06.183	10.1016/j.ijbiomac.2020.06.183	W3036178528	S83853393	32574741	International Journal of Biological Macromolecules	2020	Facile preparation of pH-sensitive chitosan microspheres for delivery of curcumin; characterization, drug release kinetics and evaluation of anticancer activity	InBeam, TESCAN	TESCAN	1	TRUE	1			Jeong	2023-10-25	79	FALSE
https://doi.org/10.1016/j.ijbiomac.2020.06.184	10.1016/j.ijbiomac.2020.06.184	W3035868577	S83853393	32574744	International Journal of Biological Macromolecules	2020	Multi-layer dressing made of laminated electrospun nanowebs and cellulose-based adhesive for comprehensive wound care	BSED, Center(QUANTA	FEI/Thermo	1	TRUE	1	1		Jeong/Reese	2024-01-06	22	FALSE
https://doi.org/10.1016/j.ijbiomac.2020.06.205	10.1016/j.ijbiomac.2020.06.205	W3038585124	S83853393	32619664	International Journal of Biological Macromolecules	2020	The effect of pre and post-ultrasonication on the aggregation structure and physicochemical characteristics of tapioca starch containing sucrose, isomalt and maltodextrin	VEGA3, TESCAN	TESCAN	1	TRUE	0	0		Jeong	2023-10-25	13	FALSE
https://doi.org/10.1016/j.ijbiomac.2020.06.252	10.1016/j.ijbiomac.2020.06.252	W3037396649	S83853393	32615215	International Journal of Biological Macromolecules	2020	Synthesis of chemically cross-linked hydrogel films based on basil seed (Ocimum basilicum L.) mucilage for wound dressing drug delivery applications	TESCAN|, TESCAN	TESCAN	1	FALSE				Jeong	2023-10-25	37	FALSE
https://doi.org/10.1016/j.ijbiomac.2020.06.272	10.1016/j.ijbiomac.2020.06.272	W3039549571	S83853393	32622769	International Journal of Biological Macromolecules	2020	Structural, physical characteristics and biological activities assessment of scleroglucan from a local strain Athelia rolfsii TEMG	BSED	FEI/Thermo	1	TRUE	1			Jeong/Reese	2024-01-06	13	FALSE
https://doi.org/10.1016/j.ijbiomac.2020.06.273	10.1016/j.ijbiomac.2020.06.273	W3040149638	S83853393	32629057	International Journal of Biological Macromolecules	2020	Xylanase immobilization onto trichlorotriazine-functionalized polyethylene glycol grafted magnetic nanoparticles: A thermostable and robust nanobiocatalyst for fruit juice clarification	TESCAN	TESCAN	1	TRUE	1		Czechoslovakia??	Jeong	2023-10-25	20	FALSE
https://doi.org/10.1016/j.ijbiomac.2020.06.276	10.1016/j.ijbiomac.2020.06.276	W3039930190	S83853393	32621928	International Journal of Biological Macromolecules	2020	Energy efficient process for valorization of corn cob as a source for nanocrystalline cellulose and hemicellulose production	VEGA3, TESCAN, VEGAS	TESCAN	1	TRUE	1	1		Jeong	2023-10-25	53	FALSE
https://doi.org/10.1016/j.ijbiomac.2020.06.287	10.1016/j.ijbiomac.2020.06.287	W3040044835	S83853393	32629050	International Journal of Biological Macromolecules	2020	Development of sustainable magnetic chitosan biosorbent beads for kinetic remediation of arsenic contaminated water	Quanta	FEI/Thermo	1	TRUE	1	1		Jeong/Reese	2024-01-06	127	TRUE
https://doi.org/10.1016/j.ijbiomac.2020.07.011	10.1016/j.ijbiomac.2020.07.011	W3040147326	S83853393	32640321	International Journal of Biological Macromolecules	2020	Antimicrobial peptides-loaded smart chitosan hydrogel: Release behavior and antibacterial potential against antibiotic resistant clinical isolates	VEGALTESCAN	TESCAN	1	TRUE	0	0		Jeong	2023-10-25	58	FALSE
https://doi.org/10.1016/j.ijbiomac.2020.07.055	10.1016/j.ijbiomac.2020.07.055	W3041227123	S83853393	32652153	International Journal of Biological Macromolecules	2020	Enhanced adsorption properties of zirconium modified chitosan-zeolite nanocomposites for vanadium ion removal	TESCAN, VEGAN, VEGAR, TESCA	TESCAN	1	TRUE	0	0		Jeong	2023-10-25	38	FALSE
https://doi.org/10.1016/j.ijbiomac.2020.07.061	10.1016/j.ijbiomac.2020.07.061	W3041048828	S83853393	32673714	International Journal of Biological Macromolecules	2020	Wheat starch, gum arabic and chitosan biopolymer treatment of wool fabric for improved shrink resistance finishing	Nova, NanoSEM	FEI/Thermo	1	TRUE	1	1		Jeong	2023-10-25	25	FALSE
https://doi.org/10.1016/j.ijbiomac.2020.07.074	10.1016/j.ijbiomac.2020.07.074	W3043322925	S83853393	32679319	International Journal of Biological Macromolecules	2020	Lignin extraction from barley straw using ultrasound-assisted treatment method for a lignin-based biocomposite preparation with remarkable adsorption capacity for heavy metal	InBeam, TESCAN|	TESCAN	1	TRUE	1			Jeong	2023-10-25	31	FALSE
https://doi.org/10.1016/j.ijbiomac.2020.07.108	10.1016/j.ijbiomac.2020.07.108	W3043588316	S83853393	32679323	International Journal of Biological Macromolecules	2020	Highly efficient removal of As(III) from aqueous solutions using goethite/graphene oxide/chitosan nanocomposite	JEOL	JEOL	1	TRUE	1			Jeong	2023-10-25	24	FALSE
https://doi.org/10.1016/j.ijbiomac.2020.07.133	10.1016/j.ijbiomac.2020.07.133	W3043684975	S83853393	32693125	International Journal of Biological Macromolecules	2020	Colchicine mesoporous silica nanoparticles/hydrogel composite loaded cotton patches as a new encapsulator system for transdermal osteoarthritis management	BSED, (QUANTA, QUANTA	FEI/Thermo	1	TRUE	1	1		Jeong	2023-10-25	52	FALSE
https://doi.org/10.1016/j.ijbiomac.2020.07.139	10.1016/j.ijbiomac.2020.07.139	W3042590307	S83853393	32682967	International Journal of Biological Macromolecules	2020	Novel chitosan/guar gum/PVA hydrogel: Preparation, characterization and antimicrobial activity evaluation	ZEISS	Zeiss	1	TRUE	1			Jeong	2023-10-25	74	TRUE
https://doi.org/10.1016/j.ijbiomac.2020.07.188	10.1016/j.ijbiomac.2020.07.188	W3044054070	S83853393	32702424	International Journal of Biological Macromolecules	2020	Application of the Fe3O4-chitosan nano-adsorbent for the adsorption of metronidazole from wastewater: Optimization, kinetic, thermodynamic and equilibrium studies	TESCAN, InBeam	TESCAN	1	TRUE	1			Jeong	2023-10-25	60	FALSE
https://doi.org/10.1016/j.ijbiomac.2020.07.228	10.1016/j.ijbiomac.2020.07.228	W3045593050	S83853393	32735933	International Journal of Biological Macromolecules	2020	Synthesis of PLGA/chitosan/zeolites and PLGA/chitosan/metal organic frameworks nanofibers for targeted delivery of Paclitaxel toward prostate cancer cells death	VEGAN, TESCAN, VEGANTESCAN, AIS2300C, AIS2300C_SEl_	TESCAN, Seron	2	TRUE	0	0		Jeong	2023-10-25	74	FALSE
https://doi.org/10.1016/j.ijbiomac.2020.07.256	10.1016/j.ijbiomac.2020.07.256	W3045608197	S83853393	32738324	International Journal of Biological Macromolecules	2020	Development of alginate beads with encapsulated jabuticaba peel and propolis extracts to achieve a new natural colorant antioxidant additive	VEGA3, TESCAN, TESCAI, VEGAS, TESCA	TESCAN	1	TRUE	1	1		Jeong	2023-10-25	35	FALSE
https://doi.org/10.1016/j.ijbiomac.2020.07.276	10.1016/j.ijbiomac.2020.07.276	W3046398882	S83853393	32750476	International Journal of Biological Macromolecules	2020	Sterculia striata gum as a potential oral delivery system for protein drugs	Quanta	FEI/Thermo	1	TRUE	1	1		Jeong/Reese	2023-10-25	19	FALSE
https://doi.org/10.1016/j.ijbiomac.2020.07.282	10.1016/j.ijbiomac.2020.07.282	W3047152429	S83853393	32768478	International Journal of Biological Macromolecules	2020	Preparation and properties of carboxymethyl chitosan/oxidized hydroxyethyl cellulose hydrogel	VEGAS, TESCAN, TESC	TESCAN	1	FALSE				Jeong	2023-10-25	34	FALSE
https://doi.org/10.1016/j.ijbiomac.2020.07.306	10.1016/j.ijbiomac.2020.07.306	W3048218744	S83853393	32777429	International Journal of Biological Macromolecules	2020	Polypeptide and glycosaminoglycan polysaccharide as stabilizing polymers in nanocrystals for a safe ocular hypotensive effect	Quanta	FEI/Thermo	1	TRUE	1	1		Jeong/Reese	2024-01-06	14	FALSE
https://doi.org/10.1016/j.ijbiomac.2020.07.324	10.1016/j.ijbiomac.2020.07.324	W3046592381	S83853393	32758606	International Journal of Biological Macromolecules	2020	Polypyrrole-coated gum ghatti-grafted poly(acrylamide) composite for the selective removal of hexavalent chromium from waste water	JEOL	JEOL	1	FALSE				Jeong	2023-10-25	14	FALSE
https://doi.org/10.1016/j.ijbiomac.2020.08.013	10.1016/j.ijbiomac.2020.08.013	W3047523380	S83853393	32763399	International Journal of Biological Macromolecules	2020	Impact of ultrasonication on functional and structural properties of Indian wheat (Triticum aestivum L.) cultivar starches	ZEISS, _ZEISS	Zeiss	1	TRUE	1			Jeong	2023-10-25	26	FALSE
https://doi.org/10.1016/j.ijbiomac.2020.08.042	10.1016/j.ijbiomac.2020.08.042	W3047719886	S83853393	32784021	International Journal of Biological Macromolecules	2020	Rapid production of corn starch gels with high mechanical properties through alcohol soaking	S-3400N	Hitachi	1	TRUE	1	0		Jeong	2023-10-25	21	FALSE
https://doi.org/10.1016/j.ijbiomac.2020.08.047	10.1016/j.ijbiomac.2020.08.047	W3047848877	S83853393	32777425	International Journal of Biological Macromolecules	2020	Synthesis and characterization of chitosan/zinc oxide nanocomposite for antibacterial activity onto cotton fabrics and dye degradation applications	TESCAN|, TESCAN	TESCAN	1	TRUE	1			Jeong	2023-10-25	92	FALSE
https://doi.org/10.1016/j.ijbiomac.2020.08.063	10.1016/j.ijbiomac.2020.08.063	W3048658884	S83853393	32795572	International Journal of Biological Macromolecules	2020	Enhancing physico-mechanical and antibacterial properties of natural rubber using synthesized Ag-SiO2 nanoparticles	Center(QUANTA	FEI/Thermo	1	TRUE	1	1		Jeong/Reese	2024-01-06	26	FALSE
https://doi.org/10.1016/j.ijbiomac.2020.08.064	10.1016/j.ijbiomac.2020.08.064	W3048425398	S83853393	32795571	International Journal of Biological Macromolecules	2020	A novel metagenome-derived thermostable and poultry feed compatible Î±-amylase with enhanced biodegradation properties	VEGAN	TESCAN	1	FALSE				Jeong	2023-10-25	21	FALSE
https://doi.org/10.1016/j.ijbiomac.2020.08.073	10.1016/j.ijbiomac.2020.08.073	W3048168454	S83853393	32791269	International Journal of Biological Macromolecules	2020	Extraction of basil seed mucilage using ionic liquid and preparation of AuNps/mucilage nanocomposite for catalytic degradation of dye	Nova	FEI/Thermo	1	FALSE				Jeong	2023-10-25	13	FALSE
https://doi.org/10.1016/j.ijbiomac.2020.08.089	10.1016/j.ijbiomac.2020.08.089	W3048530445	S83853393	32795573	International Journal of Biological Macromolecules	2020	Structure and properties of cationic starches synthesized by using 3-chloro-2-hydroxypropyltrimethylammonium chloride	Quanta	FEI/Thermo	1	TRUE	1	1		Jeong	2023-10-25	19	FALSE
https://doi.org/10.1016/j.ijbiomac.2020.08.092	10.1016/j.ijbiomac.2020.08.092	W3048393894	S83853393	32795582	International Journal of Biological Macromolecules	2020	Chitosan-hydrophobic alginate nanocomposites stabilized pH-triggered Pickering emulsion for drug controlled-release	Nova, NanoSEM	FEI/Thermo	1	TRUE	1	1		Jeong	2023-10-25	27	FALSE
https://doi.org/10.1016/j.ijbiomac.2020.08.094	10.1016/j.ijbiomac.2020.08.094	W3049006554	S83853393	32814100	International Journal of Biological Macromolecules	2020	Preparation of bioactive functional poly(lactic acid)/curcumin composite film for food packaging application	UOS.SU8010	Hitachi	1	TRUE	1	0		Jeong	2023-10-25	132	FALSE
https://doi.org/10.1016/j.ijbiomac.2020.08.101	10.1016/j.ijbiomac.2020.08.101	W3049327477	S83853393	32814102	International Journal of Biological Macromolecules	2020	Optimization of immobilization conditions of Bacillus atrophaeus FSHM2 lipase on maleic copolymer coated amine-modified graphene oxide nanosheets and its application for valeric acid esterification	TESCAN, InBeam, MIRANTESCAN	TESCAN	1	TRUE	0	0		Jeong	2023-10-25	24	FALSE
https://doi.org/10.1016/j.ijbiomac.2020.08.121	10.1016/j.ijbiomac.2020.08.121	W3049697895	S83853393	32805288	International Journal of Biological Macromolecules	2020	Simple method for fabrication of metal-organic framework within a carboxymethylcellulose/graphene quantum dots matrix as a carrier for anticancer drug	InBeam, TESCAN	TESCAN	1	TRUE	1			Jeong	2023-10-25	30	FALSE
https://doi.org/10.1016/j.ijbiomac.2020.08.127	10.1016/j.ijbiomac.2020.08.127	W3060360697	S83853393	32827623	International Journal of Biological Macromolecules	2020	Environment responsive Al3+ networked chitosan-gelatin spherical beads for the effective removal of organic pollutants from aqueous solutions	VEGAS	TESCAN	1	TRUE	1	1		Jeong	2023-10-25	14	FALSE
https://doi.org/10.1016/j.ijbiomac.2020.08.128	10.1016/j.ijbiomac.2020.08.128	W3077019673	S83853393	32827621	International Journal of Biological Macromolecules	2020	Levulinic acid: A novel sustainable solvent for lignin dissolution	VEGAS, TESCAN, VEGA)	TESCAN	1	TRUE	1	1		Jeong	2023-10-25	17	FALSE
https://doi.org/10.1016/j.ijbiomac.2020.08.143	10.1016/j.ijbiomac.2020.08.143	W3080478281	S83853393	32835803	International Journal of Biological Macromolecules	2020	Facile synthesis of graphitic carbon nitride/chitosan/Au nanocomposite: A catalyst for electrochemical hydrogen evolution	TESCAN|, TESCAN	TESCAN	1	TRUE	1			Jeong	2023-10-25	53	FALSE
https://doi.org/10.1016/j.ijbiomac.2020.08.159	10.1016/j.ijbiomac.2020.08.159	W3081160380	S83853393	32853617	International Journal of Biological Macromolecules	2020	Adsorption of Pb(II) ions from contaminated water by 1,2,3,4-butanetetracarboxylic acid-modified microcrystalline cellulose: Isotherms, kinetics, and thermodynamic studies	VEGA3, TESCAN, VEGAS	TESCAN	1	TRUE	1	1		Jeong	2023-10-25	49	FALSE
https://doi.org/10.1016/j.ijbiomac.2020.08.171	10.1016/j.ijbiomac.2020.08.171	W3080112280	S83853393	32853615	International Journal of Biological Macromolecules	2020	Dual-function membranes based on alginate/methyl cellulose composite for control drug release and proliferation enhancement of fibroblast cells	BSED, QUANTA, (Quanta	FEI/Thermo	1	TRUE	0	0		Jeong	2023-10-25	4	FALSE
https://doi.org/10.1016/j.ijbiomac.2020.08.180	10.1016/j.ijbiomac.2020.08.180	W3081376609	S83853393	32853616	International Journal of Biological Macromolecules	2020	Extrusion-based printing of chitosan scaffolds and their in vitro characterization for cartilage tissue engineering	$U8000, SU8000	Hitachi	1	FALSE				Jeong	2023-10-25	65	FALSE
https://doi.org/10.1016/j.ijbiomac.2020.08.231	10.1016/j.ijbiomac.2020.08.231	W3082348437	S83853393	32888992	International Journal of Biological Macromolecules	2020	Carboxymethyl modification of Cassia obtusifolia galactomannan and its evaluation as sustained release carrier	Quanta	FEI/Thermo	1	TRUE	1	1		Jeong/Reese	2024-01-06	14	FALSE
https://doi.org/10.1016/j.ijbiomac.2020.08.244	10.1016/j.ijbiomac.2020.08.244	W3081631573	S83853393	32890560	International Journal of Biological Macromolecules	2020	Chitin from Antarctic krill shell: Eco-preparation, detection, and characterization	Apreo	FEI/Thermo	1	FALSE				Jeong/Reese	2023-10-25	26	FALSE
https://doi.org/10.1016/j.ijbiomac.2020.09.006	10.1016/j.ijbiomac.2020.09.006	W3083724635	S83853393	32898540	International Journal of Biological Macromolecules	2020	Marine collagen peptide grafted carboxymethyl chitosan: Optimization preparation and coagulation evaluation	TESCAN|, TESCAN	TESCAN	1	FALSE				Jeong	2023-10-25	26	FALSE
https://doi.org/10.1016/j.ijbiomac.2020.09.020	10.1016/j.ijbiomac.2020.09.020	W3083430386	S83853393	32896561	International Journal of Biological Macromolecules	2020	Removal of cationic dye waste by nanofiber membrane immobilized with waste proteins	S3400N	Hitachi	1	FALSE				Jeong	2023-10-25	43	FALSE
https://doi.org/10.1016/j.ijbiomac.2020.09.037	10.1016/j.ijbiomac.2020.09.037	W3085743635	S83853393	32920055	International Journal of Biological Macromolecules	2020	The assessment of antibiofilm activity of chitosan-zinc oxide-gentamicin nanocomposite on Pseudomonas aeruginosa and Staphylococcus aureus	TESCAN, TESCAN|, NOVA, NanoSEM	TESCAN, FEI/Thermo	2	TRUE	1	1		Jeong	2023-10-25	27	FALSE
https://doi.org/10.1016/j.ijbiomac.2020.09.045	10.1016/j.ijbiomac.2020.09.045	W3085793922	S83853393	32931826	International Journal of Biological Macromolecules	2020	Biodegradation of phenol and dyes with horseradish peroxidase covalently immobilized on functionalized RGO-SiO2 nanocomposite	InBeam	TESCAN	1	FALSE				Jeong	2023-10-25	22	FALSE
https://doi.org/10.1016/j.ijbiomac.2020.09.075	10.1016/j.ijbiomac.2020.09.075	W3085776197	S83853393	32941903	International Journal of Biological Macromolecules	2020	Characterization of carboxymethyl cellulose-based antimicrobial films incorporated with plant essential oils	ZEISS	Zeiss	1	TRUE	1			Jeong	2023-10-25	23	FALSE
https://doi.org/10.1016/j.ijbiomac.2020.09.078	10.1016/j.ijbiomac.2020.09.078	W3086880524	S83853393	32941905	International Journal of Biological Macromolecules	2020	Preparation of sulfonate chitosan microspheres and study on its adsorption properties for methylene blue	SU8010	Hitachi	1	TRUE	1	1		Jeong	2023-10-25	20	FALSE
https://doi.org/10.1016/j.ijbiomac.2020.09.125	10.1016/j.ijbiomac.2020.09.125	W3089297211	S83853393	32987066	International Journal of Biological Macromolecules	2020	Multifarious cellulosic through innovation of highly sustainable composites based on Moringa and other natural precursors	BSED, QUANTA(FEG250)	FEI/Thermo	1	TRUE	0	0		Jeong	2023-10-25	30	FALSE
https://doi.org/10.1016/j.ijbiomac.2020.09.158	10.1016/j.ijbiomac.2020.09.158	W3089263441	S83853393	32979444	International Journal of Biological Macromolecules	2020	Efficient dye removal from wastewater by functionalized macromolecule chitosan-SBA-15 nanofibers for biological approaches	InBeam, TESCAN, TESCANE	TESCAN	1	TRUE	1		Leo 1455vp is an SEM	Jeong	2023-10-25	21	FALSE
https://doi.org/10.1016/j.ijbiomac.2020.09.160	10.1016/j.ijbiomac.2020.09.160	W3088222898	S83853393	32987079	International Journal of Biological Macromolecules	2020	Gum Arabic polymer-stabilized and Gamma rays-assisted synthesis of bimetallic silver-gold nanoparticles: Powerful antimicrobial and antibiofilm activities against pathogenic microbes isolated from diabetic foot patients	ZEISS	Zeiss	1	TRUE	1			Jeong	2023-10-25	40	TRUE
https://doi.org/10.1016/j.ijbiomac.2020.09.166	10.1016/j.ijbiomac.2020.09.166	W3088792706	S83853393	32987067	International Journal of Biological Macromolecules	2020	Chitosan/carbon quantum dot/aptamer complex as a potential anticancer drug delivery system towards the release of 5-fluorouracil	InBeam, TESCAN, TESCAN,	TESCAN	1	FALSE				Jeong	2023-10-25	97	FALSE
https://doi.org/10.1016/j.ijbiomac.2020.09.189	10.1016/j.ijbiomac.2020.09.189	W3088282568	S83853393	32980408	International Journal of Biological Macromolecules	2020	Thermal and pasting properties and digestibility of blends of potato and rice starches differing in amylose content	VEGA3, TESCAN|, TESCAN	TESCAN	1	TRUE	1	1		Jeong	2023-10-25	24	FALSE
https://doi.org/10.1016/j.ijbiomac.2020.09.214	10.1016/j.ijbiomac.2020.09.214	W3089703056	S83853393	33010274	International Journal of Biological Macromolecules	2020	Natural proteins and polysaccharides in the development of micro/nano delivery systems for the treatment of inflammatory bowel disease	S-4800	Hitachi	1	FALSE				Jeong	2023-10-25	40	FALSE
https://doi.org/10.1016/j.ijbiomac.2020.09.225	10.1016/j.ijbiomac.2020.09.225	W3091826689	S83853393	33039533	International Journal of Biological Macromolecules	2020	Electrospun tetracycline hydrochloride loaded zein/gum tragacanth/poly lactic acid nanofibers for biomedical application	TESCAN	TESCAN	1	FALSE				Jeong	2023-10-25	54	FALSE
https://doi.org/10.1016/j.ijbiomac.2020.10.004	10.1016/j.ijbiomac.2020.10.004	W3091943827	S83853393	33038398	International Journal of Biological Macromolecules	2020	Synthesis and characterization of injectable self-healing hydrogels based on oxidized alginate-hybrid-hydroxyapatite nanoparticles and carboxymethyl chitosan	$U8020	Hitachi	1	TRUE	1	0		Jeong	2023-10-25	42	FALSE
https://doi.org/10.1016/j.ijbiomac.2020.10.005	10.1016/j.ijbiomac.2020.10.005	W3091867329	S83853393	33039534	International Journal of Biological Macromolecules	2020	Study on physicochemical properties, antioxidant and antimicrobial activity of okara soluble dietary fiber/sodium carboxymethyl cellulose/thyme essential oil active edible composite films incorporated with pectin	S-3400N	Hitachi	1	TRUE	1	1		Jeong	2023-10-25	49	FALSE
https://doi.org/10.1016/j.ijbiomac.2020.10.047	10.1016/j.ijbiomac.2020.10.047	W3093021947	S83853393	33058976	International Journal of Biological Macromolecules	2020	Optimizing the chitosan-cellulose based drug delivery system for controlling the ciprofloxacin release versus organic/inorganic crosslinker, characterization and kinetic study	BSED, QUANTA(FEG250), QUANTACFEG250), QUANTA(CFEG250)	FEI/Thermo	1	TRUE	1	1		Jeong/Reese	2024-01-06	46	FALSE
https://doi.org/10.1016/j.ijbiomac.2020.10.070	10.1016/j.ijbiomac.2020.10.070	W3093070463	S83853393	33086110	International Journal of Biological Macromolecules	2020	Novel bio-inspired three-dimensional nanocomposites based on montmorillonite and chitosan	ZEISS	Zeiss	1	TRUE	1			Jeong	2023-10-25	9	FALSE
https://doi.org/10.1016/j.ijbiomac.2020.10.078	10.1016/j.ijbiomac.2020.10.078	W3092917379	S83853393	33091473	International Journal of Biological Macromolecules	2020	Enhanced osteogenesis using poly (l-lactide-co-d, l-lactide)/poly (acrylic acid) nanofibrous scaffolds in presence of dexamethasone-loaded molecularly imprinted polymer nanoparticles	NOVA, NanoSEM	FEI/Thermo	1	TRUE	1	1		Jeong/Reese	2024-01-06	20	FALSE
https://doi.org/10.1016/j.ijbiomac.2020.10.086	10.1016/j.ijbiomac.2020.10.086	W3094531325	S83853393	33091474	International Journal of Biological Macromolecules	2020	Characterization of a new natural cellulosic fiber extracted from Derris scandens stem	Quanta	FEI/Thermo	1	TRUE	1	1		Jeong	2023-10-25	46	FALSE
https://doi.org/10.1016/j.ijbiomac.2020.10.090	10.1016/j.ijbiomac.2020.10.090	W3093831194	S83853393	33091476	International Journal of Biological Macromolecules	2020	Improved production of an acidic exopolysaccharide, the efficient flocculant, by Lipomyces starkeyi U9 overexpressing UDP-glucose dehydrogenase gene	VEGA3, TESCAN	TESCAN	1	TRUE	0	0		Jeong	2023-10-25	6	FALSE
https://doi.org/10.1016/j.ijbiomac.2020.10.099	10.1016/j.ijbiomac.2020.10.099	W3093876027	S83853393	33736272	International Journal of Biological Macromolecules	2020	Removal of dye waste by weak cation-exchange nanofiber membrane immobilized with waste egg white proteins	S3400N	Hitachi	1	FALSE				Jeong	2023-10-25	11	FALSE
https://doi.org/10.1016/j.ijbiomac.2020.10.107	10.1016/j.ijbiomac.2020.10.107	W3094456698	S83853393	33098903	International Journal of Biological Macromolecules	2020	Physicochemical characterization and self-assembly of human amniotic membrane and umbilical cord collagen: A comparative study	QUANTA	FEI/Thermo	1	FALSE				Jeong/Reese	2023-10-25	10	FALSE
https://doi.org/10.1016/j.ijbiomac.2020.10.129	10.1016/j.ijbiomac.2020.10.129	W3093776935	S83853393	33172616	International Journal of Biological Macromolecules	2021	Promote anti-inflammatory and angiogenesis using a hyaluronic acid-based hydrogel with miRNA-laden nanoparticles for chronic diabetic wound treatment	S3400N	Hitachi	1	TRUE	1	0		Jeong	2023-10-25	41	FALSE
https://doi.org/10.1016/j.ijbiomac.2020.10.131	10.1016/j.ijbiomac.2020.10.131	W3093747774	S83853393	33172613	International Journal of Biological Macromolecules	2021	Plant protein modified natural cellulose with multiple adsorption effects used for bilirubin removal	$U8020, SU8020	Hitachi	1	FALSE				Jeong	2023-10-25	9	FALSE
https://doi.org/10.1016/j.ijbiomac.2020.10.160	10.1016/j.ijbiomac.2020.10.160	W3094840782	S83853393	33122064	International Journal of Biological Macromolecules	2021	Cross-linked chitosan into graphene oxide-iron(III) oxide hydroxide as nano-biosorbent for Pd(II) and Cd(II) removal	TESCAN, InBeam, TESCAN|	TESCAN	1	TRUE	1			Jeong	2023-10-25	18	FALSE
https://doi.org/10.1016/j.ijbiomac.2020.10.163	10.1016/j.ijbiomac.2020.10.163	W3094422905	S83853393	33736278	International Journal of Biological Macromolecules	2020	Comparison of the structures and prebiotic-like effects in vitro of polysaccharides from Coprinus comatus fruit body and mycelium	Apreo	FEI/Thermo	1	TRUE	0	0		Jeong	2023-10-25	9	FALSE
https://doi.org/10.1016/j.ijbiomac.2020.10.231	10.1016/j.ijbiomac.2020.10.231	W3096257299	S83853393	33137387	International Journal of Biological Macromolecules	2021	pH-responsive color indicator films based on methylcellulose/chitosan nanofiber and barberry anthocyanins for real-time monitoring of meat freshness	InBeam, TESCANI, TESCAN|	TESCAN	1	TRUE	1			Jeong	2023-10-25	152	FALSE
https://doi.org/10.1016/j.ijbiomac.2020.11.026	10.1016/j.ijbiomac.2020.11.026	W3095593348	S83853393	33171181	International Journal of Biological Macromolecules	2021	Production and characterization of exopolysaccharide from the sponge-associated Bacillus subtilis MKU SERB2 and its in-vitro biological properties	VEGA3, TESCAN	TESCAN	1	TRUE	1	1		Jeong	2023-10-25	22	FALSE
https://doi.org/10.1016/j.ijbiomac.2020.11.045	10.1016/j.ijbiomac.2020.11.045	W3099244886	S83853393	33186646	International Journal of Biological Macromolecules	2021	Preparation and characterization of self-electrical stimuli conductive gellan based nano scaffold for nerve regeneration containing chopped short spun nanofibers of PVDF/MCM41 and polyaniline/graphene nanoparticles: Physical, mechanical and morphological studies	InBeam, TESCAN	TESCAN	1	TRUE	0	0		Jeong	2023-10-25	21	FALSE	Spencer	2024-02-06	TRUE	FALSE	SEM images without metadata
https://doi.org/10.1016/j.ijbiomac.2020.11.047	10.1016/j.ijbiomac.2020.11.047	W3106099778	S83853393	33186648	International Journal of Biological Macromolecules	2021	Nose-to-brain delivery of teriflunomide-loaded lipid-based carbopol-gellan gum nanogel for glioma: Pharmacological and in vitro cytotoxicity studies	ZEISS	Zeiss	1	TRUE	0	0		Jeong	2023-10-25	34	FALSE
https://doi.org/10.1016/j.ijbiomac.2020.11.062	10.1016/j.ijbiomac.2020.11.062	W3103620834	S83853393	33186651	International Journal of Biological Macromolecules	2021	Fabrication of Zn-based magnetic zeolitic imidazolate framework bionanocomposite using basil seed mucilage for removal of azo cationic and anionic dyes from aqueous solution	InBeam, TESCAN	TESCAN	1	FALSE				Jeong	2023-10-25	28	FALSE
https://doi.org/10.1016/j.ijbiomac.2020.11.063	10.1016/j.ijbiomac.2020.11.063	W3101819319	S83853393	33186652	International Journal of Biological Macromolecules	2021	Grafted TEMPO-oxidized cellulose nanofiber embedded with modified magnetite for effective adsorption of lead ions	BSED, Center(QUANTA	FEI/Thermo	1	TRUE	1	1		Jeong/Reese	2024-01-06	31	FALSE
https://doi.org/10.1016/j.ijbiomac.2020.11.066	10.1016/j.ijbiomac.2020.11.066	W3105494128	S83853393	33188816	International Journal of Biological Macromolecules	2021	Extraction and characterization of fungal chitin nanofibers from Mucor indicus cultured in optimized medium conditions	TESCAN	TESCAN	1	TRUE	0	0		Jeong	2023-10-25	9	FALSE
https://doi.org/10.1016/j.ijbiomac.2020.11.068	10.1016/j.ijbiomac.2020.11.068	W3100775708	S83853393	33189749	International Journal of Biological Macromolecules	2021	Anti-bacterial dynamic hydrogels prepared from O-carboxymethyl chitosan by dual imine bond crosslinking for biomedical applications	S-4800	Hitachi	1	TRUE	1	1		Jeong	2023-10-25	30	FALSE
https://doi.org/10.1016/j.ijbiomac.2020.11.132	10.1016/j.ijbiomac.2020.11.132	W3107041601	S83853393	33232702	International Journal of Biological Macromolecules	2021	Fabrication of hybrid chitosan encapsulated magnetic-kaolin beads for adsorption of phosphate and nitrate ions from aqueous solutions	VEGAS, TESCAN, VEGASTESCAN, VEGA3	TESCAN	1	TRUE	1	1		Jeong	2023-10-25	45	FALSE
https://doi.org/10.1016/j.ijbiomac.2020.11.133	10.1016/j.ijbiomac.2020.11.133	W3107383765	S83853393	33232701	International Journal of Biological Macromolecules	2021	Preparation of novel chitosan polymeric nanocomposite as an efficient material for the removal of Acid Blue 25 from aqueous environment	SU3500	Hitachi	1	TRUE	1	0		Jeong	2023-10-25	33	FALSE	Spencer	2024-02-01	TRUE	TRUE
https://doi.org/10.1016/j.ijbiomac.2020.11.143	10.1016/j.ijbiomac.2020.11.143	W3108225035	S83853393	33242549	International Journal of Biological Macromolecules	2021	Preparation of AAEK-functionalized cellulose film with antibacterial and anti-adhesion activities	ZEISS	Zeiss	1	TRUE	1			Jeong	2023-10-25	7	FALSE
https://doi.org/10.1016/j.ijbiomac.2020.11.164	10.1016/j.ijbiomac.2020.11.164	W3109706821	S83853393	33253742	International Journal of Biological Macromolecules	2021	Improved mechanical, water vapor barrier and UV-shielding properties of cellulose acetate films with flower-like metal-organic framework nanoparticles	SU5000	Hitachi	1	TRUE	1	1		Jeong	2023-10-25	38	FALSE
https://doi.org/10.1016/j.ijbiomac.2020.11.173	10.1016/j.ijbiomac.2020.11.173	W3108098391	S83853393	33249148	International Journal of Biological Macromolecules	2021	Synthesis of novel superdisintegrants for pharmaceutical tableting based on functionalized nanocellulose hydrogels	InBeam, TESCAN|, TESCAN	TESCAN	1	TRUE	0	0		Jeong	2023-10-25	18	FALSE
https://doi.org/10.1016/j.ijbiomac.2020.11.174	10.1016/j.ijbiomac.2020.11.174	W3111037004	S83853393	33316335	International Journal of Biological Macromolecules	2021	Effective antibacterial electrospun cellulose acetate nanofibrous patches containing chitosan/erythromycin nanoparticles	TESCAN	TESCAN	1	TRUE	0	0		Jeong	2023-10-25	32	FALSE
https://doi.org/10.1016/j.ijbiomac.2020.11.186	10.1016/j.ijbiomac.2020.11.186	W3108121805	S83853393	33275969	International Journal of Biological Macromolecules	2021	Natural edible materials made of protein-functionalized aerogel particles for postprandial hyperglycemia management	SU1510	Hitachi	1	TRUE	1	1		Jeong	2023-10-25	6	FALSE
https://doi.org/10.1016/j.ijbiomac.2020.11.198	10.1016/j.ijbiomac.2020.11.198	W3106832598	S83853393	33278451	International Journal of Biological Macromolecules	2021	Characterization of complexes formed between debranched starch and fatty acids having different carbon chain lengths	S-3400N	Hitachi	1	TRUE	1	0		Jeong	2023-10-25	29	FALSE
https://doi.org/10.1016/j.ijbiomac.2020.11.206	10.1016/j.ijbiomac.2020.11.206	W3109885735	S83853393	33278434	International Journal of Biological Macromolecules	2021	A conductive dual-network hydrogel composed of oxidized dextran and hyaluronic-hydrazide as BDNF delivery systems for potential spinal cord injury repair	WS3400N, S3400N	Hitachi	1	TRUE	0	0		Jeong	2023-10-25	37	FALSE
https://doi.org/10.1016/j.ijbiomac.2020.12.007	10.1016/j.ijbiomac.2020.12.007	W3110044720	S83853393	33285197	International Journal of Biological Macromolecules	2021	Development of pre-emergence herbicide based on Arabic gum-gelatin, apple pectin and savory essential oil nano-particles: A potential green alternative to metribuzin	TESCAN, VEGAS, VEGA3	TESCAN	1	TRUE	1	1		Jeong	2023-10-25	15	FALSE
https://doi.org/10.1016/j.ijbiomac.2020.12.008	10.1016/j.ijbiomac.2020.12.008	W3106588097	S83853393	33279566	International Journal of Biological Macromolecules	2021	Effect of drying treatment on the structural characterizations and physicochemical properties of starch from canistel (Lucuma nervosa A.DC)	S-4800	Hitachi	1	TRUE	1	1		Jeong	2023-10-25	15	FALSE
https://doi.org/10.1016/j.ijbiomac.2020.12.041	10.1016/j.ijbiomac.2020.12.041	W3112592202	S83853393	33316338	International Journal of Biological Macromolecules	2021	Novel buffalo rumen metagenome derived acidic cellulase Cel-3.1 cloning, characterization, and its application in saccharifying rice straw and corncob biomass	VEGA3, TESCAN, VEGAS	TESCAN	1	TRUE	1	1		Jeong	2023-10-25	6	FALSE
https://doi.org/10.1016/j.ijbiomac.2020.12.048	10.1016/j.ijbiomac.2020.12.048	W3112752194	S83853393	33309666	International Journal of Biological Macromolecules	2021	Insights into the multiscale structure and pasting properties of ball-milled waxy maize and waxy rice starches	SU8220	Hitachi	1	TRUE	1	1		Jeong	2023-10-25	20	FALSE
https://doi.org/10.1016/j.ijbiomac.2020.12.049	10.1016/j.ijbiomac.2020.12.049	W3111120530	S83853393	33309668	International Journal of Biological Macromolecules	2021	Fabrication of silver phosphate-ilmenite nanocomposites supported on glycol chitosan for visible light-driven degradation, and antimicrobial activities	TESCAN	TESCAN	1	TRUE	1			Jeong	2023-10-25	39	TRUE
https://doi.org/10.1016/j.ijbiomac.2020.12.054	10.1016/j.ijbiomac.2020.12.054	W3112028020	S83853393	33321134	International Journal of Biological Macromolecules	2021	Adsorption, kinetics and thermodynamics studies of methyl orange dye sequestration through chitosan composites films	Quanta	FEI/Thermo	1	TRUE	1	1		Jeong/Reese	2024-01-06	97	FALSE
https://doi.org/10.1016/j.ijbiomac.2020.12.067	10.1016/j.ijbiomac.2020.12.067	W3111989401	S83853393	33310100	International Journal of Biological Macromolecules	2021	Synthesis of Fe3O4@chitosan@ZIF-8 towards removal of malachite green from aqueous solution: Theoretical and experimental studies	ZEISS	Zeiss	1	TRUE	1			Jeong/Reese	2023-10-25	34	FALSE
https://doi.org/10.1016/j.ijbiomac.2020.12.084	10.1016/j.ijbiomac.2020.12.084	W3111865904	S83853393	33340628	International Journal of Biological Macromolecules	2021	Development of a graphene oxide-poly lactide nanocomposite as a Smart Drug Delivery System	InBeam	TESCAN	1	TRUE	0	0		Jeong/Reese	2023-10-25	36	FALSE
https://doi.org/10.1016/j.ijbiomac.2020.12.085	10.1016/j.ijbiomac.2020.12.085	W3111526588	S83853393	33340623	International Journal of Biological Macromolecules	2021	Impact of albumin corona on mucoadhesion and antimicrobial activity of carvacrol loaded chitosan nano-delivery systems under simulated gastro-intestinal conditions	TESCAN, SE+InBeam, InBeam, DetiSE+InBeam, Det:SE+InBeam	TESCAN	1	TRUE	1			Jeong	2023-10-25	6	FALSE
https://doi.org/10.1016/j.ijbiomac.2020.12.150	10.1016/j.ijbiomac.2020.12.150	W3113816951	S83853393	33359811	International Journal of Biological Macromolecules	2021	Synthesis and characterization of Schiff base containing bovine serum albumin-gum arabic aldehyde hybrid nanogels via inverse miniemulsion for delivery of anticancer drug	TESCAN, InBeam	TESCAN	1	TRUE	1			Jeong	2023-10-25	20	FALSE
https://doi.org/10.1016/j.ijbiomac.2020.12.168	10.1016/j.ijbiomac.2020.12.168	W3115216459	S83853393	33385458	International Journal of Biological Macromolecules	2021	Low starch/corn silk/ZnO as environmentally friendly nanocomposites assembling on PET fabrics	TESCAN	TESCAN	1	FALSE				Jeong	2023-10-25	19	FALSE
https://doi.org/10.1016/j.ijbiomac.2020.12.180	10.1016/j.ijbiomac.2020.12.180	W3113733349	S83853393	33383078	International Journal of Biological Macromolecules	2021	Recognition and selective extraction of poly-Î³-glutamic acid based on molecular imprinting technology	S-3400N	Hitachi	1	FALSE				Jeong	2023-10-25	11	FALSE
https://doi.org/10.1016/j.ijbiomac.2021.01.021	10.1016/j.ijbiomac.2021.01.021	W3118664867	S83853393	33453252	International Journal of Biological Macromolecules	2021	Genetic bioengineering of overexpressed guanylate binding protein family BmAtlastin-n enhances silkworm resistance to Nosema bombycis	SU3500	Hitachi	1	TRUE	1	1		Jeong	2023-10-25	4	FALSE
https://doi.org/10.1016/j.ijbiomac.2021.01.029	10.1016/j.ijbiomac.2021.01.029	W3120907875	S83853393	33428950	International Journal of Biological Macromolecules	2021	Preparation of formyl cellulose and its enhancement effect on the mechanical and barrier properties of polylactic acid films	SU8010	Hitachi	1	TRUE	1	1		Jeong	2023-10-25	11	FALSE
https://doi.org/10.1016/j.ijbiomac.2021.01.058	10.1016/j.ijbiomac.2021.01.058	W3119530696	S83853393	33450340	International Journal of Biological Macromolecules	2021	Electrospun pectin/modified copper-based metalâ€“organic framework (MOF) nanofibers as a drug delivery system	InBeam	TESCAN	1	TRUE	0	0		Jeong	2023-10-25	59	FALSE
https://doi.org/10.1016/j.ijbiomac.2021.01.067	10.1016/j.ijbiomac.2021.01.067	W3118316968	S83853393	33454326	International Journal of Biological Macromolecules	2021	Preparation of pH-sensitive chitosan/polyvinylpyrrolidone/Î±-Fe2O3 nanocomposite for drug delivery application: Emphasis on ameliorating restrictions	InBeam, TESCAN	TESCAN	1	FALSE				Jeong	2023-10-25	69	FALSE
https://doi.org/10.1016/j.ijbiomac.2021.01.118	10.1016/j.ijbiomac.2021.01.118	W3121832417	S83853393	33482206	International Journal of Biological Macromolecules	2021	Sustained release modeling of clove essential oil from the structure of starch-based bio-nanocomposite film reinforced by electrosprayed zein nanoparticles	TESCAN, MIRA\\TESCAN, MIRANTESCAN	TESCAN	1	TRUE	1	1		Jeong	2023-10-25	35	FALSE
https://doi.org/10.1016/j.ijbiomac.2021.01.122	10.1016/j.ijbiomac.2021.01.122	W3124893938	S83853393	33484801	International Journal of Biological Macromolecules	2021	Preparation of rutin-loaded microparticles by debranched lentil starch-based wall materials: Structure, morphology and in vitro release behavior	SU8220	Hitachi	1	TRUE	1	1		Jeong	2023-10-25	16	FALSE
https://doi.org/10.1016/j.ijbiomac.2021.01.143	10.1016/j.ijbiomac.2021.01.143	W3121561795	S83853393	33493564	International Journal of Biological Macromolecules	2021	Exploration of insecticidal potential of Cry protein purified from Bacillus thuringiensis VIID1	ZEISS	Zeiss	1	FALSE				Jeong/Reese	2023-10-25	10	FALSE
https://doi.org/10.1016/j.ijbiomac.2021.02.017	10.1016/j.ijbiomac.2021.02.017	W3128280275	S83853393	33549668	International Journal of Biological Macromolecules	2021	Activated carbon-alginate beads impregnated with surfactant as sustainable adsorbent for efficient removal of methylene blue	VEGA3, TESCAN, VEGAS, VEGA, VEGA?, VEGA., TESCAWN	TESCAN	1	TRUE	1	1		Jeong	2023-10-25	42	FALSE
https://doi.org/10.1016/j.ijbiomac.2021.02.024	10.1016/j.ijbiomac.2021.02.024	W3128483118	S83853393	33556402	International Journal of Biological Macromolecules	2021	Complex interior and surface modified alginate reinforced reduced graphene oxide-hydroxyapatite hybrids: Removal of toxic azo dyes from the aqueous solution	VEGA3, TESCAN	TESCAN	1	TRUE	1	1		Jeong	2023-10-25	24	FALSE
https://doi.org/10.1016/j.ijbiomac.2021.02.025	10.1016/j.ijbiomac.2021.02.025	W3126337662	S83853393	33561460	International Journal of Biological Macromolecules	2021	Curcumin loaded polycaprolactone-/polyvinyl alcohol-silk fibroin based electrospun nanofibrous mat for rapid healing of diabetic wound: An in-vitro and in-vivo studies	ZEISS	Zeiss	1	TRUE	0	0		Jeong/Reese	2023-01-04	75	TRUE	Spencer	2024-02-01	TRUE	TRUE
https://doi.org/10.1016/j.ijbiomac.2021.02.049	10.1016/j.ijbiomac.2021.02.049	W3128971234	S83853393	33571593	International Journal of Biological Macromolecules	2021	Facile synthesis and performance of pH/temperature dual-response hydrogel containing lignin-based carbon dots	$U82205.0kV, $U8220	Hitachi	1	TRUE	1	1		Jeong	2023-10-25	30	FALSE
https://doi.org/10.1016/j.ijbiomac.2021.02.064	10.1016/j.ijbiomac.2021.02.064	W3128543702	S83853393	33581211	International Journal of Biological Macromolecules	2021	Physicochemical properties and in vitro digestibility of hydrothermal treated Chinese yam (Dioscorea opposita Thunb.) starch and flour	Regulus	Hitachi	1	TRUE	1	1		Jeong	2023-10-25	28	FALSE
https://doi.org/10.1016/j.ijbiomac.2021.02.067	10.1016/j.ijbiomac.2021.02.067	W3127082067	S83853393	33581204	International Journal of Biological Macromolecules	2021	Efficacy of treated sodium alginate and activated carbon fibre for Pb(II) adsorption	TESCAN, VEGA3	TESCAN	1	TRUE	0	0		Jeong	2023-10-25	38	FALSE
https://doi.org/10.1016/j.ijbiomac.2021.02.121	10.1016/j.ijbiomac.2021.02.121	W3130168291	S83853393	33609576	International Journal of Biological Macromolecules	2021	Synthesis of a green bigel using cottonseed oil/cannabis oil/alginate/ferula gum for quercetin release: Synergistic effects for treating infertility in rats	TESCAN	TESCAN	1	TRUE	1			Jeong	2023-10-25	12	FALSE
https://doi.org/10.1016/j.ijbiomac.2021.02.170	10.1016/j.ijbiomac.2021.02.170	W3130323286	S83853393	33636274	International Journal of Biological Macromolecules	2021	Fabrication of halochromic smart films by immobilizing red cabbage anthocyanins into chitosan/oxidized-chitin nanocrystals composites for real-time hairtail and shrimp freshness monitoring	SU8010	Hitachi	1	TRUE	1	1		Jeong	2023-10-25	63	FALSE
https://doi.org/10.1016/j.ijbiomac.2021.02.179	10.1016/j.ijbiomac.2021.02.179	W3133849864	S83853393	33647339	International Journal of Biological Macromolecules	2021	Chitin-psyllium based aerogel for the efficient removal of crystal violet from aqueous solutions	VEGA3, TESCAN, VEGAS	TESCAN	1	TRUE	0	0		Jeong	2023-10-25	22	FALSE
https://doi.org/10.1016/j.ijbiomac.2021.02.183	10.1016/j.ijbiomac.2021.02.183	W3134563481	S83853393	33652048	International Journal of Biological Macromolecules	2021	Sustainable plant and microbes-mediated preparation of Fe3O4 nanoparticles and industrial application of its chitosan, starch, cellulose, and dextrin-based nanocomposites as catalysts	VEGA3, TESCAN, $U8000	TESCAN, Hitachi	2	FALSE				Jeong	2023-10-25	18	FALSE
https://doi.org/10.1016/j.ijbiomac.2021.03.023	10.1016/j.ijbiomac.2021.03.023	W3133622131	S83853393	33684432	International Journal of Biological Macromolecules	2021	Self-healing and toughness cellulose nanocrystals nanocomposite hydrogels for strain-sensitive wearable flexible sensor	SU8010	Hitachi	1	FALSE				Jeong	2023-10-25	32	FALSE
https://doi.org/10.1016/j.ijbiomac.2021.03.046	10.1016/j.ijbiomac.2021.03.046	W3135981041	S83853393	33727184	International Journal of Biological Macromolecules	2021	Step-by-step design of poly (Îµ-caprolactone) /chitosan/Melilotus officinalis extract electrospun nanofibers for wound dressing applications	AIS2300C_, AIS2300C, AIS2300C_SE|_WD=7.3_	Seron	1	TRUE	1	0		Jeong	2023-10-25	24	FALSE	Spencer	2024-02-01	TRUE	TRUE
https://doi.org/10.1016/j.ijbiomac.2021.03.087	10.1016/j.ijbiomac.2021.03.087	W3136396542	S83853393	33766594	International Journal of Biological Macromolecules	2021	Recent advances in guar gum based drug delivery systems and their administrative routes	TESCAN	TESCAN	1	FALSE				Jeong	2023-10-25	46	FALSE
https://doi.org/10.1016/j.ijbiomac.2021.03.108	10.1016/j.ijbiomac.2021.03.108	W3138451835	S83853393	33771547	International Journal of Biological Macromolecules	2021	Vitamin D3-loaded electrospun cellulose acetate/polycaprolactone nanofibers: Characterization, in-vitro drug release and cytotoxicity studies	SU8000	Hitachi	1	TRUE	1	0		Jeong	2023-10-25	34	FALSE
https://doi.org/10.1016/j.ijbiomac.2021.03.146	10.1016/j.ijbiomac.2021.03.146	W3149530800	S83853393	33775763	International Journal of Biological Macromolecules	2021	Ameliorating quercetin constraints in cancer therapy with pH-responsive agarose-polyvinylpyrrolidone -hydroxyapatite nanocomposite encapsulated in double nanoemulsion	TESCAN	TESCAN	1	TRUE	1			Jeong	2023-10-25	60	FALSE
https://doi.org/10.1016/j.ijbiomac.2021.03.155	10.1016/j.ijbiomac.2021.03.155	W3141103203	S83853393	33775762	International Journal of Biological Macromolecules	2021	Synergistic effect of carboxymethylcellulose and Cryptococcus laurentii on suppressing green mould of postharvest grapefruit and its mechanism	SU8010	Hitachi	1	TRUE	0	0		Jeong	2023-10-25	7	FALSE	Spencer	2024-02-01	TRUE	TRUE
https://doi.org/10.1016/j.ijbiomac.2021.04.001	10.1016/j.ijbiomac.2021.04.001	W3148085035	S83853393	33838193	International Journal of Biological Macromolecules	2021	Gel properties and network structure of the hydrogel constructed by iota-carrageenan and Ala-Lys dipeptide	SU8000	Hitachi	1	TRUE	1	1		Jeong	2023-10-25	7	FALSE
https://doi.org/10.1016/j.ijbiomac.2021.04.012	10.1016/j.ijbiomac.2021.04.012	W3151175427	S83853393	33836202	International Journal of Biological Macromolecules	2021	Antioxidant films and coatings based on starch and phenolics from Spondias purpurea L.	Quanta	FEI/Thermo	1	TRUE	1	1		Jeong/Reese	2024-01-06	14	FALSE
https://doi.org/10.1016/j.ijbiomac.2021.04.016	10.1016/j.ijbiomac.2021.04.016	W3154323163	S83853393	33862080	International Journal of Biological Macromolecules	2021	Modular mucopolysaccharide gelatin naturapolyceutics hydrocolloid biomatrix with cobalt nano-additives for high density vascular network assembly	VEGA3, TESCAN	TESCAN	1	TRUE	1	1		Jeong	2023-10-25	4	FALSE
https://doi.org/10.1016/j.ijbiomac.2021.04.023	10.1016/j.ijbiomac.2021.04.023	W3144647117	S83853393	33838199	International Journal of Biological Macromolecules	2021	Ultrafine self-N-doped porous carbon nanofibers with hierarchical pore structure utilizing a biobased chitosan precursor	JEOL	JEOL	1	TRUE	1			Jeong	2023-10-25	10	FALSE
https://doi.org/10.1016/j.ijbiomac.2021.04.029	10.1016/j.ijbiomac.2021.04.029	W3140693749	S83853393	33838184	International Journal of Biological Macromolecules	2021	Osteogenesis enhancement using poly (l-lactide-co-d, l-lactide)/poly (vinyl alcohol) nanofibrous scaffolds reinforced by phospho-calcified cellulose nanowhiskers	NOVA, FELNOVA	FEI/Thermo	1	TRUE	1	1		Jeong/Reese	2024-01-06	9	FALSE
https://doi.org/10.1016/j.ijbiomac.2021.04.038	10.1016/j.ijbiomac.2021.04.038	W3153999007	S83853393	33848548	International Journal of Biological Macromolecules	2021	Adsorption-photocatalysis performance of polyaniline/dicarboxyl acid cellulose@graphene oxide for dye removal	Regulus	Hitachi	1	TRUE	0	0		Jeong/Reese	2024-01-06	32	FALSE
https://doi.org/10.1016/j.ijbiomac.2021.04.086	10.1016/j.ijbiomac.2021.04.086	W3154476427	S83853393	33872612	International Journal of Biological Macromolecules	2021	A novel synthetic approach to produce cellulose-based woven scaffolds impregnated with bioactive glass for bone regeneration	VEGA), TESCAN	TESCAN	1	TRUE	0	0		Jeong	2023-10-25	4	FALSE
https://doi.org/10.1016/j.ijbiomac.2021.04.113	10.1016/j.ijbiomac.2021.04.113	W3153551594	S83853393	33892038	International Journal of Biological Macromolecules	2021	Development and characterization of chitosan films carrying Artemisia campestris antioxidants for potential use as active food packaging materials	Quanta	FEI/Thermo	1	FALSE				Jeong	2023-10-25	50	FALSE
https://doi.org/10.1016/j.ijbiomac.2021.04.177	10.1016/j.ijbiomac.2021.04.177	W3158066645	S83853393	33932415	International Journal of Biological Macromolecules	2021	Characterization of potential probiotic strain, L. reuteri B2, and its microencapsulation using alginate-based biopolymers	TESCAN|, TESCAN	TESCAN	1	FALSE				Jeong	2023-10-25	7	FALSE
https://doi.org/10.1016/j.ijbiomac.2021.04.188	10.1016/j.ijbiomac.2021.04.188	W3162688231	S83853393	33974926	International Journal of Biological Macromolecules	2021	Effects of sacrificial coordination bonds on the mechanical performance of lignin-based thermoplastic elastomer composites	$U8220, SU8220	Hitachi	1	TRUE	1	1		Jeong	2023-10-25	10	FALSE
https://doi.org/10.1016/j.ijbiomac.2021.05.005	10.1016/j.ijbiomac.2021.05.005	W3157800424	S83853393	33965479	International Journal of Biological Macromolecules	2021	Innovative production of lignin nanoparticles using deep eutectic solvents for multifunctional nanocomposites	Regulus	Hitachi	1	TRUE	1	1		Jeong	2023-10-25	35	FALSE
https://doi.org/10.1016/j.ijbiomac.2021.05.019	10.1016/j.ijbiomac.2021.05.019	W3165333683	S83853393	34052273	International Journal of Biological Macromolecules	2021	Chitin-hydroxyapatite-collagen composite scaffolds for bone regeneration	TESCA\, TESCAN, VEGA3, VEGAS, TESCA	TESCAN	1	TRUE	0	0		Jeong/Reese	2024-01-06	45	FALSE
https://doi.org/10.1016/j.ijbiomac.2021.05.047	10.1016/j.ijbiomac.2021.05.047	W3160429792	S83853393	33974925	International Journal of Biological Macromolecules	2021	Isolation, structural characterization and neuroprotective activity of exopolysaccharide from Paecilomyces cicada TJJ1213	SU8010	Hitachi	1	TRUE	1	0		Jeong	2023-10-25	22	FALSE
https://doi.org/10.1016/j.ijbiomac.2021.05.063	10.1016/j.ijbiomac.2021.05.063	W3161828526	S83853393	34019921	International Journal of Biological Macromolecules	2021	Photoluminescence of Tilapia skin collagen: Aggregation-induced emission with clustering triggered emission mechanism and its multiple applications	SU8000	Hitachi	1	TRUE	1	0		Jeong/Reese	2023-10-25	21	FALSE
https://doi.org/10.1016/j.ijbiomac.2021.05.079	10.1016/j.ijbiomac.2021.05.079	W3162250504	S83853393	34019926	International Journal of Biological Macromolecules	2021	Efficient drug delivery vehicles of environmentally benign nano-fibers comprising bioactive glass/chitosan/polyvinyl alcohol composites	Quanta	FEI/Thermo	1	TRUE	1	1		Jeong	2023-10-25	12	FALSE
https://doi.org/10.1016/j.ijbiomac.2021.05.124	10.1016/j.ijbiomac.2021.05.124	W3164770059	S83853393	34029584	International Journal of Biological Macromolecules	2021	Efficient sensing of saccharin through interference synthesis of gum ghatti capped silver nanoparticles	Nova, NanoSEM	FEI/Thermo	1	TRUE	1	1		Jeong	2023-10-25	3	FALSE
https://doi.org/10.1016/j.ijbiomac.2021.05.159	10.1016/j.ijbiomac.2021.05.159	W3164886452	S83853393	34051252	International Journal of Biological Macromolecules	2021	The effect of cross-linker type on structural, antimicrobial and controlled release properties of fish gelatin-chitosan composite films incorporated with Îµ-poly-l-lysine	VEGA3, TESCAN, VEGAS	TESCAN	1	TRUE	1	1		Jeong	2023-10-25	25	FALSE
https://doi.org/10.1016/j.ijbiomac.2021.05.174	10.1016/j.ijbiomac.2021.05.174	W3165803037	S83853393	34058207	International Journal of Biological Macromolecules	2021	A pH-sensitive curcumin loaded microemulsion-filled alginate and porous starch composite gels: Characterization, in vitro release kinetics and biological activity	S-3400N	Hitachi	1	TRUE	1	1		Jeong	2023-10-25	30	FALSE
https://doi.org/10.1016/j.ijbiomac.2021.05.201	10.1016/j.ijbiomac.2021.05.201	W3165383744	S83853393	34087294	International Journal of Biological Macromolecules	2021	Development of sponge-like cellulose colorimetric swab immobilized with anthocyanin from red-cabbage for sweat monitoring	BSED, QUANTA	FEI/Thermo	1	TRUE	1	1		Jeong/Reese	2024-01-06	9	FALSE
https://doi.org/10.1016/j.ijbiomac.2021.05.210	10.1016/j.ijbiomac.2021.05.210	W3166776698	S83853393	34102234	International Journal of Biological Macromolecules	2021	Corn starch based films treated by dielectric barrier discharge plasma	Quanta	FEI/Thermo	1	TRUE	1	1		Jeong/Reese	2024-01-06	16	FALSE
https://doi.org/10.1016/j.ijbiomac.2021.06.009	10.1016/j.ijbiomac.2021.06.009	W3169232508	S83853393	34111483	International Journal of Biological Macromolecules	2021	Physicochemical impact of cellulose nanocrystal on oxidation of starch and starch based composite films	Regulus	Hitachi	1	TRUE	0	0		Jeong/Reese	2024-01-06	13	FALSE
https://doi.org/10.1016/j.ijbiomac.2021.06.010	10.1016/j.ijbiomac.2021.06.010	W3167774746	S83853393	34097960	International Journal of Biological Macromolecules	2021	A new biodegradable nano cellulose-based drug delivery system for pH-controlled delivery of curcumin	NanoSEM, Nova	FEI/Thermo	1	TRUE	0	0		Jeong/Reese	2024-01-06	28	FALSE
https://doi.org/10.1016/j.ijbiomac.2021.06.046	10.1016/j.ijbiomac.2021.06.046	W3171292771	S83853393	34119552	International Journal of Biological Macromolecules	2021	A pH-sensitive semi-interpenetrating polymer network hydrogels constructed by konjac glucomannan and poly (Î³-glutamic acid): Synthesis, characterization and swelling behavior	SU8010	Hitachi	1	TRUE	1	1		Jeong	2023-10-25	19	FALSE
https://doi.org/10.1016/j.ijbiomac.2021.06.066	10.1016/j.ijbiomac.2021.06.066	W3171086367	S83853393	34126144	International Journal of Biological Macromolecules	2021	Studies on novel chitosan/alginate and chitosan/bentonite flexible films incorporated with ZnO nano particles for accelerating dermal burn healing: In vivo and in vitro evaluation	VEGAS, TESCAN|, VEGA3, TESCAN	TESCAN	1	TRUE	1	1		Jeong	2023-10-25	17	FALSE
https://doi.org/10.1016/j.ijbiomac.2021.06.129	10.1016/j.ijbiomac.2021.06.129	W3174767492	S83853393	34174303	International Journal of Biological Macromolecules	2021	Infrared heating under optimized conditions enhanced the pasting and swelling behaviour of cowpea starch	ZEISS	Zeiss	1	TRUE	1			Jeong	2023-10-25	16	FALSE
https://doi.org/10.1016/j.ijbiomac.2021.07.033	10.1016/j.ijbiomac.2021.07.033	W3177714094	S83853393	34242649	International Journal of Biological Macromolecules	2021	Methylene blue uptake by gum arabic/acrylic amide/3-allyloxy-2-hydroxy-1-propanesulfonic acid sodium salt semi-IPN hydrogel	Quanta	FEI/Thermo	1	TRUE	1	1		Jeong/Reese	2024-01-06	22	FALSE
https://doi.org/10.1016/j.ijbiomac.2021.07.037	10.1016/j.ijbiomac.2021.07.037	W3178180337	S83853393	34242644	International Journal of Biological Macromolecules	2021	Surface-decorated graphene oxide sheets with nanoparticles of chitosan-Arabic gum for the separation of bioactive compounds: A case study for adsorption of crocin from saffron extract	InBeam	TESCAN	1	FALSE				Jeong	2023-10-25	3	FALSE
https://doi.org/10.1016/j.ijbiomac.2021.07.090	10.1016/j.ijbiomac.2021.07.090	W3186953790	S83853393	34280446	International Journal of Biological Macromolecules	2021	Facile one-step synthesis of 3D honeycomb-like porous chitosan bead inlaid with Mn Fe bimetallic oxide nanoparticles for enhanced degradation of dye pollutant	VEGA3, TESCAN, VEGAS	TESCAN	1	TRUE	1	1		Jeong	2023-10-25	10	FALSE
https://doi.org/10.1016/j.ijbiomac.2021.07.104	10.1016/j.ijbiomac.2021.07.104	W3184641396	S83853393	34314794	International Journal of Biological Macromolecules	2021	Design and fabrication of M-SAPO-34/chitosan scaffolds and evaluation of their effects on dental tissue engineering	TESCAM	TESCAN	1	TRUE	1			Jeong	2023-10-25	8	FALSE
https://doi.org/10.1016/j.ijbiomac.2021.07.123	10.1016/j.ijbiomac.2021.07.123	W3186943632	S83853393	34324904	International Journal of Biological Macromolecules	2021	The assisting effects of ultrasound on the multiscale characteristics of heat-moisture treated starch from Agriophyllum squarrosum seeds	Nova, NanoSEM	FEI/Thermo	1	TRUE	0	0		Jeong	2023-10-25	12	FALSE
https://doi.org/10.1016/j.ijbiomac.2021.07.138	10.1016/j.ijbiomac.2021.07.138	W3184216184	S83853393	34303740	International Journal of Biological Macromolecules	2021	The lipid lowering and antioxidative stress potential of polysaccharide from Auricularia auricula prepared by enzymatic method	GEMINI	Zeiss	1	TRUE	0	0		Jeong	2023-10-25	21	FALSE
https://doi.org/10.1016/j.ijbiomac.2021.08.006	10.1016/j.ijbiomac.2021.08.006	W3191749612	S83853393	34358602	International Journal of Biological Macromolecules	2021	Dual antioxidant-photosensitizing hydrogel system: Cross-linking of chitosan with tannic acid for enhanced photodynamic efficacy	TESCAN	TESCAN	1	TRUE	1			Jeong	2023-10-25	25	FALSE
https://doi.org/10.1016/j.ijbiomac.2021.08.057	10.1016/j.ijbiomac.2021.08.057	W3194618914	S83853393	34391785	International Journal of Biological Macromolecules	2021	Temperature-sensitive poly(N-isopropylacrylamide)-chitosan hydrogel for fluorescence sensors in living cells and its antibacterial application	SU8000	Hitachi	1	TRUE	1	0		Jeong	2023-10-25	13	FALSE
https://doi.org/10.1016/j.ijbiomac.2021.08.108	10.1016/j.ijbiomac.2021.08.108	W3193580778	S83853393	34425121	International Journal of Biological Macromolecules	2021	Multifunctional 3D cationic starch/nanofibrillated cellulose/silver nanoparticles nanocomposite cryogel: Synthesis, adsorption, and antibacterial characteristics	QUANTA, BSED	FEI/Thermo	1	TRUE	1	1		Jeong/Reese	2024-01-06	29	FALSE
https://doi.org/10.1016/j.ijbiomac.2021.08.153	10.1016/j.ijbiomac.2021.08.153	W3196849268	S83853393	34480908	International Journal of Biological Macromolecules	2021	Fabrication of eco-friendly chitosan functionalized few-layered WS2 nanocomposite implanted with ruthenium nanoparticles for in vitro antibacterial and anticancer activity: Synthesis, characterization, and pharmaceutical applications	Quanta	FEI/Thermo	1	TRUE	0	0		Jeong	2023-10-25	13	FALSE
https://doi.org/10.1016/j.ijbiomac.2021.08.161	10.1016/j.ijbiomac.2021.08.161	W3196258410	S83853393	34455003	International Journal of Biological Macromolecules	2021	Incorporating silver nanoshell-coated mesoporous silica nanoparticles improves physicochemical and antimicrobial properties of chitosan films	(QUANTA	FEI/Thermo	1	TRUE	1	1		Jeong/Reese	2024-01-06	21	FALSE
https://doi.org/10.1016/j.ijbiomac.2021.08.185	10.1016/j.ijbiomac.2021.08.185	W3196736505	S83853393	34464642	International Journal of Biological Macromolecules	2021	Structure and immunomodulatory activity of a water-soluble Î±-glucan from Hirsutella sinensis mycelia	SU8000	Hitachi	1	TRUE	1	0		Jeong	2023-10-25	15	FALSE
https://doi.org/10.1016/j.ijbiomac.2021.08.203	10.1016/j.ijbiomac.2021.08.203	W3197273560	S83853393	34478793	International Journal of Biological Macromolecules	2021	Mechanistic study of Cr (VI) removal by modified alginate/GO composite via synergistic adsorption and photocatalytic reduction	Nova, NanoSEM	FEI/Thermo	1	TRUE	1	1		Jeong	2023-10-25	15	FALSE
https://doi.org/10.1016/j.ijbiomac.2021.08.209	10.1016/j.ijbiomac.2021.08.209	W3197894797	S83853393	34499957	International Journal of Biological Macromolecules	2021	Antimicrobial electrospun nanofiber mats of NaOH-hydrolyzed chitosan (HCS)/PVP/PVA incorporated with in-situ synthesized AgNPs: Fabrication, characterization, and antibacterial activity	JEOL	JEOL	1	TRUE	1			Jeong	2023-10-25	8	FALSE
https://doi.org/10.1016/j.ijbiomac.2021.08.217	10.1016/j.ijbiomac.2021.08.217	W3196759001	S83853393	34492250	International Journal of Biological Macromolecules	2021	Exploring the role of chitosan in affecting the adhesive, rheological and antimicrobial properties of carboxymethyl cellulose composite hydrogels	SU3500	Hitachi	1	TRUE	1	1		Jeong	2023-10-25	17	FALSE
https://doi.org/10.1016/j.ijbiomac.2021.08.220	10.1016/j.ijbiomac.2021.08.220	W3197438798	S83853393	34492248	International Journal of Biological Macromolecules	2021	Hydroxyapatite grafted chitosan/laponite RD hydrogel: Evaluation of the encapsulation capacity, pH-responsivity, and controlled release behavior	InBeam, TESCAN	TESCAN	1	TRUE	1			Jeong	2023-10-25	15	FALSE
https://doi.org/10.1016/j.ijbiomac.2021.09.049	10.1016/j.ijbiomac.2021.09.049	W3199478103	S83853393	34534584	International Journal of Biological Macromolecules	2021	Preparation of green and sustainable colorimetric cotton assay using natural anthocyanins for sweat sensing	BSED	FEI/Thermo	1	TRUE	1			Jeong/Reese	2024-01-06	24	FALSE
https://doi.org/10.1016/j.ijbiomac.2021.09.056	10.1016/j.ijbiomac.2021.09.056	W3201110995	S83853393	34536470	International Journal of Biological Macromolecules	2021	Preparation of sodium hyaluronate/dopamine/AgNPs hydrogel based on the natural eutetic solvent as an antibaterial wound dressing	Nova, NanoSEM	FEI/Thermo	1	FALSE				Jeong	2023-10-25	17	FALSE
https://doi.org/10.1016/j.ijbiomac.2021.09.094	10.1016/j.ijbiomac.2021.09.094	W3200662588	S83853393	34562534	International Journal of Biological Macromolecules	2021	Cellulose nanocrystals concentration and oil-water ratio for solid-liquid controllable emulsion polymerization	Regulus	Hitachi	1	TRUE	1	1		Jeong	2023-10-25	7	FALSE
https://doi.org/10.1016/j.ijbiomac.2021.09.110	10.1016/j.ijbiomac.2021.09.110	W3201261868	S83853393	34560153	International Journal of Biological Macromolecules	2021	Effects of Auricularia auricula-judae polysaccharide on pasting, gelatinization, rheology, structural properties and in vitro digestibility of kidney bean starch	S-4800	Hitachi	1	TRUE	1	1		Jeong	2023-10-25	15	FALSE
https://doi.org/10.1016/j.ijbiomac.2021.09.131	10.1016/j.ijbiomac.2021.09.131	W3204600777	S83853393	34571131	International Journal of Biological Macromolecules	2021	Fabrication and dialysis performance of functionalized multiwall carbon nanotubes integrated cellulose acetate/poly(vinylpyrrolidone) membranes	JEOL	JEOL	1	TRUE	1			Jeong	2023-10-25	7	FALSE
https://doi.org/10.1016/j.ijbiomac.2021.09.161	10.1016/j.ijbiomac.2021.09.161	W3203777654	S83853393	34597691	International Journal of Biological Macromolecules	2021	Systematic comparisons of dissolving and swelling hyaluronic acid microneedles in transdermal drug delivery	VEGA3, TESCAN	TESCAN	1	TRUE	0	0		Jeong	2023-10-25	20	FALSE
https://doi.org/10.1016/j.ijbiomac.2021.10.043	10.1016/j.ijbiomac.2021.10.043	W3207138064	S83853393	34655578	International Journal of Biological Macromolecules	2021	Effects of carboxymethyl chitosan on physicochemical, rheological properties and in vitro digestibility of yam starch	Regulus	Hitachi	1	TRUE	0	0		Jeong	2023-10-25	11	FALSE
https://doi.org/10.1016/j.ijbiomac.2021.10.072	10.1016/j.ijbiomac.2021.10.072	W3206096472	S83853393	34678379	International Journal of Biological Macromolecules	2021	Self-coacervation of carboxymethyl chitosan as a pH-responsive encapsulation and delivery strategy	Regulus	Hitachi	1	TRUE	1			Jeong/Reese	2023-10-25	13	FALSE
https://doi.org/10.1016/j.ijbiomac.2021.10.171	10.1016/j.ijbiomac.2021.10.171	W3210141728	S83853393	34737077	International Journal of Biological Macromolecules	2021	Synthesis, characterization and in-vitro prolonged release of L-DOPA using a novel amphiphilic hydrogel based on sodium alginate-polypyrrole	TESCAN, InBeam, KYKY-EM3200	TESCAN, KYKY	2	TRUE	0	0	One of two fulfilled	Jeong	2023-10-25	6	FALSE
https://doi.org/10.1016/j.ijbiomac.2021.10.173	10.1016/j.ijbiomac.2021.10.173	W3210779575	S83853393	34717982	International Journal of Biological Macromolecules	2021	The gelling behavior of gellan in the presence of different sodium salts	Nova	FEI/Thermo	1	TRUE	1	1		Jeong	2023-10-25	5	FALSE
https://doi.org/10.1016/j.ijbiomac.2021.11.007	10.1016/j.ijbiomac.2021.11.007	W3213871775	S83853393	34742840	International Journal of Biological Macromolecules	2021	Microwave treatment alters the fine molecular structure of waxy hull-less barley starch	TESCAN	TESCAN	1	TRUE	1			Jeong	2023-10-25	7	FALSE
https://doi.org/10.1016/j.ijbiomac.2021.11.018	10.1016/j.ijbiomac.2021.11.018	W3213808919	S83853393	34774588	International Journal of Biological Macromolecules	2021	Development of Arabic gum-based AgTiO2 nanocomposite hydrogel as high efficient adsorbent of cationic dye methylene blue from water	VEGA3, TESCAN, VEGAS	TESCAN	1	TRUE	1			Jeong	2023-10-25	6	FALSE
https://doi.org/10.1016/j.ijbiomac.2021.11.060	10.1016/j.ijbiomac.2021.11.060	W3212047779	S83853393	34785199	International Journal of Biological Macromolecules	2021	Structural characterization of a pure polysaccharide from Bletilla striata tubers and its protective effect against H2O2-induced injury fibroblast cells	SU8010	Hitachi	1	TRUE	1	1	They attribute a Hitachi instrument to JEOL	Jeong/Reese	2023-10-25	16	FALSE
https://doi.org/10.1016/j.ijbiomac.2021.11.092	10.1016/j.ijbiomac.2021.11.092	W3215913559	S83853393	34822830	International Journal of Biological Macromolecules	2022	Physicochemical properties, antioxidant activities and Î±-glucosidase inhibitory effects of polysaccharides from Evodiae fructus extracted by different solvents	VEGAS, TESCAN	TESCAN	1	TRUE	1	1		Jeong	2023-10-25	21	FALSE
https://doi.org/10.1016/j.ijbiomac.2021.11.105	10.1016/j.ijbiomac.2021.11.105	W3217433601	S83853393	34822831	International Journal of Biological Macromolecules	2022	Effect of multiple freezing/thawing cycles on the physicochemical properties and structural characteristics of starch from wheat flours with different gluten strength	Ã¢â‚¬ËœQuanta, Quanta	FEI/Thermo	1	TRUE	0	0		Jeong	2023-10-25	5	FALSE
https://doi.org/10.1016/j.ijbiomac.2021.11.109	10.1016/j.ijbiomac.2021.11.109	W3216140022	S83853393	34813782	International Journal of Biological Macromolecules	2022	Physically-crosslinked hydroxyethyl cellulose-g-poly (acrylic acid-co-acrylamide)-Fe3+/silver nanoparticles for water disinfection and enhanced adsorption of basic methylene blue dye	VEGA3, TESCAN	TESCAN	1	TRUE	1			Jeong	2023-10-25	16	FALSE
https://doi.org/10.1016/j.ijbiomac.2021.11.128	10.1016/j.ijbiomac.2021.11.128	W3215964619	S83853393	34848239	International Journal of Biological Macromolecules	2022	Bioscouring of wool fibres using immobilized thermophilic lipase	BSED	FEI/Thermo	1	FALSE				Jeong	2023-10-25	13	FALSE
https://doi.org/10.1016/j.ijbiomac.2021.11.132	10.1016/j.ijbiomac.2021.11.132	W3215646768	S83853393	34852259	International Journal of Biological Macromolecules	2022	Fabrication and characterization of biaxially electrospun collagen/alginate nanofibers, improved with Rhodotorula mucilaginosa sp. GUMS16 produced exopolysaccharides for wound healing applications	InBeam, TESCAN|, TESCAN	TESCAN	1	TRUE	1			Jeong	2023-10-25	20	FALSE
https://doi.org/10.1016/j.ijbiomac.2021.11.133	10.1016/j.ijbiomac.2021.11.133	W3215320342	S83853393	34843818	International Journal of Biological Macromolecules	2021	Thermo-responsive poly(N-isopropylacrylamide)-hyaluronic acid nano-hydrogel and its multiple applications	$U8000, SU8000	Hitachi	1	FALSE				Jeong/Reese	2023-10-25	14	FALSE
https://doi.org/10.1016/j.ijbiomac.2021.11.140	10.1016/j.ijbiomac.2021.11.140	W3214868687	S83853393	34861277	International Journal of Biological Macromolecules	2022	Modified alginate-chitosan-TiO2 composites for adsorptive removal of Ni(II) ions from aqueous medium	Nova	FEI/Thermo	1	TRUE	0	0		Jeong/Reese	2024-01-06	17	FALSE
https://doi.org/10.1016/j.ijbiomac.2021.11.148	10.1016/j.ijbiomac.2021.11.148	W3217078339	S83853393	34856219	International Journal of Biological Macromolecules	2022	Phyto-complexation of galactomannan-stabilized calcium hydroxide and selenium-calcium hydroxide nanocomposite to enhance the seed-priming effect in Vigna radiata	ZEISS	Zeiss	1	TRUE	1			Jeong	2023-10-25	6	FALSE
https://doi.org/10.1016/j.ijbiomac.2021.11.155	10.1016/j.ijbiomac.2021.11.155	W3215668018	S83853393	34856216	International Journal of Biological Macromolecules	2022	Synthesis and characterization of chitosan nanoparticles loaded with greater celandine (Chelidonium majus L.) essential oil as an anticancer agent on MCF-7 cell line	InBeam, TESCAN	TESCAN	1	FALSE				Jeong	2023-10-25	22	FALSE
https://doi.org/10.1016/j.ijbiomac.2021.11.197	10.1016/j.ijbiomac.2021.11.197	W4200516285	S83853393	34871657	International Journal of Biological Macromolecules	2021	Gamma radiation-induced synthesis of a novel chitosan/silver/Mn-Mg ferrite nanocomposite and its impact on cadmium accumulation and translocation in brassica plant growth	ZEISS.	Zeiss	1	FALSE				Jeong	2023-10-25	26	FALSE
https://doi.org/10.1016/j.ijbiomac.2021.12.012	10.1016/j.ijbiomac.2021.12.012	W4200391013	S83853393	34914910	International Journal of Biological Macromolecules	2021	Effect of carbon based fillers on xylan/chitosan/nano-HAp composite matrix for bone tissue engineering application	TESCAN|, TESCAN	TESCAN	1	TRUE	1			Jeong	2023-10-25	10	FALSE
https://doi.org/10.1016/j.ijbiomac.2021.12.021	10.1016/j.ijbiomac.2021.12.021	W4200070523	S83853393	34914912	International Journal of Biological Macromolecules	2021	Low-cost and highly efficient production of bacterial cellulose from sweet potato residues: Optimization, characterization, and application	Regulus	Hitachi	1	TRUE	1	1		Jeong	2023-10-25	16	FALSE
https://doi.org/10.1016/j.ijbiomac.2021.12.049	10.1016/j.ijbiomac.2021.12.049	W4200013768	S83853393	34952095	International Journal of Biological Macromolecules	2022	Characteristics of surface layer protein from Lactobacillus kefiri HBA20 and the role in mediating interactions with Saccharomyces cerevisiae Y8	SU8010	Hitachi	1	FALSE				Jeong	2023-10-25	4	FALSE
https://doi.org/10.1016/j.ijbiomac.2021.12.058	10.1016/j.ijbiomac.2021.12.058	W4200525737	S83853393	34920056	International Journal of Biological Macromolecules	2021	Novel lanthanum vanadate-based nanocomposite for simultaneously electrochemical detection of dopamine and uric acid in fetal bovine serum	TESCAN|, TESCAN	TESCAN	1	TRUE	1			Jeong	2023-10-25	10	FALSE
https://doi.org/10.1016/j.ijbiomac.2021.12.082	10.1016/j.ijbiomac.2021.12.082	W4200346621	S83853393	34968538	International Journal of Biological Macromolecules	2021	Preparation of new bio-based chitosan/Fe2O3/NiFe2O4 as an efficient removal of methyl green from aqueous solution	InBeam	TESCAN	1	TRUE	1	0	Mira not vega	Jeong/Reese	2023-12-21	12	FALSE
https://doi.org/10.1016/j.ijbiomac.2021.12.092	10.1016/j.ijbiomac.2021.12.092	W4205749790	S83853393	34979189	International Journal of Biological Macromolecules	2021	Multi-scale structure of A- and B-type granules of normal and waxy hull-less barley starch	VEGAS, TESCAN, VEGA3, VEGAN	TESCAN	1	TRUE	0	0		Jeong	2023-10-25	4	FALSE
https://doi.org/10.1016/j.ijbiomac.2021.12.096	10.1016/j.ijbiomac.2021.12.096	W4206901086	S83853393	34998880	International Journal of Biological Macromolecules	2022	Synthesis and properties of maleic anhydride-modified agar with reversibly controlled gel strength	SU3500	Hitachi	1	TRUE	0	0		Jeong	2023-10-25	10	FALSE
https://doi.org/10.1016/j.ijbiomac.2021.12.097	10.1016/j.ijbiomac.2021.12.097	W4206729964	S83853393	34998887	International Journal of Biological Macromolecules	2022	Novel nanocomposite scaffold based on gelatin/PLGA-PEG-PLGA hydrogels embedded with TGF-Î²1 for chondrogenic differentiation of human dental pulp stem cells in vitro	ZEISS, TESCAN, InBeam, MIRA3TESCAN	Zeiss, TESCAN	2	TRUE	0	0	One of two fulfilled	Jeong	2023-10-25	20	FALSE	Spencer	2024-02-01	TRUE	TRUE
https://doi.org/10.1016/j.ijbiomac.2021.12.106	10.1016/j.ijbiomac.2021.12.106	W4200503005	S83853393	34963623	International Journal of Biological Macromolecules	2022	Novel design of bandages using cotton pads, doped with chitosan, glycogen and ZnO nanoparticles, having enhanced antimicrobial and wounds healing effects	BSED, QUANTA	FEI/Thermo	1	TRUE	1	1		Jeong/Reese	2024-01-06	47	FALSE
https://doi.org/10.1016/j.ijbiomac.2021.12.107	10.1016/j.ijbiomac.2021.12.107	W4205194627	S83853393	34998881	International Journal of Biological Macromolecules	2022	Biocompatible poly(galacturonic acid) micro/nanogels with controllable degradation via tunable chemical crosslinking	Regulus	Hitachi	1	TRUE	0	0		Jeong/Reese	2024-01-06	3	FALSE
https://doi.org/10.1016/j.ijbiomac.2021.12.137	10.1016/j.ijbiomac.2021.12.137	W4200507240	S83853393	34973979	International Journal of Biological Macromolecules	2021	Microcapsules with slow-release characteristics prepared by soluble small molecular starch fractions through the spray drying method	Regulus	Hitachi	1	TRUE	0	0		Jeong/Reese	2024-01-06	7	FALSE
https://doi.org/10.1016/j.ijbiomac.2021.12.150	10.1016/j.ijbiomac.2021.12.150	W4206590042	S83853393	34995667	International Journal of Biological Macromolecules	2022	Copper(II) containing chitosan hydrogel as a heterogeneous Fenton-like catalyst for production of hydroxyl radical: A quantitative study	InBeam, TESCAN	TESCAN	1	TRUE	1			Jeong	2023-10-25	4	FALSE
https://doi.org/10.1016/j.ijbiomac.2022.01.002	10.1016/j.ijbiomac.2022.01.002	W4205575709	S83853393	35007630	International Journal of Biological Macromolecules	2022	Folic acid-modified photoluminescent dialdehyde carboxymethyl cellulose crosslinked bionanogels for pH-controlled and tumor-targeted co-drug delivery	TESCAN	TESCAN	1	FALSE				Jeong	2023-10-25	13	FALSE
https://doi.org/10.1016/j.ijbiomac.2022.01.008	10.1016/j.ijbiomac.2022.01.008	W4206349703	S83853393	35026221	International Journal of Biological Macromolecules	2022	Epichlorohydrin and tripolyphosphate-crosslinked chitosanâ€“kaolin composite for Auramine O dye removal from aqueous solutions: Experimental study and DFT calculations	TESCAN	TESCAN	1	TRUE	1			Jeong	2023-10-25	16	FALSE
https://doi.org/10.1016/j.ijbiomac.2022.01.021	10.1016/j.ijbiomac.2022.01.021	W4205727505	S83853393	35033525	International Journal of Biological Macromolecules	2022	Effects of carboxymethyl cellulose/pectin coating combined with ultrasound pretreatment before drying on quality of turmeric (Curcuma longa L.)	SU3500	Hitachi	1	TRUE	1	1		Jeong	2023-10-25	7	FALSE
https://doi.org/10.1016/j.ijbiomac.2022.01.023	10.1016/j.ijbiomac.2022.01.023	W4206212710	S83853393	35026220	International Journal of Biological Macromolecules	2022	Effect of mung bean protein isolate/pullulan films containing marjoram (Origanum majorana L.) essential oil on chemical and microbial properties of minced beef meat	VEGANTESCAN, VEGAN, TESCAl, TESCAL, TESCAN, VEGAITESCAN	TESCAN	1	FALSE				Jeong/Reese	2023-10-25	26	FALSE
https://doi.org/10.1016/j.ijbiomac.2022.01.028	10.1016/j.ijbiomac.2022.01.028	W4205284765	S83853393	35033524	International Journal of Biological Macromolecules	2022	Preparation and characterization of magnetic nanohydrogel based on chitosan for 5-fluorouracil drug delivery and kinetic study	InBeam	TESCAN	1	TRUE	1			Jeong	2023-10-25	15	FALSE
https://doi.org/10.1016/j.ijbiomac.2022.01.066	10.1016/j.ijbiomac.2022.01.066	W4205414918	S83853393	35041880	International Journal of Biological Macromolecules	2022	Antibacterial and antibiofilm activities of chitosan nanoparticles loaded with Ocimum basilicum L. essential oil	S-4800	Hitachi	1	TRUE	1	1		Jeong	2023-10-25	32	FALSE
https://doi.org/10.1016/j.ijbiomac.2022.01.067	10.1016/j.ijbiomac.2022.01.067	W4206366657	S83853393	35033529	International Journal of Biological Macromolecules	2022	Green metallochromic cellulose dipstick for Fe(III) using chitosan nanoparticles and cyanidin-based natural anthocyanins red-cabbage extract	BSED, NRC(QUANTA	FEI/Thermo	1	TRUE	1	1		Jeong	2023-10-25	8	FALSE
https://doi.org/10.1016/j.ijbiomac.2022.01.074	10.1016/j.ijbiomac.2022.01.074	W4205946926	S83853393	35038467	International Journal of Biological Macromolecules	2022	Ag@MOF-loaded p-coumaric acid modified chitosan/chitosan nanoparticle and polyvinyl alcohol/starch bilayer films for food packing applications	$U8000	Hitachi	1	TRUE	0	0		Jeong	2023-10-25	23	FALSE
https://doi.org/10.1016/j.ijbiomac.2022.01.133	10.1016/j.ijbiomac.2022.01.133	W4210547278	S83853393	35104472	International Journal of Biological Macromolecules	2022	Starch-based bio-nanocomposites films reinforced with cellulosic nanocrystals extracted from Kudzu (Pueraria montana) vine	Regulus	Hitachi	1	FALSE				Jeong	2023-10-25	29	FALSE
https://doi.org/10.1016/j.ijbiomac.2022.01.146	10.1016/j.ijbiomac.2022.01.146	W4210441995	S83853393	35093443	International Journal of Biological Macromolecules	2022	Multiwalled carbon nanotubes functionalized bacterial cellulose as an efficient healing material for diabetic wounds	TESCAN, BSE+InBeam	TESCAN	1	TRUE	0	0		Jeong	2023-10-25	21	FALSE
https://doi.org/10.1016/j.ijbiomac.2022.01.157	10.1016/j.ijbiomac.2022.01.157	W4210373501	S83853393	35114272	International Journal of Biological Macromolecules	2022	Efficient remediation of chlorpyrifos pesticide from contaminated water by superparamagnetic adsorbent based on Arabic gum-grafted-polyamidoxime	InBeam, TESCAN, TESCAN|, VEGAN	TESCAN	1	TRUE	1	0	mira not vega	Jeong/Reese	2023-12-21	30	FALSE
https://doi.org/10.1016/j.ijbiomac.2022.01.201	10.1016/j.ijbiomac.2022.01.201	W4210272541	S83853393	35124017	International Journal of Biological Macromolecules	2022	Fabrication of chitosan/alginate/hydroxyapatite hybrid scaffolds using 3D printing and impregnating techniques for potential cartilage regeneration	SU8000, $U8000	Hitachi	1	FALSE				Jeong	2023-10-25	44	FALSE
https://doi.org/10.1016/j.ijbiomac.2022.02.020	10.1016/j.ijbiomac.2022.02.020	W4210873999	S83853393	35149089	International Journal of Biological Macromolecules	2022	Fabrication of highly transparent and multifunctional polyvinyl alcohol/starch based nanocomposite films using zinc oxide nanoparticles as compatibilizers	SU5000, |SU5000	Hitachi	1	TRUE	1	1		Jeong	2023-10-25	26	FALSE
https://doi.org/10.1016/j.ijbiomac.2022.02.039	10.1016/j.ijbiomac.2022.02.039	W4211158805	S83853393	35157901	International Journal of Biological Macromolecules	2022	Chitosan-curcumin complexation to develop functionalized nanosystems with enhanced antimicrobial activity against hetero-resistant gastric pathogen	TESCAN, SE+InBeam	TESCAN	1	TRUE	1	1		Jeong	2023-10-25	8	FALSE
https://doi.org/10.1016/j.ijbiomac.2022.02.041	10.1016/j.ijbiomac.2022.02.041	W4210974162	S83853393	35157902	International Journal of Biological Macromolecules	2022	Fabrication, characterization and in vitro cell exposure study of zein-chitosan nanoparticles for co-delivery of curcumin and berberine	TESCAN, InBeam	TESCAN	1	TRUE	1			Jeong	2023-10-25	23	FALSE
https://doi.org/10.1016/j.ijbiomac.2022.02.078	10.1016/j.ijbiomac.2022.02.078	W4213348766	S83853393	35217088	International Journal of Biological Macromolecules	2022	Chlorine-free extraction and structural characterization of cellulose nanofibers from waste husk of millet (Pennisetum glaucum)	ZEISS	Zeiss	1	TRUE	1			Jeong	2023-10-25	19	FALSE
https://doi.org/10.1016/j.ijbiomac.2022.02.141	10.1016/j.ijbiomac.2022.02.141	W4214481135	S83853393	35227703	International Journal of Biological Macromolecules	2022	Impact of Auricularia cornea var. Li polysaccharides on the physicochemical, textual, flavor, and antioxidant properties of set yogurt	SU8020, $U8020	Hitachi	1	TRUE	1	1		Jeong	2023-10-25	11	FALSE
https://doi.org/10.1016/j.ijbiomac.2022.03.013	10.1016/j.ijbiomac.2022.03.013	W4220958387	S83853393	35259435	International Journal of Biological Macromolecules	2022	Post-hydrolysis of cellulose oligomers by cellulase immobilized on chitosan-grafted magnetic nanoparticles: A key stage of butanol production from waste textile	InBeam	TESCAN	1	FALSE				Jeong	2023-10-25	11	FALSE
https://doi.org/10.1016/j.ijbiomac.2022.03.076	10.1016/j.ijbiomac.2022.03.076	W4220970678	S83853393	35306018	International Journal of Biological Macromolecules	2022	Evaluation of the antimicrobial and anti-biofilm activity of novel salicylhydrazido chitosan derivatives impregnated with titanium dioxide nanoparticles	NRC(QUANTA	FEI/Thermo	1	TRUE	1	1	Tescan Japan?	Jeong/Reese	2024-01-06	14	FALSE
https://doi.org/10.1016/j.ijbiomac.2022.03.086	10.1016/j.ijbiomac.2022.03.086	W4220870526	S83853393	35318079	International Journal of Biological Macromolecules	2022	Antibacterial effect and mechanism against Escherichia coli of polysaccharides from Armillariella tabescens mycelia	Regulus	Hitachi	1	FALSE				Jeong	2023-10-25	5	FALSE
https://doi.org/10.1016/j.ijbiomac.2022.03.116	10.1016/j.ijbiomac.2022.03.116	W4221087062	S83853393	35339498	International Journal of Biological Macromolecules	2022	Separation of gallic acid from Cornus officinalis and its interactions with corn starch	JEOL	JEOL	1	TRUE	1			Jeong/Reese	2024-01-06	7	FALSE
https://doi.org/10.1016/j.ijbiomac.2022.03.117	10.1016/j.ijbiomac.2022.03.117	W4220936873	S83853393	35339500	International Journal of Biological Macromolecules	2022	Fabrication of chitosan nanofibrous scaffolds based on tannic acid and metal-organic frameworks for hemostatic wound dressing applications	InBeam	TESCAN	1	TRUE	1			Jeong	2023-10-25	22	FALSE
https://doi.org/10.1016/j.ijbiomac.2022.03.126	10.1016/j.ijbiomac.2022.03.126	W4220836157	S83853393	35337916	International Journal of Biological Macromolecules	2022	In vitro digestion and fermentation by human fecal microbiota of polysaccharides from Clitocybe squamulose	JEOL	JEOL	1	TRUE	0	0		Jeong	2023-10-25	18	FALSE
https://doi.org/10.1016/j.ijbiomac.2022.03.161	10.1016/j.ijbiomac.2022.03.161	W4220896763	S83853393	35367270	International Journal of Biological Macromolecules	2022	Removal of arsenic by metal organic framework/chitosan/carbon nanocomposites: Modeling, optimization, and adsorption studies	TESCAN, InBeam	TESCAN	1	TRUE	1			Jeong	2023-10-25	13	FALSE
https://doi.org/10.1016/j.ijbiomac.2022.03.165	10.1016/j.ijbiomac.2022.03.165	W4221013265	S83853393	35364199	International Journal of Biological Macromolecules	2022	Synthesis and characterization of cry protein coated zinc oxide nanocomposites and its assessment against bacterial biofilm and mosquito vectors	Quanta	FEI/Thermo	1	TRUE	0	0		Jeong	2023-10-25	1	FALSE
https://doi.org/10.1016/j.ijbiomac.2022.03.193	10.1016/j.ijbiomac.2022.03.193	W4220669163	S83853393	35367272	International Journal of Biological Macromolecules	2022	Effect of glutaraldehyde and calcium chloride as different crosslinking agents on the characteristics of chitosan/cellulose nanocrystals scaffold	TESCAN	TESCAN	1	TRUE	1			Jeong	2023-10-25	20	FALSE
https://doi.org/10.1016/j.ijbiomac.2022.04.012	10.1016/j.ijbiomac.2022.04.012	W4223615217	S83853393	35390398	International Journal of Biological Macromolecules	2022	Synthesis of hybrid biosorbent based on 1,2-cyclohexylenedinitrilotetraacetic acid modified crosslinked chitosan and organo-functionalized calcium alginate for adsorptive removal of Cu(II)	Nova	FEI/Thermo	1	TRUE	0	0		Jeong/Reese	2024-01-06	9	FALSE
https://doi.org/10.1016/j.ijbiomac.2022.04.020	10.1016/j.ijbiomac.2022.04.020	W4223460906	S83853393	35398059	International Journal of Biological Macromolecules	2022	Optimization of chitosan/tannic acid@ ZnFe layered double hydroxide bionanocomposite film for removal of reactive blue 4 using a response surface methodology	TESCAN, InBeam	TESCAN	1	TRUE	1			Jeong	2023-10-25	8	FALSE
https://doi.org/10.1016/j.ijbiomac.2022.04.027	10.1016/j.ijbiomac.2022.04.027	W4223569135	S83853393	35398385	International Journal of Biological Macromolecules	2022	In vivo assessment of the durable, green and in situ bio-functional cotton fabrics based carboxymethyl chitosan nanohybrid for wound healing application	VEGAS, TESCAN	TESCAN	1	TRUE	0	0		Jeong	2023-10-25	11	FALSE
https://doi.org/10.1016/j.ijbiomac.2022.04.042	10.1016/j.ijbiomac.2022.04.042	W4223424458	S83853393	35413324	International Journal of Biological Macromolecules	2022	Insights into the polysaccharides and proteins production from Penicillium citrinum during bioleaching of spent coin cells	TESCAN	TESCAN	1	TRUE	0	0		Jeong	2023-10-25	10	FALSE
https://doi.org/10.1016/j.ijbiomac.2022.04.126	10.1016/j.ijbiomac.2022.04.126	W4224300245	S83853393	35461857	International Journal of Biological Macromolecules	2022	Chitosan-salicylide Schiff base with aggregation-induced emission property and its multiple applications	SU8000	Hitachi	1	FALSE				Jeong/Reese	2023-10-25	4	FALSE
https://doi.org/10.1016/j.ijbiomac.2022.04.127	10.1016/j.ijbiomac.2022.04.127	W4224240292	S83853393	35469943	International Journal of Biological Macromolecules	2022	Optimized preparation of spruce kraft lignin/ZnO composites and their performance analysis in polyurethane films	Regulus	Hitachi	1	TRUE	1			Jeong/Reese	2023-10-25	6	FALSE
https://doi.org/10.1016/j.ijbiomac.2022.04.172	10.1016/j.ijbiomac.2022.04.172	W4225148320	S83853393	35500776	International Journal of Biological Macromolecules	2022	Impact of microwave irradiation on chemically modified talipot starches: A characterization study on heterogeneous dual modifications	S-3400N	Hitachi	1	TRUE	1	1		Jeong	2023-10-25	10	FALSE
https://doi.org/10.1016/j.ijbiomac.2022.04.202	10.1016/j.ijbiomac.2022.04.202	W4225146095	S83853393	35504411	International Journal of Biological Macromolecules	2022	Comparison of structural and functional properties of maize starch produced with commercial or endogenous enzymes	Regulus	Hitachi	1	TRUE	1	0	Regulus models are all >8000	Jeong/Reese	2023-10-25	5	FALSE
https://doi.org/10.1016/j.ijbiomac.2022.04.221	10.1016/j.ijbiomac.2022.04.221	W4225272095	S83853393	35513104	International Journal of Biological Macromolecules	2022	High-performance multifunctional polyvinyl alcohol/starch based active packaging films compatibilized with bioinspired polydopamine nanoparticles	SU5000, SU50005.0KV	Hitachi	1	TRUE	1	1		Jeong	2023-10-25	19	FALSE
https://doi.org/10.1016/j.ijbiomac.2022.05.001	10.1016/j.ijbiomac.2022.05.001	W4229033732	S83853393	35526771	International Journal of Biological Macromolecules	2022	Purification, structural characterization, and anticoagulant activity evaluation of chondroitin sulfate from codfish (Gadus macrocephalus) bones	Regulus8100	Hitachi	1	TRUE	1	1		Jeong	2023-10-25	7	FALSE
https://doi.org/10.1016/j.ijbiomac.2022.05.072	10.1016/j.ijbiomac.2022.05.072	W4280556033	S83853393	35568151	International Journal of Biological Macromolecules	2022	Preparation of aloe polysaccharide/honey/PVA composite hydrogel: Antibacterial activity and promoting wound healing	VEGAS, TESCAN, VEGA3	TESCAN	1	TRUE	0	0		Jeong	2023-10-25	15	FALSE
https://doi.org/10.1016/j.ijbiomac.2022.05.100	10.1016/j.ijbiomac.2022.05.100	W4280565391	S83853393	35580746	International Journal of Biological Macromolecules	2022	Electrospun chitosan/polyethylene oxide nanofibers mat loaded with copper (II) as a new sensor for colorimetric detection of tetracycline	Quanta	FEI/Thermo	1	TRUE	1	1		Jeong/Reese	2024-01-06	4	FALSE
https://doi.org/10.1016/j.ijbiomac.2022.05.113	10.1016/j.ijbiomac.2022.05.113	W4280580565	S83853393	35598725	International Journal of Biological Macromolecules	2022	Molecular insights into the crystalline nanocellulose and human lysozyme interactions: An experimental and theoretical research	InBeam, TESCAN	TESCAN	1	TRUE	1			Jeong	2023-10-25	0	FALSE
https://doi.org/10.1016/j.ijbiomac.2022.05.144	10.1016/j.ijbiomac.2022.05.144	W4281572377	S83853393	35623461	International Journal of Biological Macromolecules	2022	Rheological, microstructure and mixing behaviors of frozen dough reconstituted by wheat starch and gluten	Regulus	Hitachi	1	FALSE				Jeong/Reese	2023-10-25	10	FALSE
https://doi.org/10.1016/j.ijbiomac.2022.05.145	10.1016/j.ijbiomac.2022.05.145	W4281679440	S83853393	35623462	International Journal of Biological Macromolecules	2022	Antibacterial aerogels with nanoâ€‘silver reduced in situ by carboxymethyl cellulose for fresh meat preservation	Nova, NanoSEM	FEI/Thermo	1	FALSE				Jeong	2023-10-25	14	FALSE
https://doi.org/10.1016/j.ijbiomac.2022.05.165	10.1016/j.ijbiomac.2022.05.165	W4281672345	S83853393	35636528	International Journal of Biological Macromolecules	2022	Multifunctional coating of cotton fabric via the assembly of amino-quinone networks with polyamine biomacromolecules and dopamine quinone	SU1510/5.00kV, SU1510	Hitachi	1	TRUE	1	1		Jeong	2023-10-25	10	FALSE
https://doi.org/10.1016/j.ijbiomac.2022.05.176	10.1016/j.ijbiomac.2022.05.176	W4281651788	S83853393	35640849	International Journal of Biological Macromolecules	2022	Thermosensitive chitosan/poly(N-isopropyl acrylamide) nanoparticles embedded in aniline pentamer/silk fibroin/polyacrylamide as an electroactive injectable hydrogel for healing critical-sized calvarial bone defect in aging rat model	TESCAN	TESCAN	1	TRUE	1			Jeong	2023-10-25	7	FALSE
https://doi.org/10.1016/j.ijbiomac.2022.06.064	10.1016/j.ijbiomac.2022.06.064	W4283065954	S83853393	35718160	International Journal of Biological Macromolecules	2022	Microwave assisted extraction, characterization of a polysaccharide from Salvia miltiorrhiza Bunge and its antioxidant effects via ferroptosis-mediated activation of the Nrf2/HO-1 pathway	SU8000	Hitachi	1	TRUE	1			Jeong	2023-10-25	14	FALSE
https://doi.org/10.1016/j.ijbiomac.2022.06.070	10.1016/j.ijbiomac.2022.06.070	W4282841034	S83853393	35714868	International Journal of Biological Macromolecules	2022	Development and biological evaluation of protective effect of kidney targeted N-acetylated chitosan nanoparticles containing thymoquinone for the treatment of DNA damage in cyclophosphamide-induced haemorrhagic cystitis	S-4800	Hitachi	1	FALSE				Jeong	2023-10-25	3	FALSE
https://doi.org/10.1016/j.ijbiomac.2022.06.080	10.1016/j.ijbiomac.2022.06.080	W4283076604	S83853393	35724903	International Journal of Biological Macromolecules	2022	Hyaluronan-colistin conjugates: Synthesis, characterization, and prospects for medical applications	TESCA	TESCAN	1	TRUE	1			Jeong	2023-10-25	8	FALSE
https://doi.org/10.1016/j.ijbiomac.2022.06.082	10.1016/j.ijbiomac.2022.06.082	W4282980931	S83853393	35718154	International Journal of Biological Macromolecules	2022	Characterization of glycosylated gelatin/pullulan nanofibers fabricated by multi-fluid mixing solution blow spinning	GEMINI	Zeiss	1	TRUE	1	1		Jeong	2023-10-25	7	FALSE
https://doi.org/10.1016/j.ijbiomac.2022.06.115	10.1016/j.ijbiomac.2022.06.115	W4283218109	S83853393	35738342	International Journal of Biological Macromolecules	2022	Effects of oxidation-based tea processing on the characteristics of the derived polysaccharide conjugates and their regulation of intestinal homeostasis in DSS-induced colitis mice	SU8010	Hitachi	1	TRUE	1	1		Jeong	2023-10-25	5	FALSE
https://doi.org/10.1016/j.ijbiomac.2022.06.136	10.1016/j.ijbiomac.2022.06.136	W4283582865	S83853393	35772639	International Journal of Biological Macromolecules	2022	Cellulose-based activated carbon/layered double hydroxide for efficient removal of Clarithromycin residues and efficient role in the treatment of stomach ulcers and acidity problems	NRC(QUANTA, BSED	FEI/Thermo	1	FALSE				Jeong/Reese	2023-10-25	3	TRUE
https://doi.org/10.1016/j.ijbiomac.2022.06.188	10.1016/j.ijbiomac.2022.06.188	W4283780178	S83853393	35788002	International Journal of Biological Macromolecules	2022	Transparent and ultra-tough PVA/alkaline lignin films with UV shielding and antibacterial functions	Regulus	Hitachi	1	TRUE	1	1		Jeong	2023-10-25	11	FALSE
https://doi.org/10.1016/j.ijbiomac.2022.06.199	10.1016/j.ijbiomac.2022.06.199	W4283802108	S83853393	35793743	International Journal of Biological Macromolecules	2022	The effect of citric-acid treatment on the physicochemical and gel properties of konjac glucomannan from Amorphophallus bulbifer	Regulus	Hitachi	1	TRUE	1			Jeong/Reese	2023-10-25	10	FALSE
https://doi.org/10.1016/j.ijbiomac.2022.07.071	10.1016/j.ijbiomac.2022.07.071	W4285678439	S83853393	35853507	International Journal of Biological Macromolecules	2022	Effect of cellulose and gum derivatives on physicochemical, microstructural and prebiotic properties of foam-mat dried red banana powder	VEGA3, TESCAN, VEGAS	TESCAN	1	TRUE	1	1		Jeong	2023-10-25	6	FALSE
https://doi.org/10.1016/j.ijbiomac.2022.07.111	10.1016/j.ijbiomac.2022.07.111	W4286266895	S83853393	35870624	International Journal of Biological Macromolecules	2022	Fabrication and characterization of phycocyanin-alginate-pregelatinized corn starch composite gel beads: Effects of carriers on kinetic stability of phycocyanin	VEGAS, TESCAN|	TESCAN	1	TRUE	1	1		Jeong	2023-10-25	2	FALSE
https://doi.org/10.1016/j.ijbiomac.2022.07.117	10.1016/j.ijbiomac.2022.07.117	W4286436690	S83853393	35872319	International Journal of Biological Macromolecules	2022	High performance hydrogel electrodes based on sodium alginate-g-poly(AM-c o-ECA-co-AMPS for supercapacitor application	BSED, NRC(QUANTA, NRCCQUANTA	FEI/Thermo	1	TRUE	0	0		Jeong	2023-10-25	15	FALSE
https://doi.org/10.1016/j.ijbiomac.2022.07.119	10.1016/j.ijbiomac.2022.07.119	W4286449128	S83853393	35878662	International Journal of Biological Macromolecules	2022	Green synthesis of oxidized starch with a novel catalyst based on Fe3O4 nanoparticles and H2O2 reagent to form thermoplastic as a stable gel coating on the cardiovascular stents	InBeam, TESCAN	TESCAN	1	FALSE				Jeong	2023-10-25	9	FALSE
https://doi.org/10.1016/j.ijbiomac.2022.07.131	10.1016/j.ijbiomac.2022.07.131	W4286513806	S83853393	35872308	International Journal of Biological Macromolecules	2022	Sustainable aggregation-induced emission material based on pectin-l-lysine: Potential antibacterial and monitoring in food spoilage	$U8000	Hitachi	1	FALSE				Jeong	2023-10-25	0	FALSE
https://doi.org/10.1016/j.ijbiomac.2022.07.157	10.1016/j.ijbiomac.2022.07.157	W4288045081	S83853393	35905758	International Journal of Biological Macromolecules	2022	A new approach to nanocomposite carbohydrate polymer films: Levan and chia seed mucilage	TESCAN	TESCAN	1	TRUE	1			Jeong	2023-10-25	10	FALSE
https://doi.org/10.1016/j.ijbiomac.2022.07.164	10.1016/j.ijbiomac.2022.07.164	W4287511978	S83853393	35902008	International Journal of Biological Macromolecules	2022	Effects of exogenous proteins on enzyme desizing of starch and its mechanism	SU1510	Hitachi	1	FALSE				Jeong/Reese	2023-10-25	4	FALSE
https://doi.org/10.1016/j.ijbiomac.2022.07.174	10.1016/j.ijbiomac.2022.07.174	W4288046066	S83853393	35905759	International Journal of Biological Macromolecules	2022	Fabrication of intelligent/active films based on chitosan/polyvinyl alcohol matrices containing Jacaranda cuspidifolia anthocyanin for real-time monitoring of fish freshness	VEGA3, TESCAN, VEGAS, VEGA}	TESCAN	1	TRUE	1	1		Jeong	2023-10-25	23	FALSE
https://doi.org/10.1016/j.ijbiomac.2022.07.202	10.1016/j.ijbiomac.2022.07.202	W4288741553	S83853393	35908677	International Journal of Biological Macromolecules	2022	3D bioprinted poly(lactic acid)/mesoporous bioactive glass based biomimetic scaffold with rapid apatite crystallization and in-vitro Cytocompatability for bone tissue engineering	TESCAN, VEGAS	TESCAN	1	TRUE	1			Jeong	2023-10-25	7	FALSE
https://doi.org/10.1016/j.ijbiomac.2022.07.222	10.1016/j.ijbiomac.2022.07.222	W4289336378	S83853393	35926669	International Journal of Biological Macromolecules	2022	Fabrication of chitosan-protocatechuic acid conjugates to inhibit lipid oxidation and improve the stability of Î²-carotene in Pickering emulsions: Effect of molecular weight of chitosan	Regulus	Hitachi	1	FALSE				Jeong	2023-10-25	8	FALSE
https://doi.org/10.1016/j.ijbiomac.2022.07.236	10.1016/j.ijbiomac.2022.07.236	W4289443852	S83853393	35931293	International Journal of Biological Macromolecules	2022	Fabrication and characterization of pullulan-based composite films incorporated with bacterial cellulose and ferulic acid	ZEISS	Zeiss	1	TRUE	1			Jeong	2023-10-25	15	FALSE
https://doi.org/10.1016/j.ijbiomac.2022.07.237	10.1016/j.ijbiomac.2022.07.237	W4289526518	S83853393	35932803	International Journal of Biological Macromolecules	2022	Sustained release of edaravone from (2-hydroxypropyl)-Î²-cyclodextrin mediated tamarind kernel powder/kappa-carrageenan hydrogel: Microwave-assisted synthesis and optimization using experimental design	JEOL	JEOL	1	TRUE	1			Jeong	2023-10-25	3	FALSE
https://doi.org/10.1016/j.ijbiomac.2022.08.003	10.1016/j.ijbiomac.2022.08.003	W4289596357	S83853393	35932801	International Journal of Biological Macromolecules	2022	One-pot synthesis of a cellulose-supported CoFe2O4 catalyst for the efficient degradation of sulfamethoxazole	GEMINI	Zeiss	1	TRUE	1		"GIMINER" is close enough	Jeong/Reese	2023-10-25	3	FALSE
https://doi.org/10.1016/j.ijbiomac.2022.08.092	10.1016/j.ijbiomac.2022.08.092	W4292219702	S83853393	35985395	International Journal of Biological Macromolecules	2022	Screen of high efficiency cellulose degrading strains and effects on tea residues dietary fiber modification: Structural properties and adsorption capacities	Regulus	Hitachi	1	TRUE	0	0		Jeong	2023-10-25	12	FALSE
https://doi.org/10.1016/j.ijbiomac.2022.08.104	10.1016/j.ijbiomac.2022.08.104	W4292136290	S83853393	35987357	International Journal of Biological Macromolecules	2022	Cellulosic fabrics modified with polyphosphonium chitosan hydrazone-TiO2-Ag nanobiocomposites for multifunctional applications	BSED	FEI/Thermo	1	FALSE				Jeong	2023-10-25	4	FALSE
https://doi.org/10.1016/j.ijbiomac.2022.08.136	10.1016/j.ijbiomac.2022.08.136	W4293660583	S83853393	36055598	International Journal of Biological Macromolecules	2022	Fabrication of functional and nano-biocomposite scaffolds using strontium-doped bredigite nanoparticles/polycaprolactone/poly lactic acid via 3D printing for bone regeneration	TESCAN, TESCAN|	TESCAN	1	FALSE				Jeong	2023-10-25	5	FALSE
https://doi.org/10.1016/j.ijbiomac.2022.08.161	10.1016/j.ijbiomac.2022.08.161	W4293385699	S83853393	36037912	International Journal of Biological Macromolecules	2022	Structural elucidation and anti-neuroinflammatory activity of Polygala tenuifolia polysaccharide	JEOL	JEOL	1	TRUE	1			Jeong/Reese	2024-01-06	4	FALSE
https://doi.org/10.1016/j.ijbiomac.2022.08.195	10.1016/j.ijbiomac.2022.08.195	W4294192113	S83853393	36063889	International Journal of Biological Macromolecules	2022	Unraveling the adsorption mechanism of methylene blue onto selective pH precipitated Kraft lignins: Kinetic, equilibrium and thermodynamic aspects	Quanta	FEI/Thermo	1	TRUE	1	1		Jeong/Reese	2024-01-06	5	FALSE
https://doi.org/10.1016/j.ijbiomac.2022.09.036	10.1016/j.ijbiomac.2022.09.036	W4295141435	S83853393	36089092	International Journal of Biological Macromolecules	2022	Green synthesis of guar gum/Ag nanoparticles and their role in peel-off gel for enhanced antibacterial efficiency and optimization using RSM	Nova, NanoSEM	FEI/Thermo	1	FALSE				Jeong	2023-10-25	8	FALSE
https://doi.org/10.1016/j.ijbiomac.2022.09.040	10.1016/j.ijbiomac.2022.09.040	W4295213393	S83853393	36096252	International Journal of Biological Macromolecules	2022	Gellan gum/bacterial cellulose hydrogel crosslinked with citric acid as an eco-friendly green adsorbent for safranin and crystal violet dye removal	Nova	FEI/Thermo	1	FALSE				Jeong	2023-10-25	20	FALSE
https://doi.org/10.1016/j.ijbiomac.2022.09.044	10.1016/j.ijbiomac.2022.09.044	W4295681483	S83853393	36115454	International Journal of Biological Macromolecules	2022	Chitosan nanocomposite incorporated Satureja kermanica essential oil and extract: Synthesis, characterization and antifungal assay	TESCAN	TESCAN	1	TRUE	0	0		Jeong	2023-10-25	3	FALSE
https://doi.org/10.1016/j.ijbiomac.2022.09.048	10.1016/j.ijbiomac.2022.09.048	W4295423179	S83853393	36096255	International Journal of Biological Macromolecules	2022	Therapeutic significance of thymoquinone-loaded chitosan nanoparticles on streptozotocin/nicotinamide-induced diabetic rats: In vitro and in vivo functional analysis	BSED, (QUANTA	FEI/Thermo	1	TRUE	0	0		Jeong	2023-10-25	1	FALSE
https://doi.org/10.1016/j.ijbiomac.2022.09.061	10.1016/j.ijbiomac.2022.09.061	W4295129492	S83853393	36099996	International Journal of Biological Macromolecules	2022	Biaxial electrospun nanofibers based on chitosan-poly (vinyl alcohol) and poly (Æ-caprolactone) modified with CeAlO3 nanoparticles as potential wound dressing materials	InBeam, TESCAN	TESCAN	1	TRUE	1			Jeong	2023-10-25	7	FALSE
https://doi.org/10.1016/j.ijbiomac.2022.09.066	10.1016/j.ijbiomac.2022.09.066	W4295346199	S83853393	36113597	International Journal of Biological Macromolecules	2022	Impact of weakly charged insoluble karaya gum on zein nanoparticle and mechanism for stabilizing Pickering emulsions	Regulus$100	Hitachi	1	TRUE	1	0		Jeong/Reese	2023-10-25	9	FALSE
https://doi.org/10.1016/j.ijbiomac.2022.09.099	10.1016/j.ijbiomac.2022.09.099	W4295681523	S83853393	36115452	International Journal of Biological Macromolecules	2022	Architecting novel multilayer nanosponges for co-administration of two drugs managing high-risk type II diabetes mellitus patients suffering from cardiovascular diseases	NECTQUANTA, NEC(QUANTA	FEI/Thermo	1	TRUE	1	1		Jeong	2023-10-25	3	FALSE
https://doi.org/10.1016/j.ijbiomac.2022.09.112	10.1016/j.ijbiomac.2022.09.112	W4296124795	S83853393	36113589	International Journal of Biological Macromolecules	2022	Environmentally friendly preparation of lignin/paraffin/epoxy resin composite-coated urea and evaluation for nitrogen efficiency in lettuce	ZEISS	Zeiss	1	TRUE	1			Jeong	2023-10-25	21	FALSE
https://doi.org/10.1016/j.ijbiomac.2022.09.174	10.1016/j.ijbiomac.2022.09.174	W4297255902	S83853393	36162531	International Journal of Biological Macromolecules	2022	Multifunctional dual cross-linked poly (vinyl alcohol)/methacrylate hyaluronic acid/chitooligosaccharide-sinapic acid wound dressing hydrogel	VEGA\, TESCAN, VEGA\\, VEGAN	TESCAN	1	FALSE				Jeong/Reese	2023-10-25	7	FALSE
https://doi.org/10.1016/j.ijbiomac.2022.09.218	10.1016/j.ijbiomac.2022.09.218	W4297372952	S83853393	36179871	International Journal of Biological Macromolecules	2022	Effect of dual modification with citric acid combined with ultrasonication on hydrolysis kinetics, morphology and structure of corn starch dispersions	JEOL	JEOL	1	TRUE	1			Jeong	2023-10-25	3	FALSE
https://doi.org/10.1016/j.ijbiomac.2022.09.232	10.1016/j.ijbiomac.2022.09.232	W4297497357	S83853393	36181883	International Journal of Biological Macromolecules	2022	Whey protein isolate/jujube polysaccharide-based edible nanocomposite films reinforced with starch nanocrystals for the shelf-life extension of banana: Optimization and characterization	TESCAN	TESCAN	1	TRUE	1			Jeong	2023-10-25	7	FALSE
https://doi.org/10.1016/j.ijbiomac.2022.09.244	10.1016/j.ijbiomac.2022.09.244	W4297984910	S83853393	36183759	International Journal of Biological Macromolecules	2022	Magnetic chitosan nanoparticles loaded with Amphotericin B: Synthesis, properties and potentiation of antifungal activity against common human pathogenic fungal strains	TESCAN	TESCAN	1	TRUE	1			Jeong	2023-10-25	5	FALSE
https://doi.org/10.1016/j.ijbiomac.2022.09.256	10.1016/j.ijbiomac.2022.09.256	W4302773393	S83853393	36209902	International Journal of Biological Macromolecules	2022	High efficient adsorption for thorium in aqueous solution using a novel tentacle-type chitosan-based aerogel: Adsorption behavior and mechanism	JEOL	JEOL	1	FALSE				Jeong	2023-10-25	9	FALSE
https://doi.org/10.1016/j.ijbiomac.2022.09.277	10.1016/j.ijbiomac.2022.09.277	W4298112730	S83853393	36191791	International Journal of Biological Macromolecules	2022	A facile and novel lignin isolation procedure â€“ Methanolic hydrochloric acid treatment at ambient temperature	SU8000	Hitachi	1	TRUE	1			Jeong	2023-10-25	4	FALSE
https://doi.org/10.1016/j.ijbiomac.2022.10.007	10.1016/j.ijbiomac.2022.10.007	W4303986059	S83853393	36228810	International Journal of Biological Macromolecules	2022	Decontamination of Fuchsin dye by carboxymethyl cellulose-graft-poly(acrylic acid-co-itaconic acid)/carbon black nanocomposite hydrogel	InBeam, TESCAN	TESCAN	1	TRUE	1			Jeong	2023-10-25	6	FALSE
https://doi.org/10.1016/j.ijbiomac.2022.10.050	10.1016/j.ijbiomac.2022.10.050	W4303684245	S83853393	36220411	International Journal of Biological Macromolecules	2022	Bio-sorbent alginate/citric acid-sawdust/Fe3O4 nanocomposite beads for highly efficient removal of malachite green from water	InBeam	TESCAN	1	TRUE	1			Jeong	2023-10-25	3	FALSE
https://doi.org/10.1016/j.ijbiomac.2022.10.056	10.1016/j.ijbiomac.2022.10.056	W4306182258	S83853393	36252623	International Journal of Biological Macromolecules	2022	Chitosan/hyaluronic acid polyanion bilayer applied from carbon acid as an advanced coating with intelligent antimicrobial properties for improved biological prosthetic heart valves	SU8000, $U8000	Hitachi	1	TRUE	1	1		Jeong	2023-10-25	3	FALSE
https://doi.org/10.1016/j.ijbiomac.2022.10.057	10.1016/j.ijbiomac.2022.10.057	W4306168990	S83853393	36252628	International Journal of Biological Macromolecules	2022	The effect of freezing-assisted cross-linking on structural and rheological properties of potato starch	TESCAN, VEGAS, TESCANI, VEGA3	TESCAN	1	TRUE	1	0		Jeong	2023-10-25	7	FALSE
https://doi.org/10.1016/j.ijbiomac.2022.10.065	10.1016/j.ijbiomac.2022.10.065	W4304124124	S83853393	36228816	International Journal of Biological Macromolecules	2022	Succeeded high-temperature acid hydrolysis of granular maize starch by introducing heat-moisture pre-treatment	SU3500	Hitachi	1	TRUE	0	0		Jeong	2023-10-25	0	FALSE
https://doi.org/10.1016/j.ijbiomac.2022.10.068	10.1016/j.ijbiomac.2022.10.068	W4304688521	S83853393	36240887	International Journal of Biological Macromolecules	2022	Guar gum and chitosan-based composite edible coating extends the shelf life and preserves the bioactive compounds in stored Kinnow fruits	VEGA), TESCAN, VEGAS	TESCAN	1	TRUE	1	1		Jeong	2023-10-25	7	FALSE
https://doi.org/10.1016/j.ijbiomac.2022.10.118	10.1016/j.ijbiomac.2022.10.118	W4306686396	S83853393	36265543	International Journal of Biological Macromolecules	2022	Fabrication and in vitro evaluation of chitosan-gelatin based aceclofenac loaded scaffold	TESCAN	TESCAN	1	TRUE	1			Jeong	2023-10-25	9	FALSE
https://doi.org/10.1016/j.ijbiomac.2022.10.168	10.1016/j.ijbiomac.2022.10.168	W4307290259	S83853393	36302483	International Journal of Biological Macromolecules	2022	Chitosan modified 5-fluorouracil nanostructured lipid carriers for treatment of diabetic retinopathy in rats: A new dimension to an anticancer drug	JEOL	JEOL	1	TRUE	1			Jeong	2023-10-25	4	TRUE
https://doi.org/10.1016/j.ijbiomac.2022.10.205	10.1016/j.ijbiomac.2022.10.205	W4308038017	S83853393	36309240	International Journal of Biological Macromolecules	2022	Synthesis and characterization of gelatin/lignin hydrogels as quick release drug carriers for Ribavirin	SU70	Hitachi	1	TRUE	1	0		Jeong	2023-10-25	40	FALSE	Spencer	2024-02-06	TRUE	TRUE
https://doi.org/10.1016/j.ijbiomac.2022.10.243	10.1016/j.ijbiomac.2022.10.243	W4307902614	S83853393	36346261	International Journal of Biological Macromolecules	2022	Fabrication and characterization of active nanocomposite films loaded with cellulose nanocrystals stabilized Pickering emulsion of clove bud oil	Regulus	Hitachi	1	TRUE	1	1		Jeong	2023-10-25	8	FALSE
https://doi.org/10.1016/j.ijbiomac.2022.10.270	10.1016/j.ijbiomac.2022.10.270	W4308555635	S83853393	36343834	International Journal of Biological Macromolecules	2022	High content chitosan-based materials with high performance properties	VEGA3, TESCANI, VEGAS, TESCAN|	TESCAN	1	TRUE	1	1		Jeong	2023-10-25	4	FALSE
https://doi.org/10.1016/j.ijbiomac.2022.11.028	10.1016/j.ijbiomac.2022.11.028	W4308460466	S83853393	36368362	International Journal of Biological Macromolecules	2022	Biocompatible carboxymethyl chitosan-modified glass ionomer cement with enhanced mechanical and anti-bacterial properties	MIRASTESCAN, TESCAN	TESCAN	1	TRUE	1	1		Jeong	2023-10-25	4	FALSE
https://doi.org/10.1016/j.ijbiomac.2022.11.058	10.1016/j.ijbiomac.2022.11.058	W4308744603	S83853393	36370859	International Journal of Biological Macromolecules	2022	Porous corn starch obtained from combined cold plasma and enzymatic hydrolysis: Microstructure and physicochemical properties	TESCAN, VEGAN	TESCAN	1	TRUE	1			Jeong	2023-10-25	8	FALSE
https://doi.org/10.1016/j.ijbiomac.2022.11.073	10.1016/j.ijbiomac.2022.11.073	W4308925779	S83853393	36375672	International Journal of Biological Macromolecules	2022	Statistical improvement of protease production from a new isolate Bacillus thuringiensis strain-MA8 and its application in the production of enzyme-modified cheese	BSED, NRC(QUANTA, NRC{QUANTA	FEI/Thermo	1	TRUE	1	1		Jeong/Reese	2024-01-06	3	FALSE
https://doi.org/10.1016/j.ijbiomac.2022.11.120	10.1016/j.ijbiomac.2022.11.120	W4309339999	S83853393	36395938	International Journal of Biological Macromolecules	2022	Gaining control of bacterial cellulose colonization by polyhydroxyalkanoate-producing microorganisms to develop bioplasticized ultrathin films	$U8000, SU8000	Hitachi	1	TRUE	1	1		Jeong/Reese	2023-10-25	0	FALSE
https://doi.org/10.1016/j.ijbiomac.2022.11.172	10.1016/j.ijbiomac.2022.11.172	W4309938627	S83853393	36442568	International Journal of Biological Macromolecules	2022	Sustainable phosphorylated microcrystalline cellulose toward enhanced removal performance of methylene blue	VEGA3, TESCAN	TESCAN	1	TRUE	1	1		Jeong	2023-10-25	10	FALSE
https://doi.org/10.1016/j.ijbiomac.2022.11.179	10.1016/j.ijbiomac.2022.11.179	W4309768502	S83853393	36423809	International Journal of Biological Macromolecules	2022	pH-responsive magnetic Fe3O4/carboxymethyl chitosan/aminated lignosulfonate nanoparticles with uniform size for targeted drug loading	$U8220	Hitachi	1	TRUE	1	1		Jeong	2023-10-25	6	FALSE
https://doi.org/10.1016/j.ijbiomac.2022.11.220	10.1016/j.ijbiomac.2022.11.220	W4310134807	S83853393	36455825	International Journal of Biological Macromolecules	2022	Antimicrobial effect of sorbic acid-loaded chitosan/tripolyphosphate nanoparticles on Pseudomonas aeruginosa	Nova, NanoSEM	FEI/Thermo	1	TRUE	1	1		Jeong	2023-10-25	0	FALSE
https://doi.org/10.1016/j.ijbiomac.2022.11.226	10.1016/j.ijbiomac.2022.11.226	W4309869356	S83853393	36435465	International Journal of Biological Macromolecules	2022	Synthesis and characterization of a novel, pH-responsive sustained release nanocarrier using polyethylene glycol, graphene oxide, and natural silk fibroin protein by a green nano emulsification method to enhance cancer treatment	InBeam, TESCAN	TESCAN	1	TRUE	1			Jeong	2023-10-25	12	FALSE
https://doi.org/10.1016/j.ijbiomac.2022.11.246	10.1016/j.ijbiomac.2022.11.246	W4310103526	S83853393	36442548	International Journal of Biological Macromolecules	2022	Properties of potato starch as influenced by microwave, ultrasonication, alcoholic-alkali and pre-gelatinization treatments	JEOL	JEOL	1	TRUE	1			Jeong	2023-10-25	5	FALSE
https://doi.org/10.1016/j.ijbiomac.2022.11.254	10.1016/j.ijbiomac.2022.11.254	W4310066309	S83853393	36442552	International Journal of Biological Macromolecules	2022	A step forward to overcome the cytotoxicity of graphene oxide through decoration with tragacanth gum polysaccharide	InBeam, TESCAN	TESCAN	1	TRUE	1			Jeong	2023-10-25	3	FALSE
https://doi.org/10.1016/j.ijbiomac.2022.11.323	10.1016/j.ijbiomac.2022.11.323	W4311027332	S83853393	36464193	International Journal of Biological Macromolecules	2022	Evaluating effect of salt leaching method on release and swelling rate of metformin nanoparticles loaded-chitosan/polyvinyl alcohol porous composite	InBeam	TESCAN	1	TRUE	1			Jeong	2023-10-25	3	FALSE
https://doi.org/10.1016/j.ijbiomac.2022.12.015	10.1016/j.ijbiomac.2022.12.015	W4311201874	S83853393	36502946	International Journal of Biological Macromolecules	2022	Relationship among gelatinization, retrogradation behavior, and impedance characteristics of potato starch	SU8010	Hitachi	1	TRUE	1			Jeong	2023-10-25	4	FALSE
https://doi.org/10.1016/j.ijbiomac.2022.12.019	10.1016/j.ijbiomac.2022.12.019	W4312129317	S83853393	36481339	International Journal of Biological Macromolecules	2023	Effect of octenylsuccination of alginate on structure, mechanical and barrier properties of alginate-zein composite film	AIS2300C, AlS2300C, 2300C, AJS2300C	Seron	1	TRUE	0	0		Jeong	2023-10-25	2	FALSE
https://doi.org/10.1016/j.ijbiomac.2022.12.034	10.1016/j.ijbiomac.2022.12.034	W4311424679	S83853393	36495997	International Journal of Biological Macromolecules	2023	Development and characterization of chitosan/bacterial cellulose/pullulan bilayer film with sustained release curcumin	Regulus	Hitachi	1	TRUE	1			Jeong/Reese	2023-10-25	5	FALSE
https://doi.org/10.1016/j.ijbiomac.2022.12.041	10.1016/j.ijbiomac.2022.12.041	W4311763851	S83853393	36502945	International Journal of Biological Macromolecules	2023	Application of new chitosan 2,4-dihydroxyacetophenone Schiff base @SrFe12O19 nanocomposite for remove of Pb(II) ion from aqueous solution	TESCAN, InBeam	TESCAN	1	TRUE	0	0		Jeong	2023-10-25	2	FALSE
https://doi.org/10.1016/j.ijbiomac.2022.12.080	10.1016/j.ijbiomac.2022.12.080	W4311297072	S83853393	36513176	International Journal of Biological Macromolecules	2023	The physiochemical and photodynamic inactivation properties of corn starch/erythrosine B composite film and its application on pork preservation	Regulus8100	Hitachi	1	TRUE	0	0		Jeong	2023-10-25	3	FALSE
https://doi.org/10.1016/j.ijbiomac.2022.12.101	10.1016/j.ijbiomac.2022.12.101	W4311968191	S83853393	36535355	International Journal of Biological Macromolecules	2022	Trimesic acid-modified magnetic gum as a highly efficient and recyclable biocatalyst for the one-pot green synthesis of condensation reactions	InBeam, TESCAN, TESCANI	TESCAN	1	TRUE	1			Jeong	2023-10-25	1	FALSE
https://doi.org/10.1016/j.ijbiomac.2022.12.111	10.1016/j.ijbiomac.2022.12.111	W4311773917	S83853393	36529222	International Journal of Biological Macromolecules	2022	Smart redox-sensitive micelles based on chitosan for dasatinib delivery in suppressing inflammatory diseases	TESCAN], InBeam, TESCAN, iInBeam	TESCAN	1	TRUE	1			Jeong	2023-10-25	6	FALSE
https://doi.org/10.1016/j.ijbiomac.2022.12.128	10.1016/j.ijbiomac.2022.12.128	W4311969540	S83853393	36535358	International Journal of Biological Macromolecules	2022	Bio-based films with high antioxidant and improved water-resistant properties from cellulose nanofibres and lignin nanoparticles	Regulus	Hitachi	1	TRUE	1	1		Jeong	2023-10-25	3	FALSE
https://doi.org/10.1016/j.ijbiomac.2022.12.180	10.1016/j.ijbiomac.2022.12.180	W4312055983	S83853393	36549620	International Journal of Biological Macromolecules	2022	Efficient visual adsorption of Pb2+ by nanocellulose/sodium alginate microspheres with fluorescence sensitivity	Regulus	Hitachi	1	FALSE				Jeong	2023-10-25	0	FALSE
https://doi.org/10.1016/j.ijbiomac.2022.12.198	10.1016/j.ijbiomac.2022.12.198	W4312196408	S83853393	36563803	International Journal of Biological Macromolecules	2023	Preparation of microcrystalline cellulose from agricultural residues and their application as polylactic acid/microcrystalline cellulose composite films for the preservation of Lanzhou lily	TESCAM, TESCAN, TESCAS, TESCAMN, TESC	TESCAN	1	TRUE	1			Jeong	2023-10-25	5	FALSE
https://doi.org/10.1016/j.ijbiomac.2022.12.207	10.1016/j.ijbiomac.2022.12.207	W4312056074	S83853393	36549623	International Journal of Biological Macromolecules	2022	Copyrolysis of microalga Chlorella sp. and alkali lignin with potassium carbonate impregnation for synergistic Bisphenol A plasticizer adsorption	Nova, NanoSEM	FEI/Thermo	1	TRUE	1	1		Jeong/Reese	2024-01-06	4	FALSE
https://doi.org/10.1016/j.ijbiomac.2022.12.208	10.1016/j.ijbiomac.2022.12.208	W4312030557	S83853393	36563810	International Journal of Biological Macromolecules	2022	Hexamethylenetetramine functionalized graphene oxide-alginate beads nanocomposite as efficient sorbent for dye from aqueous solution	ZEISS)	Zeiss	1	TRUE	1			Jeong	2023-10-25	6	FALSE
https://doi.org/10.1016/j.ijbiomac.2022.12.267	10.1016/j.ijbiomac.2022.12.267	W4313379635	S83853393	36586652	International Journal of Biological Macromolecules	2023	3D printing of complicated GelMA-coated Alginate/Tri-calcium silicate scaffold for accelerated bone regeneration	AIS2300C	Seron	1	TRUE	0	0		Jeong/Reese	2023-10-25	3	FALSE
https://doi.org/10.1016/j.ijbiomac.2022.12.273	10.1016/j.ijbiomac.2022.12.273	W4313454030	S83853393	36592850	International Journal of Biological Macromolecules	2023	Nanocellulose-gellan cross-linked scaffolds for vaginal delivery of fluconazole	JEOL	JEOL	1	TRUE	1			Jeong	2023-10-25	2	FALSE
https://doi.org/10.1016/j.ijbiomac.2022.12.275	10.1016/j.ijbiomac.2022.12.275	W4313334375	S83853393	36587647	International Journal of Biological Macromolecules	2022	Microfluidic synthesis of zoledronic acid loaded chitosan nanoparticles used for osteogenic differentiation of mesenchymal cells	TESCAN, InBeam, TESCAN|	TESCAN	1	TRUE	1			Jeong	2023-10-25	2	FALSE
https://doi.org/10.1016/j.ijbiomac.2022.12.303	10.1016/j.ijbiomac.2022.12.303	W4313479307	S83853393	36599382	International Journal of Biological Macromolecules	2023	Preparation and characterization of mussel-inspired hydrogels based on methacrylated catechol-chitosan and dopamine methacrylamide	JEOL	JEOL	1	TRUE	1			Jeong	2023-10-25	3	FALSE
https://doi.org/10.1016/j.ijbiomac.2022.123114	10.1016/j.ijbiomac.2022.123114	W4313479563	S83853393	36599387	International Journal of Biological Macromolecules	2023	The relationship between molecular structure and film-forming properties of thermoplastic starches from different botanical sources	Regulus	Hitachi	1	TRUE	1	1		Jeong	2023-10-25	3	FALSE
https://doi.org/10.1016/j.ijbiomac.2023.123133	10.1016/j.ijbiomac.2023.123133	W4313559533	S83853393	36621733	International Journal of Biological Macromolecules	2023	BsLPMO10A from Bacillus subtilis boosts the depolymerization of diverse polysaccharides linked via Î²-1,4-glycosidic bonds	GEMINI, ZEISS:	Zeiss	1	FALSE				Jeong/Reese	2023-10-25	3	FALSE
https://doi.org/10.1016/j.ijbiomac.2023.123140	10.1016/j.ijbiomac.2023.123140	W4313557324	S83853393	36621745	International Journal of Biological Macromolecules	2023	Immobilization of Bacillus amyloliquefaciens protease â€œNeutraseâ€ as hybrid enzyme inorganic nanoflower particles: A new biocatalyst for aldol-type and multicomponent reactions	ZEISS	Zeiss	1	TRUE	1			Jeong	2023-10-25	3	FALSE
https://doi.org/10.1016/j.ijbiomac.2023.123152	10.1016/j.ijbiomac.2023.123152	W4313575493	S83853393	36610566	International Journal of Biological Macromolecules	2023	Enzymatically mediated Gleditsia sinensis galactomannan based hydrogel inspired by wound healing process	SU8010	Hitachi	1	TRUE	1	1		Jeong	2023-10-25	3	FALSE
https://doi.org/10.1016/j.ijbiomac.2023.123197	10.1016/j.ijbiomac.2023.123197	W4313898552	S83853393	36639089	International Journal of Biological Macromolecules	2023	Chitosan/glycyrrhizic acid hydrogel: Preparation, characterization, and its potential for controlled release of gallic acid	VEGAN, TESCAN, VEGA\\	TESCAN	1	TRUE	1	1		Jeong	2023-10-25	4	FALSE
https://doi.org/10.1016/j.ijbiomac.2023.123209	10.1016/j.ijbiomac.2023.123209	W4315476823	S83853393	36639078	International Journal of Biological Macromolecules	2023	Chitosan-based packaging films with an integrated antimicrobial peptide: Characterization, in vitro release and application to fresh pork preservation	Apreo	FEI/Thermo	1	FALSE				Jeong	2023-10-25	3	FALSE
https://doi.org/10.1016/j.ijbiomac.2023.123236	10.1016/j.ijbiomac.2023.123236	W4316368721	S83853393	36657547	International Journal of Biological Macromolecules	2023	Effect of starch-protein interaction on regulating the digestibility of waxy rice starch under radio frequency treatment with added CaCl2	Regulus	Hitachi	1	TRUE	1			Jeong/Reese	2023-10-25	2	FALSE
https://doi.org/10.1016/j.ijbiomac.2023.123253	10.1016/j.ijbiomac.2023.123253	W4315853218	S83853393	36642355	International Journal of Biological Macromolecules	2023	Self-extinguished and flexible cation exchange membranes based on modified K-Carrageenan/PVA double network hydrogels for electrochemical applications	InBeam, TESCAN|, TESCAN	TESCAN	1	TRUE	1			Jeong	2023-10-25	4	FALSE
https://doi.org/10.1016/j.ijbiomac.2023.123261	10.1016/j.ijbiomac.2023.123261	W4316127084	S83853393	36649870	International Journal of Biological Macromolecules	2023	Preparation and anti-tumor activity of selenium nanoparticles based on a polysaccharide from Paeonia lactiflora	JEOL	JEOL	1	TRUE	1			Jeong	2023-10-25	4	FALSE
https://doi.org/10.1016/j.ijbiomac.2023.123292	10.1016/j.ijbiomac.2023.123292	W4316362335	S83853393	36652983	International Journal of Biological Macromolecules	2023	Microbial cellulosic pad encompassing alpha-arbutin in Tragacanth gum as the controlled delivery system	TESCAN], TESCAN, TESCAN!	TESCAN	1	TRUE	1			Jeong	2023-10-25	2	FALSE
https://doi.org/10.1016/j.ijbiomac.2023.123329	10.1016/j.ijbiomac.2023.123329	W4317214685	S83853393	36669630	International Journal of Biological Macromolecules	2023	Preparation of metal organic frameworks modified chitosan composite with high capacity for Hg(II) adsorption	$U8220, SU8220, SU822006.0kV	Hitachi	1	FALSE				Jeong	2023-10-25	8	FALSE
https://doi.org/10.1016/j.ijbiomac.2023.123334	10.1016/j.ijbiomac.2023.123334	W4317528640	S83853393	36682667	International Journal of Biological Macromolecules	2023	Reduced nutrient release and greenhouse gas emissions of lignin-based coated urea by synergy of carbon black and polysiloxane	ZEISS	Zeiss	1	TRUE	1			Jeong	2023-10-25	7	FALSE
https://doi.org/10.1016/j.ijbiomac.2023.123371	10.1016/j.ijbiomac.2023.123371	W4318159361	S83853393	36709809	International Journal of Biological Macromolecules	2023	Identification and functional study of fhx-L1, a major silk component in Bombyx mori	SU3500	Hitachi	1	TRUE	1	1		Jeong	2023-10-25	1	FALSE
https://doi.org/10.1016/j.ijbiomac.2023.123384	10.1016/j.ijbiomac.2023.123384	W4317568936	S83853393	36690230	International Journal of Biological Macromolecules	2023	Development of antimicrobial gelatin-ulvan-beeswax composite films: Optimization of formulation using mixture design methodology	KYKY-EM3200	KYKY	1	TRUE	1	1		Jeong	2023-10-25	4	FALSE
https://doi.org/10.1016/j.ijbiomac.2023.123410	10.1016/j.ijbiomac.2023.123410	W4318159414	S83853393	36709822	International Journal of Biological Macromolecules	2023	Encapsulated laccase in bimetallic Cu/Zn ZIFs as stable and reusable biocatalyst for decolorization of dye wastewater	Regulus	Hitachi	1	TRUE	1			Jeong/Reese	2023-10-25	8	FALSE
https://doi.org/10.1016/j.ijbiomac.2023.123431	10.1016/j.ijbiomac.2023.123431	W4317931713	S83853393	36702039	International Journal of Biological Macromolecules	2023	Superhydrophobic film from silicone-modified nanocellulose and waterborne polyurethane through simple sanding process	S3400N	Hitachi	1	TRUE	1	1		Jeong	2023-10-25	2	FALSE
https://doi.org/10.1016/j.ijbiomac.2023.123437	10.1016/j.ijbiomac.2023.123437	W4318052129	S83853393	36708898	International Journal of Biological Macromolecules	2023	Novel carboxymethyl cellulose-halloysite-polyethylene glycol nanocomposite for improved 5-FU delivery	InBeam, TESCAN, TESCA	TESCAN	1	FALSE				Jeong	2023-10-25	10	FALSE
https://doi.org/10.1016/j.ijbiomac.2023.123496	10.1016/j.ijbiomac.2023.123496	W4318567231	S83853393	36731698	International Journal of Biological Macromolecules	2023	An efficient approach to extract nanocrystalline cellulose from sisal fibers: Structural, morphological, thermal and antibacterial analysis	Nova, NanoSEM	FEI/Thermo	1	TRUE	0	0		Jeong	2023-10-25	2	FALSE
https://doi.org/10.1016/j.ijbiomac.2023.123498	10.1016/j.ijbiomac.2023.123498	W4319063084	S83853393	36731699	International Journal of Biological Macromolecules	2023	A novel water-soluble chitosan grafted with nerol: Synthesis, characterization and biological activity	Nova	FEI/Thermo	1	TRUE	1	1	FEI is has offices in Czechia, but is not Czech	Jeong/Reese	2023-10-25	3	FALSE
https://doi.org/10.1016/j.ijbiomac.2023.123517	10.1016/j.ijbiomac.2023.123517	W4318945064	S83853393	36739050	International Journal of Biological Macromolecules	2023	Extruded biocomposite films based on poly(lactic acid)/chemically-modified agricultural waste: Tailoring interface to enhance performance	AIS2300C, NOVA, NanoSEM	Seron, FEI/Thermo	2	TRUE	0	0		Jeong	2023-10-25	4	FALSE
https://doi.org/10.1016/j.ijbiomac.2023.123538	10.1016/j.ijbiomac.2023.123538	W4319066311	S83853393	36740129	International Journal of Biological Macromolecules	2023	Facile preparation of pH-sensitive biocompatible alginate beads havening layered double hydroxide supported metal-organic framework for controlled release from doxorubicin to breast cancer cells	TESCAN, TESCAN], InBeam	TESCAN	1	FALSE				Jeong	2023-10-25	10	FALSE
https://doi.org/10.1016/j.ijbiomac.2023.123539	10.1016/j.ijbiomac.2023.123539	W4319066769	S83853393	36740122	International Journal of Biological Macromolecules	2023	Acrylic fabric and nanomaterials to enhance Î±-amylase-based biocatalytic immobilized systems for industrial food applications	VEGAS, TESCAN, TESCAM, TESCAN|	TESCAN	1	TRUE	0	0		Jeong/Reese	2024-01-06	5	FALSE
https://doi.org/10.1016/j.ijbiomac.2023.123547	10.1016/j.ijbiomac.2023.123547	W4319066255	S83853393	36740123	International Journal of Biological Macromolecules	2023	Study on lignin amination for lignin/SiO2 nano-hybrids towards sustainable natural rubber composites	Regulus	Hitachi	1	TRUE	1			Jeong/Reese	2023-10-25	3	FALSE
https://doi.org/10.1016/j.ijbiomac.2023.123619	10.1016/j.ijbiomac.2023.123619	W4319659338	S83853393	36773877	International Journal of Biological Macromolecules	2023	68Ga radiolabeled chitosan/cur cumin/biotin nanocomposite as a drug carrier and early-stage cancer detection	TESCAN	TESCAN	1	FALSE				Jeong	2023-10-25	1	FALSE
https://doi.org/10.1016/j.ijbiomac.2023.123621	10.1016/j.ijbiomac.2023.123621	W4320081164	S83853393	36773864	International Journal of Biological Macromolecules	2023	Nanoemulsion carriers of porous Î³-alumina modified by polyvinylpyrrolidone and carboxymethyl cellulose for pH-sensitive delivery of 5-fluorouracil	TESCAN	TESCAN	1	TRUE	1			Jeong	2023-10-25	14	FALSE
https://doi.org/10.1016/j.ijbiomac.2023.123637	10.1016/j.ijbiomac.2023.123637	W4319869901	S83853393	36775227	International Journal of Biological Macromolecules	2023	Preparation of a ternary composite based on water caltrop shell derived biochar and gelatin/alginate for cadmium removal from contaminated water: Performances assessment and mechanism insight	Nova, NanoSEM	FEI/Thermo	1	TRUE	0	0		Jeong	2023-10-25	4	FALSE
https://doi.org/10.1016/j.ijbiomac.2023.123655	10.1016/j.ijbiomac.2023.123655	W4320033712	S83853393	36780965	International Journal of Biological Macromolecules	2023	Thermoresponsive nanofibers loaded with antimicrobial Î±-aminophosphonate-o/w emulsion supported by cellulose nanocrystals for smart wound care patches	BSED, HRCIQUANTA, NRCIQUANTA, NRC(QUANTA, NAC(QUANTA	FEI/Thermo	1	TRUE	0	0	Field-Emission Scanning Transmission Electron Microscopy?	Jeong/Reese	2023-10-25	9	FALSE
https://doi.org/10.1016/j.ijbiomac.2023.123660	10.1016/j.ijbiomac.2023.123660	W4320920571	S83853393	36796564	International Journal of Biological Macromolecules	2023	Intercalated chitosan-ionic liquid ionogel in SnO nanoplate: Band gap narrow and adsorption-photodegradation process	TESCAN, InBeam	TESCAN	1	TRUE	1			Jeong	2023-10-25	2	FALSE
https://doi.org/10.1016/j.ijbiomac.2023.123675	10.1016/j.ijbiomac.2023.123675	W4320881600	S83853393		International Journal of Biological Macromolecules	2023	Effects of high acyl gellan gum on the rheological properties, stability, and salt ion stress of sodium caseinate emulsion	Regulus	Hitachi	1	TRUE	1			Jeong/Reese	2023-10-25	1	FALSE
https://doi.org/10.1016/j.ijbiomac.2023.123738	10.1016/j.ijbiomac.2023.123738	W4321331830	S83853393		International Journal of Biological Macromolecules	2023	Hybrid electrospun polyhydroxybutyrate/gelatin/laminin/polyaniline scaffold for nerve tissue engineering application: Preparation, characterization, and in vitro assay	AIS2300C_	Seron	1	TRUE	0	0		Jeong	2023-10-25	1	FALSE
https://doi.org/10.1016/j.ijbiomac.2023.123739	10.1016/j.ijbiomac.2023.123739	W4321188764	S83853393		International Journal of Biological Macromolecules	2023	Functional bacterial cellulose nanofibrils with silver nanoparticles and its antibacterial application	Regulus	Hitachi	1	TRUE	0	0		Jeong	2023-10-25	8	FALSE
https://doi.org/10.1016/j.actbio.2012.03.009	10.1016/j.actbio.2012.03.009	W1975490654	S173145877	22406910	Acta Biomaterialia	2012	Caâ€“Mgâ€“Zn bulk metallic glasses as bioresorbable metals	Nova, NanoSEM	FEI/Thermo	1	FALSE				Reese	2023-12-26	83	FALSE
https://doi.org/10.1016/j.actbio.2012.08.023	10.1016/j.actbio.2012.08.023	W2034602186	S173145877	22922331	Acta Biomaterialia	2013	Review of bioactive glass: From Hench to hybrids	NovaBone	FEI/Thermo	1	FALSE				Reese	2023-12-26	1768	FALSE
https://doi.org/10.1016/j.actbio.2012.10.003	10.1016/j.actbio.2012.10.003	W2074086931	S173145877	23059416	Acta Biomaterialia	2013	In vivo bone generation via the endochondral pathway on three-dimensional electrospun fibers	JEOLB.Y.	JEOL	1	TRUE	1			Reese	2023-12-26	94	FALSE
https://doi.org/10.1016/j.actbio.2013.10.003	10.1016/j.actbio.2013.10.003	W2000555029	S173145877	24121253	Acta Biomaterialia	2014	Oxidized dextrins as alternative crosslinking agents for polysaccharides: Application to hydrogels of agaroseâ€“chitosan	$U8000, SU8000	Hitachi	1	TRUE	0	0		Reese	2023-12-26	60	FALSE
https://doi.org/10.1016/j.actbio.2013.10.008	10.1016/j.actbio.2013.10.008	W1972075276	S173145877	24140610	Acta Biomaterialia	2014	The effects of pulsed electromagnetic field on the functions of osteoblasts on implant surfaces with different topographies	S-4800, â€œS-4800	Hitachi	1	TRUE	1		confused but close enough	Reese	2023-12-26	68	FALSE
https://doi.org/10.1016/j.actbio.2013.12.035	10.1016/j.actbio.2013.12.035	W2092491813	S173145877	24374322	Acta Biomaterialia	2014	Self-assembled aliphatic chain extended polyurethane nanobiohybrids: Emerging hemocompatible biomaterials for sustained drug delivery	ZEISS	Zeiss	1	TRUE	1			Reese	2023-12-26	55	TRUE
https://doi.org/10.1016/j.actbio.2013.12.051	10.1016/j.actbio.2013.12.051	W2148622845	S173145877	24394636	Acta Biomaterialia	2014	Nanocomposites of iridium oxide and conducting polymers as electroactive phases in biological media	BSED	FEI/Thermo	1	TRUE	1			Reese	2023-12-26	20	FALSE
https://doi.org/10.1016/j.actbio.2015.07.019	10.1016/j.actbio.2015.07.019	W1137759576	S173145877	26235346	Acta Biomaterialia	2015	Reprint of: Review of bioactive glass: From Hench to hybrids	NovaBone	FEI/Thermo	1	FALSE				Reese	2023-12-26	415	FALSE
https://doi.org/10.1016/j.actbio.2016.04.014	10.1016/j.actbio.2016.04.014	W2318378557	S173145877	27071973	Acta Biomaterialia	2016	Episcleral drug film for better-targeted ocular drug delivery and controlled release using multilayered poly-Îµ-caprolactone (PCL)	TESCAN, TESCA\, InBeam	TESCAN	1	FALSE				Reese	2023-12-26	36	FALSE
https://doi.org/10.1016/j.actbio.2019.01.009	10.1016/j.actbio.2019.01.009	W2910503960	S173145877	30639351	Acta Biomaterialia	2019	Bioprinting functional tissues	VEGA)	TESCAN	1	FALSE				Reese	2023-12-26	101	FALSE
https://doi.org/10.1016/j.actbio.2020.11.007	10.1016/j.actbio.2020.11.007	W3096347306	S173145877	33166710	Acta Biomaterialia	2021	Efficient Differentiation of Human Induced Pluripotent Stem Cells into Endothelial Cells under Xenogeneic-free Conditions for Vascular Tissue Engineering	SU7000	Hitachi	1	TRUE	1	0		Reese	2023-12-26	21	FALSE	Spencer	2024-02-01	TRUE	TRUE
https://doi.org/10.1016/j.actbio.2021.07.007	10.1016/j.actbio.2021.07.007	W3179253039	S173145877	34245894	Acta Biomaterialia	2021	Stimuli-responsive biphenyl-tripeptide supramolecular hydrogels as biomimetic extracellular matrix scaffolds for cartilage tissue engineering	S-4800	Hitachi	1	TRUE	1	0		Reese	2023-12-26	17	FALSE
https://doi.org/10.1016/j.actbio.2022.07.021	10.1016/j.actbio.2022.07.021	W4287448213	S173145877	35902035	Acta Biomaterialia	2022	Identification and characterization of sericin5 reveals non-cocoon silk sericin components with high Î²-sheet content and adhesive strength	SU3500	Hitachi	1	TRUE	1	1		Reese	2023-12-26	18	FALSE
https://doi.org/10.1016/j.actbio.2022.08.067	10.1016/j.actbio.2022.08.067	W4294663702	S173145877	36067874	Acta Biomaterialia	2022	Cancer cell membrane-coated C-TiO2 hollow nanoshells for combined sonodynamic and hypoxia-activated chemotherapy	Regulus	Hitachi	1	FALSE				Reese	2023-12-26	37	FALSE
https://doi.org/10.1016/j.arabjc.2011.07.006	10.1016/j.arabjc.2011.07.006	W1979431240	S2357026		Arabian Journal of Chemistry	2016	Solâ€“gel processed pyridinium ionic liquid-modified silica as a new sorbent for separation and quantification of iron in water samples	TESCAN, VEGA\\	TESCAN	1	FALSE				Reese	2024-01-03	18	FALSE
https://doi.org/10.1016/j.arabjc.2012.10.013	10.1016/j.arabjc.2012.10.013	W2038689809	S2357026		Arabian Journal of Chemistry	2017	Studies on Ervatinine â€“ The anticorrosive phytoconstituent of Ervatamia coronaria	TESCAN, VEGA3	TESCAN	1	TRUE	1	1		Reese	2024-01-03	35	FALSE
https://doi.org/10.1016/j.arabjc.2012.11.019	10.1016/j.arabjc.2012.11.019	W1988038124	S2357026		Arabian Journal of Chemistry	2015	Dried activated sludge as an appropriate biosorbent for removal of copper (II) ions	TESCAN	TESCAN	1	TRUE	1			Reese	2024-01-03	22	FALSE
https://doi.org/10.1016/j.arabjc.2013.07.017	10.1016/j.arabjc.2013.07.017	W2070109235	S2357026		Arabian Journal of Chemistry	2017	Equilibrium, kinetics and thermodynamics of Cadmium (II) biosorption on to composite chitosan biosorbent	BSED, Quanta	FEI/Thermo	1	TRUE	0	0		Reese	2024-01-03	108	FALSE
https://doi.org/10.1016/j.arabjc.2013.12.026	10.1016/j.arabjc.2013.12.026	W2081053840	S2357026		Arabian Journal of Chemistry	2017	Formation, characterization and corrosion protection efficiency of self-assembled 1-octadecyl-1H-imidazole films on copper for corrosion protection	VEGA3, TESCAN	TESCAN	1	TRUE	1	1		Reese	2024-01-03	44	FALSE
https://doi.org/10.1016/j.arabjc.2014.01.020	10.1016/j.arabjc.2014.01.020	W2023935971	S2357026		Arabian Journal of Chemistry	2017	Kinetics and equilibrium study for the adsorption of textile dyes on coconut shell activated carbon	VEGA, TESCAN, VEGA\	TESCAN	1	TRUE	0	0		Reese	2024-01-03	742	FALSE
https://doi.org/10.1016/j.arabjc.2014.03.004	10.1016/j.arabjc.2014.03.004	W1997255095	S2357026		Arabian Journal of Chemistry	2017	Linear and nonlinear regression analysis for heavy metals removal using Agaricus bisporus macrofungus	Quanta	FEI/Thermo	1	TRUE	0	0		Reese	2024-01-03	114	FALSE
https://doi.org/10.1016/j.arabjc.2015.04.009	10.1016/j.arabjc.2015.04.009	W1975845835	S2357026		Arabian Journal of Chemistry	2015	Optimization of profenofos organophosphorus pesticide degradation by zero-valent bimetallic nanoparticles using response surface methodology	KYKY-EM3200	KYKY	1	TRUE	0	0		Reese	2024-01-03	42	FALSE
https://doi.org/10.1016/j.arabjc.2015.04.013	10.1016/j.arabjc.2015.04.013	W2013635735	S2357026		Arabian Journal of Chemistry	2015	Adsorption of chlorinated organic compounds from water with cerium oxide-activated carbon composite	TESCAN	TESCAN	1	TRUE	1			Reese	2024-01-03	24	FALSE
https://doi.org/10.1016/j.arabjc.2015.04.015	10.1016/j.arabjc.2015.04.015	W2067649548	S2357026		Arabian Journal of Chemistry	2015	A facile designed highly moderate craspedia flowerlike sulphated Bi 2 O 3 -fly ash catalyst: Green synthetic strategy for (6 H -pyrido[3,2-b]carbazol-4-yl)aniline derivatives in water	ZEISS}	Zeiss	1	TRUE	1			Reese	2024-01-03	9	FALSE
https://doi.org/10.1016/j.arabjc.2015.06.007	10.1016/j.arabjc.2015.06.007	W844907784	S2357026		Arabian Journal of Chemistry	2015	Growth of Single-sided ZnO nanocombs/ML graphene Heterostructures	JEOL	JEOL	1	TRUE	1			Reese	2024-01-03	7	FALSE
https://doi.org/10.1016/j.arabjc.2015.06.040	10.1016/j.arabjc.2015.06.040	W845865259	S2357026		Arabian Journal of Chemistry	2015	The use of TiO2 immobilized into grape marc-based activated carbon for RB-5 Azo dye photocatalytic degradation	xiBSED/9.8	FEI/Thermo	1	TRUE	1			Reese	2024-01-03	24	FALSE
https://doi.org/10.1016/j.arabjc.2015.08.016	10.1016/j.arabjc.2015.08.016	W1125197114	S2357026		Arabian Journal of Chemistry	2017	Facile electrochemical synthesis of few layered graphene from discharged battery electrode and its application for energy storage	ZEISS	Zeiss	1	TRUE	1			Reese	2024-01-03	45	FALSE
https://doi.org/10.1016/j.arabjc.2015.08.032	10.1016/j.arabjc.2015.08.032	W1656595537	S2357026		Arabian Journal of Chemistry	2015	An enhanced electrocatalytic oxidation and determination of 2,4-dichlorophenol on multilayer deposited functionalized multi-walled carbon nanotube/Nafion composite film electrode	JEOL	JEOL	1	TRUE	1			Reese	2024-01-03	14	FALSE
https://doi.org/10.1016/j.arabjc.2015.11.009	10.1016/j.arabjc.2015.11.009	W2193721076	S2357026		Arabian Journal of Chemistry	2015	Chemical modification of expanded glass aggregate with N-Benzoyl-Nâ€²-(4-methylphenyl) thiourea (TTU) for the adsorptive removal of Cr(III) ion	TESCAN, VEGAS	TESCAN	1	TRUE	1			Reese	2024-01-03	5	FALSE
https://doi.org/10.1016/j.arabjc.2015.12.003	10.1016/j.arabjc.2015.12.003	W2197714687	S2357026		Arabian Journal of Chemistry	2015	The nature and kinetics of the adsorption of dibenzothiophene in model diesel fuel on carbonaceous materials loaded with aluminum oxide particles	TESCAr, TESCAN, TESCAM	TESCAN	1	TRUE	1			Reese	2024-01-03	26	FALSE
https://doi.org/10.1016/j.arabjc.2015.12.010	10.1016/j.arabjc.2015.12.010	W2208103638	S2357026		Arabian Journal of Chemistry	2015	Magnetic chitosan grafted (alkyl acrylate) composite particles: Synthesis, characterization and evaluation as adsorbents	VEGA\\, TESCAN	TESCAN	1	FALSE				Reese	2024-01-03	25	FALSE
https://doi.org/10.1016/j.arabjc.2016.04.009	10.1016/j.arabjc.2016.04.009	W2338564500	S2357026		Arabian Journal of Chemistry	2016	Removal of pharmaceutical compounds from urine via chemical coagulation by green synthesized ZnO-nanoparticles followed by microfiltration for safe reuse	BSED, Quanta	FEI/Thermo	1	TRUE	1			Reese	2024-01-03	67	FALSE
https://doi.org/10.1016/j.arabjc.2016.05.001	10.1016/j.arabjc.2016.05.001	W2383169907	S2357026		Arabian Journal of Chemistry	2016	Ionic liquid based nanoporous organosilica supported propylamine as highly efficient adsorbent for removal of congo red from aqueous solution	KYKY-EM3200	KYKY	1	TRUE	1	1		Reese	2024-01-03	13	FALSE
https://doi.org/10.1016/j.arabjc.2016.06.015	10.1016/j.arabjc.2016.06.015	W2465004663	S2357026		Arabian Journal of Chemistry	2016	A novel photonic sensor for the detection of chloramphenicol	S-4800	Hitachi	1	FALSE				Reese	2024-01-03	15	FALSE
https://doi.org/10.1016/j.arabjc.2016.07.003	10.1016/j.arabjc.2016.07.003	W2479584662	S2357026		Arabian Journal of Chemistry	2017	Adsorption performance of magnesium/aluminum layered double hydroxide nanoparticles for metronidazole from aqueous solution	TESCAN, InBeam	TESCAN	1	TRUE	0	0		Reese	2024-01-03	110	FALSE
https://doi.org/10.1016/j.arabjc.2016.08.004	10.1016/j.arabjc.2016.08.004	W2517129802	S2357026		Arabian Journal of Chemistry	2016	The influence of pre-treatment of Spartium junceum L. fibres on the structure and mechanical properties of PLA biocomposites	TESCAN	TESCAN	1	TRUE	1			Reese	2024-01-03	12	FALSE
https://doi.org/10.1016/j.arabjc.2016.08.006	10.1016/j.arabjc.2016.08.006	W2508845426	S2357026		Arabian Journal of Chemistry	2016	Arsenic removal by magnetite-loaded amino modified nano/microcellulose adsorbents: Effect of functionalization and media size	TESCAN, TESCA, TESCAWN	TESCAN	1	TRUE	1			Reese	2024-01-03	72	FALSE
https://doi.org/10.1016/j.arabjc.2016.11.015	10.1016/j.arabjc.2016.11.015	W2560092723	S2357026		Arabian Journal of Chemistry	2016	Lanthanum(III) potentiometric sensors based on ethyl benzoyl acetate	BSED, Quanta	FEI/Thermo	1	TRUE	1	1	curious that they mention NRC here	Reese	2024-01-03	14	FALSE
https://doi.org/10.1016/j.arabjc.2016.12.015	10.1016/j.arabjc.2016.12.015	W2561976816	S2357026		Arabian Journal of Chemistry	2016	Synthesis and characterization of nanostructured Cu-ZnO: An efficient catalyst for the preparation of (E)-3-styrylchromones	Nova, NanoSEM	FEI/Thermo	1	TRUE	1	1		Reese	2024-01-03	18	FALSE
https://doi.org/10.1016/j.arabjc.2017.01.004	10.1016/j.arabjc.2017.01.004	W2576579942	S2357026		Arabian Journal of Chemistry	2017	Fabrication of TFC nanofiltration membranes via co-solvent assisted interfacial polymerization for lactose recovery	VEGAN, TESCAN, InBeam, InBeamSE	TESCAN	1	TRUE	1			Reese	2024-01-03	19	FALSE
https://doi.org/10.1016/j.arabjc.2017.04.004	10.1016/j.arabjc.2017.04.004	W2606773618	S2357026		Arabian Journal of Chemistry	2020	Core-shell zirconia-coated magnetic nanoparticles offering a strong option to prepare a novel and magnetized heteropolyacid based heterogeneous nanocatalyst for three- and four-component reactions	TESCAN	TESCAN	1	TRUE	1			Reese	2024-01-03	13	FALSE
https://doi.org/10.1016/j.arabjc.2017.04.009	10.1016/j.arabjc.2017.04.009	W2606976910	S2357026		Arabian Journal of Chemistry	2020	Evaluation of synthesized green carbon catalyst from waste date pits for tertiary butylation of phenol	JEOL	JEOL	1	TRUE	1			Reese	2024-01-03	26	FALSE
https://doi.org/10.1016/j.arabjc.2017.05.021	10.1016/j.arabjc.2017.05.021	W2621770776	S2357026		Arabian Journal of Chemistry	2020	Review of corrosive environments for copper and its corrosion inhibitors	VEGAS, TESCAN, VEGA3, JEOL-DAC	TESCAN, JEOL	2	FALSE				Reese	2024-01-03	319	FALSE
https://doi.org/10.1016/j.arabjc.2017.06.002	10.1016/j.arabjc.2017.06.002	W2624400982	S2357026		Arabian Journal of Chemistry	2020	Toward use of a nano layered double hydroxide/ammonium pyrrolidine dithiocarbamate in speciation analysis: One-step dispersive solid-phase extraction of chromium species in human biological samples	TESCAN	TESCAN	1	TRUE	0	0		Reese	2024-01-03	12	FALSE
https://doi.org/10.1016/j.arabjc.2017.07.003	10.1016/j.arabjc.2017.07.003	W2735490380	S2357026		Arabian Journal of Chemistry	2020	Studies on the development of activated binary clay and corrosion monitoring using embedded sensor	VEGA3, TESCAN	TESCAN	1	TRUE	0	0		Reese	2024-01-03	3	FALSE
https://doi.org/10.1016/j.arabjc.2017.07.004	10.1016/j.arabjc.2017.07.004	W2737049876	S2357026		Arabian Journal of Chemistry	2020	Physical properties, biological applications and biocompatibility studies on biosynthesized single phase cobalt oxide (Co3O4) nanoparticles via Sageretia thea (Osbeck.)	ZEISS	Zeiss	1	FALSE				Reese	2024-01-03	143	FALSE
https://doi.org/10.1016/j.arabjc.2017.09.006	10.1016/j.arabjc.2017.09.006	W2755252643	S2357026		Arabian Journal of Chemistry	2020	Enhanced photocatalytic activity of ZnO nanoparticles by surface modification with KF using thermal shock method	S-4800	Hitachi	1	TRUE	1	1		Reese	2024-01-03	29	FALSE
https://doi.org/10.1016/j.arabjc.2017.11.009	10.1016/j.arabjc.2017.11.009	W2768385101	S2357026		Arabian Journal of Chemistry	2020	A highly active copper-based metal-organic framework catalyst for a friedelâ€“crafts alkylation in the synthesis of bis(indolyl)methanes under ultrasound irradiation	S-4800	Hitachi	1	TRUE	1	1		Reese	2024-01-03	11	FALSE
https://doi.org/10.1016/j.arabjc.2017.12.009	10.1016/j.arabjc.2017.12.009	W2774373860	S2357026		Arabian Journal of Chemistry	2017	A novel interfacial polymerization approach towards synthesis of graphene oxide-incorporated thin film nanocomposite membrane with improved surface properties	UTM-SU8020	Hitachi	1	TRUE	1	1		Reese	2024-01-03	56	FALSE
https://doi.org/10.1016/j.arabjc.2018.01.007	10.1016/j.arabjc.2018.01.007	W2791979852	S2357026		Arabian Journal of Chemistry	2018	Solar light-induced photodegradation of chrysene in seawater in the presence of carbon-modified n-TiO2 nanoparticles	JEOL	JEOL	1	TRUE	1			Reese	2024-01-03	23	FALSE
https://doi.org/10.1016/j.arabjc.2018.01.010	10.1016/j.arabjc.2018.01.010	W2792737819	S2357026		Arabian Journal of Chemistry	2020	Novel chitosan/polyvinyl alcohol thin membrane adsorbents modified with detonation nanodiamonds: Preparation, characterization, and adsorption performance	VEGA\\, TESCAN, VEGA\	TESCAN	1	TRUE	1			Reese	2024-01-03	54	FALSE
https://doi.org/10.1016/j.arabjc.2018.01.018	10.1016/j.arabjc.2018.01.018	W2791838454	S2357026		Arabian Journal of Chemistry	2020	Characterization and photocatalytic activity of new photocatalysts based on Ag, F-modified ZnO nanoparticles prepared by thermal shock method	S-4800	Hitachi	1	TRUE	1	1		Reese	2024-01-03	20	FALSE
https://doi.org/10.1016/j.arabjc.2018.02.002	10.1016/j.arabjc.2018.02.002	W2791331828	S2357026		Arabian Journal of Chemistry	2018	Metal doped manganese oxide octahedral molecular sieve catalysts for degradation of diclofenac in the presence of peroxymonosulfate	Nova	FEI/Thermo	1	TRUE	0	0		Reese	2024-01-03	33	FALSE
https://doi.org/10.1016/j.arabjc.2018.02.004	10.1016/j.arabjc.2018.02.004	W2792567864	S2357026		Arabian Journal of Chemistry	2020	Ultrasensitive determination of ceftizoxime using pencil graphite electrode modified by hollow gold nanoparticles/reduced graphene oxide	TESCAN, InBeam	TESCAN	1	TRUE	1			Reese	2024-01-03	14	FALSE
https://doi.org/10.1016/j.arabjc.2018.03.005	10.1016/j.arabjc.2018.03.005	W2790179895	S2357026		Arabian Journal of Chemistry	2020	Tertiary NiCuZn ferrites for improved humidity sensors: A systematic study	TESCAN, VEGAN	TESCAN	1	TRUE	1	1		Reese	2024-01-03	22	FALSE
https://doi.org/10.1016/j.arabjc.2018.03.016	10.1016/j.arabjc.2018.03.016	W2794584599	S2357026		Arabian Journal of Chemistry	2018	Unveiling an unexpected potential of beetroot waste in green synthesis of single crystalline gold nanoplates: A mechanistic study	S-4800	Hitachi	1	TRUE	1	1		Reese	2024-01-03	17	FALSE
https://doi.org/10.1016/j.arabjc.2018.04.007	10.1016/j.arabjc.2018.04.007	W2799340424	S2357026		Arabian Journal of Chemistry	2020	Anchoring N-Halo (sodium dichloroisocyanurate) on the nano-Fe3O4 surface as â€œchlorine reservoirâ€: Antibacterial properties and wastewater treatment	ZEISS	Zeiss	1	TRUE	1			Reese	2024-01-03	10	FALSE
https://doi.org/10.1016/j.arabjc.2018.05.004	10.1016/j.arabjc.2018.05.004	W2804681088	S2357026		Arabian Journal of Chemistry	2018	Synthesis of 2D boron nitride doped polyaniline hybrid nanocomposites for photocatalytic degradation of carcinogenic dyes from aqueous solution	JEOL	JEOL	1	TRUE	1			Reese	2024-01-03	88	FALSE
https://doi.org/10.1016/j.arabjc.2018.05.007	10.1016/j.arabjc.2018.05.007	W2807670779	S2357026		Arabian Journal of Chemistry	2020	Optimization and detailed stability study on coupling of CdMoO4 into BaWO4 for enhanced photodegradation and removal of organic contaminant	TESCAN, InBeam, TESCAWN	TESCAN	1	TRUE	0	0		Reese	2024-01-03	13	FALSE
https://doi.org/10.1016/j.arabjc.2018.06.001	10.1016/j.arabjc.2018.06.001	W2808342872	S2357026		Arabian Journal of Chemistry	2020	Fabrication of new type of barium ferrite/copper oxide composite nanoparticles blended polyvinylchloride based heterogeneous ion exchange membrane	KYKY-EM3200	KYKY	1	TRUE	1	1		Reese	2024-01-03	18	FALSE
https://doi.org/10.1016/j.arabjc.2018.06.012	10.1016/j.arabjc.2018.06.012	W2811171437	S2357026		Arabian Journal of Chemistry	2020	True-remanent, resistive-leakage and mechanical studies of flux grown 0.64PMN-0.36PT single crystals	TESCAN, TESCA	TESCAN	1	TRUE	1			Reese	2024-01-03	17	FALSE
https://doi.org/10.1016/j.arabjc.2018.06.018	10.1016/j.arabjc.2018.06.018	W2865171100	S2357026		Arabian Journal of Chemistry	2020	Effective removal of mercury(II) from aqueous solutions by chemically modified graphene oxide nanosheets	SU70	Hitachi	1	TRUE	1	1		Reese	2024-01-03	59	FALSE
https://doi.org/10.1016/j.arabjc.2018.11.005	10.1016/j.arabjc.2018.11.005	W2900869309	S2357026		Arabian Journal of Chemistry	2020	Corrosion performance of mild steel and galvanized iron in clay soil environment	TESCAN, VEGA3, VEGAS	TESCAN	1	TRUE	1	1		Reese	2024-01-03	35	FALSE
https://doi.org/10.1016/j.arabjc.2018.12.009	10.1016/j.arabjc.2018.12.009	W2908363734	S2357026		Arabian Journal of Chemistry	2020	Low-cost preparation method of well dispersed gold nanoparticles on reduced graphene oxide and electrocatalytic stability in PEM fuel cell	Quanta	FEI/Thermo	1	TRUE	1	1		Reese	2024-01-03	27	FALSE
https://doi.org/10.1016/j.arabjc.2019.01.004	10.1016/j.arabjc.2019.01.004	W2912417948	S2357026		Arabian Journal of Chemistry	2020	Synthesis and characterization of fluorescent N-CDs/ZnONPs nanocomposite for latent fingerprint detection by using powder brushing method	VEGA3, TESCAN, VEGAS	TESCAN	1	TRUE	1			Reese	2024-01-03	35	FALSE
https://doi.org/10.1016/j.arabjc.2019.02.001	10.1016/j.arabjc.2019.02.001	W2914378858	S2357026		Arabian Journal of Chemistry	2020	Synergistic improvement of Cr(VI) reduction and RhB degradation using RP/g-C3N4 photocatalyst under visible light irradiation	ZEISS	Zeiss	1	FALSE				Reese	2024-01-03	37	FALSE
https://doi.org/10.1016/j.arabjc.2019.04.003	10.1016/j.arabjc.2019.04.003	W2936095803	S2357026		Arabian Journal of Chemistry	2020	Crystallization kinetics study of In-doped and (In-Cr) co-doped TiO2 nanopowders using in-situ high-temperature synchrotron radiation diffraction	TESCAN|, TESCAN	TESCAN	1	TRUE	1			Reese	2024-01-03	6	FALSE
https://doi.org/10.1016/j.arabjc.2020.01.001	10.1016/j.arabjc.2020.01.001	W2999743539	S2357026		Arabian Journal of Chemistry	2020	Improved simultaneous adsorption of Cu(II) and Cr(VI) of organic modified metakaolin-based geopolymer	SU8220, |SU8220	Hitachi	1	TRUE	1	1		Reese	2024-01-03	51	FALSE
https://doi.org/10.1016/j.arabjc.2020.01.003	10.1016/j.arabjc.2020.01.003	W2999289892	S2357026		Arabian Journal of Chemistry	2020	Observation of unusual Griffithâ€™s phase behavior in quadruple perovskite oxide CaCu3Mn4O12 (CCMO) synthesized through chemical route	ZEISS	Zeiss	1	FALSE				Reese	2024-01-03	6	FALSE
https://doi.org/10.1016/j.arabjc.2020.01.006	10.1016/j.arabjc.2020.01.006	W2999746912	S2357026		Arabian Journal of Chemistry	2020	Preparation of the Mn-Fe-Ce/Î³-Al2O3 ternary catalyst and its catalytic performance in ozone treatment of dairy farming wastewater	SU8220	Hitachi	1	TRUE	1	1		Reese	2024-01-03	21	FALSE
https://doi.org/10.1016/j.arabjc.2020.01.019	10.1016/j.arabjc.2020.01.019	W3003632134	S2357026		Arabian Journal of Chemistry	2020	Sunlight assisted photocatalytic degradation of organic pollutants using g-C3N4-TiO2 nanocomposites	SPPU-JEOL	JEOL	1	FALSE				Reese	2024-01-03	38	FALSE
https://doi.org/10.1016/j.arabjc.2020.01.020	10.1016/j.arabjc.2020.01.020	W3006061393	S2357026		Arabian Journal of Chemistry	2020	Evaluation of solution processable polymer reduced graphene oxide transparent films as counter electrodes for dye-sensitized solar cells	ZEISS	Zeiss	1	TRUE	1			Reese	2024-01-03	16	FALSE
https://doi.org/10.1016/j.arabjc.2020.02.012	10.1016/j.arabjc.2020.02.012	W3010191496	S2357026		Arabian Journal of Chemistry	2020	Enhanced UVâ€“Visible triggered photocatalytic degradation of Brilliant green by reduced graphene oxide based NiO and CuO ternary nanocomposite and their antimicrobial activity	â€˜Apreo, Apreo	FEI/Thermo	1	TRUE	0	0	sem depicts were	Reese	2024-01-03	49	FALSE
https://doi.org/10.1016/j.arabjc.2020.03.018	10.1016/j.arabjc.2020.03.018	W3014754182	S2357026		Arabian Journal of Chemistry	2020	Spectroscopic investigation of La7Ta3W4O30:Sm3+ orange-red phosphor for white LEDs	NanoSEM, Nova	FEI/Thermo	1	TRUE	1	1		Reese	2024-01-03	25	FALSE
https://doi.org/10.1016/j.arabjc.2020.03.029	10.1016/j.arabjc.2020.03.029	W3015821213	S2357026		Arabian Journal of Chemistry	2020	A novel voltammetric sensing platform based on carbon nanotubes-niobium nanoparticles for the determination of chlorogenic acid	ZEISS	Zeiss	1	FALSE				Reese	2024-01-03	10	FALSE
https://doi.org/10.1016/j.arabjc.2020.04.002	10.1016/j.arabjc.2020.04.002	W3015385723	S2357026		Arabian Journal of Chemistry	2020	Multifunctional Zn0.3Al0.4O4.5 crystals: An efficient photocatalyst for formaldehyde degradation and EBT adsorption	S-4800	Hitachi	1	FALSE				Reese	2024-01-03	32	FALSE
https://doi.org/10.1016/j.arabjc.2020.04.004	10.1016/j.arabjc.2020.04.004	W3016050775	S2357026		Arabian Journal of Chemistry	2020	A comparison study of adsorptive transfer voltammetry and solution phase voltammetry for the determination of caffeic acid	ZEISS	Zeiss	1	TRUE	1			Reese	2024-01-03	4	FALSE
https://doi.org/10.1016/j.arabjc.2020.04.024	10.1016/j.arabjc.2020.04.024	W3017561790	S2357026		Arabian Journal of Chemistry	2020	Bio-approach synthesis of nanosilver impregnation on calcium hydroxyapatite by biological activated ammonia from urinary waste	VEGA3, TESCAN	TESCAN	1	TRUE	1	1		Reese	2024-01-03	7	FALSE
https://doi.org/10.1016/j.arabjc.2020.05.007	10.1016/j.arabjc.2020.05.007	W3026708947	S2357026		Arabian Journal of Chemistry	2020	Elaboration of carbon paste electrode containing pentadentate Nickel-(II) Schiff base complex: Application to electrochemical oxidation of thiosulfate in alkaline medium	$U8000	Hitachi	1	TRUE	1	1		Reese	2024-01-03	14	FALSE
https://doi.org/10.1016/j.arabjc.2020.05.031	10.1016/j.arabjc.2020.05.031	W3030166979	S2357026		Arabian Journal of Chemistry	2020	In vitro corrosion resistance and cytocompatibility of minerals substituted apatite/biopolymers duplex coatings on anodized Ti for orthopedic implant applications	VEGAS, TESCAN, VEGA3	TESCAN	1	TRUE	0	0		Reese	2024-01-03	14	FALSE
https://doi.org/10.1016/j.arabjc.2020.06.033	10.1016/j.arabjc.2020.06.033	W3039367934	S2357026		Arabian Journal of Chemistry	2020	Green synthesis of Copper oxide nanoparticles decorated with graphene oxide for anticancer activity and catalytic applications	QUANTA	FEI/Thermo	1	TRUE	1	1		Reese	2024-01-03	111	FALSE
https://doi.org/10.1016/j.arabjc.2020.08.003	10.1016/j.arabjc.2020.08.003	W3047811974	S2357026		Arabian Journal of Chemistry	2020	The starch modified montmorillonite for the removal of Pb(II), Cd(II) and Ni(II) ions from aqueous solutions	S-4800	Hitachi	1	TRUE	1	1		Reese	2024-01-03	30	FALSE
https://doi.org/10.1016/j.arabjc.2020.08.015	10.1016/j.arabjc.2020.08.015	W3080249435	S2357026		Arabian Journal of Chemistry	2020	CeO2 nanofibers-CdS nanostructures nâ€“n junction with enhanced visible-light photocatalytic activity	InBeam, ZEISS, TESCAN|, TESCAN	TESCAN, Zeiss	2	TRUE	0	0	zeiss not mentioned	Reese	2024-01-03	52	FALSE
https://doi.org/10.1016/j.arabjc.2020.09.012	10.1016/j.arabjc.2020.09.012	W3087402190	S2357026		Arabian Journal of Chemistry	2020	Simultaneous non-steroidal anti-inflammatory drug electrodetection on nitrogen doped carbon nanodots and nanosized cobalt phthallocyanine conjugate modified glassy carbon electrode	VEGA	TESCAN	1	TRUE	1			Reese	2024-01-03	6	FALSE
https://doi.org/10.1016/j.arabjc.2020.09.013	10.1016/j.arabjc.2020.09.013	W3088443369	S2357026		Arabian Journal of Chemistry	2020	Eco friendly synthesis of the LiY(MoO4)2 coral-like quantum dots in biotemplate MOF (QD/BioMOF) for in vivo imaging and ibuprofen removal from an aqueous media study	InBeam	TESCAN	1	TRUE	0	0		Reese	2024-01-03	8	FALSE
https://doi.org/10.1016/j.arabjc.2020.09.017	10.1016/j.arabjc.2020.09.017	W3088749800	S2357026		Arabian Journal of Chemistry	2020	Spherical NiWO4-reduced graphene oxide nanocomposite for effective visible light driven photocatalytic activity for the decolourisation of organic pollutants	ZEISS	Zeiss	1	TRUE	0	0		Reese	2024-01-03	10	FALSE
https://doi.org/10.1016/j.arabjc.2020.09.021	10.1016/j.arabjc.2020.09.021	W3088669377	S2357026		Arabian Journal of Chemistry	2020	Introduction of a biowaste/graphene oxide nanocomposite as a coating for a metal alloy based SPME fiber: Application to screening of polycyclic aromatic hydrocarbons	InBeam, TESCAN	TESCAN	1	TRUE	1			Reese	2024-01-03	7	FALSE
https://doi.org/10.1016/j.arabjc.2020.09.026	10.1016/j.arabjc.2020.09.026	W3090933552	S2357026		Arabian Journal of Chemistry	2020	Defluoridation in aqueous solution by a composite of reduced graphene oxide decorated with cuprous oxide via sonochemical	ZEISS	Zeiss	1	TRUE	0	0		Reese	2024-01-06	9	FALSE
https://doi.org/10.1016/j.arabjc.2020.09.029	10.1016/j.arabjc.2020.09.029	W3091370758	S2357026		Arabian Journal of Chemistry	2020	Polymeric ionic liquid as novel catalyst for the Prins reaction	SU8020	Hitachi	1	TRUE	1	1		Reese	2024-01-03	2	FALSE
https://doi.org/10.1016/j.arabjc.2020.09.042	10.1016/j.arabjc.2020.09.042	W3092468892	S2357026		Arabian Journal of Chemistry	2020	Robust synthesis of mono-dispersed spherical silica nanoparticle from rice husk for high definition latent fingermark development	Quanta	FEI/Thermo	1	FALSE				Reese	2024-01-03	16	FALSE
https://doi.org/10.1016/j.arabjc.2020.10.004	10.1016/j.arabjc.2020.10.004	W3092953405	S2357026		Arabian Journal of Chemistry	2020	Fabrication of high performance biodegradable Holarrhena antidysenterica fiber based adsorption devices	ZEISS	Zeiss	1	TRUE	0	0		Reese	2024-01-03	5	FALSE
https://doi.org/10.1016/j.arabjc.2020.10.006	10.1016/j.arabjc.2020.10.006	W3093364737	S2357026		Arabian Journal of Chemistry	2020	Novel electrosynthesis of CdS/FeS nanocomposite-modified poly(o-phenylenediamine) with views to their use as a biosensor for Escherichia coli	SU3500	Hitachi	1	TRUE	1	1		Reese	2024-01-03	3	FALSE
https://doi.org/10.1016/j.arabjc.2020.10.021	10.1016/j.arabjc.2020.10.021	W3094206580	S2357026		Arabian Journal of Chemistry	2020	Selective CO2 capture through microporous Tb(BTC)(H2O).(DMF)1.1 MOF as an additive in novel MMMs fabricated from MatrimidÂ® 5218	Nova	FEI/Thermo	1	TRUE	1	1		Reese	2024-01-06	6	FALSE
https://doi.org/10.1016/j.arabjc.2020.102971	10.1016/j.arabjc.2020.102971	W3120171372	S2357026		Arabian Journal of Chemistry	2021	Response surface methodology for the optimization of the ultrasonic-assisted rhamnolipid treatment of oily sludge	Quanta	FEI/Thermo	1	TRUE	1	1	must be supplier. will leave as is	Reese	2024-01-03	8	FALSE
https://doi.org/10.1016/j.arabjc.2020.102984	10.1016/j.arabjc.2020.102984	W3119437671	S2357026		Arabian Journal of Chemistry	2021	Osteoinductive potential and antibacterial characteristics of collagen coated iron oxide nanosphere containing strontium and hydroxyapatite in long term bone fractures	InBeam, TESCAN	TESCAN	1	TRUE	0	0		Reese	2024-01-03	11	FALSE
https://doi.org/10.1016/j.arabjc.2021.103041	10.1016/j.arabjc.2021.103041	W3128436635	S2357026		Arabian Journal of Chemistry	2021	Efficacy assessment of natural zeolite containing wastewater on the adsorption behaviour of Direct Yellow 50 from; equilibrium, kinetics and thermodynamic studies	TESCAN, VEGA)	TESCAN	1	FALSE				Reese	2024-01-03	15	FALSE
https://doi.org/10.1016/j.arabjc.2021.103067	10.1016/j.arabjc.2021.103067	W3130900551	S2357026		Arabian Journal of Chemistry	2021	Tetraethylenepentamine-containing adsorbent with optimized amination efficiency based on grafted polyolefin microfibrous substrate for CO2 adsorption	ZEISS	Zeiss	1	FALSE				Reese	2024-01-03	5	FALSE
https://doi.org/10.1016/j.arabjc.2021.103085	10.1016/j.arabjc.2021.103085	W3131420413	S2357026		Arabian Journal of Chemistry	2021	The assessment of apoptosis, toxicity effects and anti-leishmanial study of Chitosan/CdO core-shell nanoparticles, eco-friendly synthesis and evaluation	InBeam, TESCAN|, TESCAN	TESCAN	1	FALSE				Reese	2024-01-03	8	TRUE
https://doi.org/10.1016/j.arabjc.2021.103086	10.1016/j.arabjc.2021.103086	W3130703746	S2357026		Arabian Journal of Chemistry	2021	Ultrasound-assisted extraction of four groups of Osmanthus fragrans fruit: Optimization, UPLC-Orbitrap-MS/MS characterization and anti-inflammatory activity evaluation	TESCAN	TESCAN	1	TRUE	0	0		Reese	2024-01-03	9	FALSE
https://doi.org/10.1016/j.arabjc.2021.103096	10.1016/j.arabjc.2021.103096	W3130320019	S2357026		Arabian Journal of Chemistry	2021	Biosynthesis of metallic nanoparticles from waste Passiflora edulis peels for their antibacterial effect and catalytic activity	S-4800	Hitachi	1	TRUE	1	1		Reese	2024-01-03	22	FALSE
https://doi.org/10.1016/j.arabjc.2021.103105	10.1016/j.arabjc.2021.103105	W3138023694	S2357026		Arabian Journal of Chemistry	2021	Green synthesis of NiO nanoparticles using Calendula officinalis extract: Chemical charactrization, antioxidant, cytotoxicity, and anti-esophageal carcinoma properties	InBeam, TESC	TESCAN	1	TRUE	1			Reese	2024-01-03	49	FALSE
https://doi.org/10.1016/j.arabjc.2021.103135	10.1016/j.arabjc.2021.103135	W3138895179	S2357026		Arabian Journal of Chemistry	2021	Kinetics modeling of the volatilization of mercury compounds involved in spent mercury-containing catalyst under microwave irradiation	VEGA3, TESCAN	TESCAN	1	FALSE				Reese	2024-01-03	0	FALSE
https://doi.org/10.1016/j.arabjc.2021.103147	10.1016/j.arabjc.2021.103147	W3152933580	S2357026		Arabian Journal of Chemistry	2021	Green formulation, chemical characterization, and antioxidant, cytotoxicity, and anti-human cervical cancer effects of vanadium nanoparticles: A pre-clinical study	InBeam, TESCAN	TESCAN	1	TRUE	1			Reese	2024-01-03	19	FALSE
https://doi.org/10.1016/j.arabjc.2021.103164	10.1016/j.arabjc.2021.103164	W3157268464	S2357026		Arabian Journal of Chemistry	2021	Non-enzymatic colorimetric biosensor for hydrogen peroxide using lignin-based silver nanoparticles tuned with ionic liquid as a peroxidase mimic	VEGA3, TESCAN	TESCAN	1	TRUE	0	0		Reese	2024-01-06	21	FALSE
https://doi.org/10.1016/j.arabjc.2021.103180	10.1016/j.arabjc.2021.103180	W3159844977	S2357026		Arabian Journal of Chemistry	2021	Photocatalytic degradation of Rhodamine B (RhB) dye in waste water and enzymatic inhibition study using cauliflower shaped ZnO nanoparticles synthesized by a novel One-pot green synthesis method	TESCAN	TESCAN	1	FALSE				Reese	2024-01-03	87	FALSE
https://doi.org/10.1016/j.arabjc.2021.103184	10.1016/j.arabjc.2021.103184	W3158467560	S2357026		Arabian Journal of Chemistry	2021	Mussaenda frondosa L. mediated facile green synthesis of Copper oxide nanoparticles â€“ Characterization, photocatalytic and their biological investigations	ZEISS	Zeiss	1	TRUE	1			Reese	2024-01-03	34	FALSE
https://doi.org/10.1016/j.arabjc.2021.103231	10.1016/j.arabjc.2021.103231	W3165687610	S2357026		Arabian Journal of Chemistry	2021	Invent of a simultaneous adsorption and separation process based on dynamic membrane for treatment Zn(II), Ni(II) and, Co(II) industrial wastewater	KYKY-EM3200	KYKY	1	TRUE	0	0		Reese	2024-01-03	18	FALSE
https://doi.org/10.1016/j.arabjc.2021.103309	10.1016/j.arabjc.2021.103309	W3178347883	S2357026		Arabian Journal of Chemistry	2021	Fumaria officinalis-assisted synthesis of Manganese nanoparticles as an anti-human gastric cancer agent	InBeam, TESCAN, TESCAI, TESCA	TESCAN	1	FALSE				Reese	2024-01-03	8	FALSE
https://doi.org/10.1016/j.arabjc.2021.103316	10.1016/j.arabjc.2021.103316	W3179057001	S2357026		Arabian Journal of Chemistry	2021	ZnCo2O4/ZnO nanocomposite: Facile one-step green solid-state thermal decomposition synthesis using Dactylopius Coccus as capping agent, characterization and its 4T1 cells cytotoxicity investigation and anticancer activity	ZEISS	Zeiss	1	TRUE	1			Reese	2024-01-03	13	FALSE
https://doi.org/10.1016/j.arabjc.2021.103329	10.1016/j.arabjc.2021.103329	W3186791870	S2357026		Arabian Journal of Chemistry	2021	Ultrasonic assisted magnetic solid phase extraction based on the use of magnetic waste-tyre derived activated carbon modified with methyltrioctylammonium chloride adsorbent for the preconcentration and analysis of non-steroidal anti-inflammatory drugs in wastewater	VEGAS, TESCAN	TESCAN	1	TRUE	1	1		Reese	2024-01-03	13	FALSE
https://doi.org/10.1016/j.arabjc.2021.103339	10.1016/j.arabjc.2021.103339	W3186636422	S2357026		Arabian Journal of Chemistry	2021	A review on cellulose nanocrystals production and characterization methods from Elaeis guineensis empty fruit bunches	JEOL	JEOL	1	FALSE				Reese	2024-01-03	30	FALSE
https://doi.org/10.1016/j.arabjc.2021.103367	10.1016/j.arabjc.2021.103367	W3190466643	S2357026		Arabian Journal of Chemistry	2021	Multi-functional epoxy composite coating incorporating mixed Cu(II) and Zr(IV) complexes of metformin and 2,2\-bipyridine as intensive network cross-linkers exhibiting anti-corrosion, self-healing and chemical-resistance performances for steel petroleum platforms	(QUANTA, BSED	FEI/Thermo	1	TRUE	1	1		Reese	2024-01-06	13	FALSE
https://doi.org/10.1016/j.arabjc.2021.103391	10.1016/j.arabjc.2021.103391	W3195409039	S2357026		Arabian Journal of Chemistry	2021	Influence of pH values on the electrochemical performance of low carbon steel coated by plasma thin SiO C films	BSED, um|BSED, BSED)	FEI/Thermo	1	FALSE				Reese	2024-01-03	16	FALSE
https://doi.org/10.1016/j.arabjc.2021.103444	10.1016/j.arabjc.2021.103444	W3199164224	S2357026		Arabian Journal of Chemistry	2021	Fabrication of ZiF-8 metal organic framework (MOFs)-based CuO-ZnO photocatalyst with enhanced solar-light-driven property for degradation of organic dyes	TESCAN	TESCAN	1	TRUE	1			Reese	2024-01-03	36	TRUE
https://doi.org/10.1016/j.arabjc.2021.103477	10.1016/j.arabjc.2021.103477	W3205633219	S2357026		Arabian Journal of Chemistry	2022	Design, synthesis and application of a sponge-like nanocomposite ceramic for the treatment of Ni(II) and Co(II) wastewater in the zinc ingot industry	InBeam, TESCAN	TESCAN	1	TRUE	1			Reese	2024-01-03	10	FALSE
https://doi.org/10.1016/j.arabjc.2021.103481	10.1016/j.arabjc.2021.103481	W3208947703	S2357026		Arabian Journal of Chemistry	2022	Synthesis of La9.33Si6O26 nano-photocatalysts by ultrasonically accelerated method for comparing water treatment efficiency with changing conditions	TESCAN, InBeam	TESCAN	1	FALSE				Reese	2024-01-03	5	FALSE
https://doi.org/10.1016/j.arabjc.2021.103518	10.1016/j.arabjc.2021.103518	W3208283503	S2357026		Arabian Journal of Chemistry	2022	Modification in structural, optical, morphological, and electrical properties of zinc oxide (ZnO) nanoparticles (NPs) by metal (Ni, Co) dopants for electronic device applications	TESCAN, TESCAME	TESCAN	1	FALSE				Reese	2024-01-03	40	TRUE
https://doi.org/10.1016/j.arabjc.2021.103520	10.1016/j.arabjc.2021.103520	W3208097379	S2357026		Arabian Journal of Chemistry	2022	Modified silicon carbide NPs reinforced nanocomposite hydrogels based on alginate-gelatin by with high mechanical properties for tissue engineering	TESCAN	TESCAN	1	TRUE	1			Reese	2024-01-03	15	FALSE
https://doi.org/10.1016/j.arabjc.2021.103536	10.1016/j.arabjc.2021.103536	W3212228949	S2357026		Arabian Journal of Chemistry	2022	Sonochemical synthesis and characterization of Cu2HgI4 nanostructures photocatalyst with enhanced visible light photocatalytic ability	InBeam, TESCAN	TESCAN	1	FALSE				Reese	2024-01-03	3	FALSE
https://doi.org/10.1016/j.arabjc.2021.103537	10.1016/j.arabjc.2021.103537	W3212332177	S2357026		Arabian Journal of Chemistry	2022	Carbon fibers modified with carbon nanoparticles by a facile and fast flame preparation for in-tube solid-phase microextraction	ZEISS	Zeiss	1	TRUE	1			Reese	2024-01-03	2	FALSE
https://doi.org/10.1016/j.arabjc.2021.103542	10.1016/j.arabjc.2021.103542	W3213195506	S2357026		Arabian Journal of Chemistry	2022	Highly removal of anionic dye from aqueous medium using a promising biochar derived from date palm petioles: Characterization, adsorption properties and reuse studies	JEOL-DAC	JEOL	1	TRUE	0	0		Reese	2024-01-03	30	FALSE
https://doi.org/10.1016/j.arabjc.2021.103646	10.1016/j.arabjc.2021.103646	W4225602486	S2357026		Arabian Journal of Chemistry	2021	Novel anti-inflammatory and wound healing controlled released LDH-Curcumin nanocomposite via intramuscular implantation, in-vivo study	BSED, Quanta	FEI/Thermo	1	TRUE	1	1		Reese	2024-01-06	8	FALSE
https://doi.org/10.1016/j.arabjc.2021.103658	10.1016/j.arabjc.2021.103658	W4200429019	S2357026		Arabian Journal of Chemistry	2021	The surface modification of spherical ZnO with Ag nanoparticles: A novel agent, biogenic synthesis, catalytic and antibacterial activities	MIRASTESCAN|, TESCAN	TESCAN	1	TRUE	1			Reese	2024-01-03	20	FALSE
https://doi.org/10.1016/j.arabjc.2021.103664	10.1016/j.arabjc.2021.103664	W4200539835	S2357026		Arabian Journal of Chemistry	2021	Enrichment and recycling of Zn from electroplating wastewater as zinc phosphate via coupled coagulation and hydrothermal route	ZEISS	Zeiss	1	TRUE	0	0		Reese	2024-01-06	7	FALSE
https://doi.org/10.1016/j.arabjc.2021.103681	10.1016/j.arabjc.2021.103681	W4205619891	S2357026		Arabian Journal of Chemistry	2022	CuO NPs@Starch as a novel chemotherapeutic drug for the treatment of several types of gastrointestinal system cancers including gastric, pancreatic, and colon cancers	TESCAN	TESCAN	1	FALSE				Reese	2024-01-03	11	FALSE
https://doi.org/10.1016/j.arabjc.2022.103730	10.1016/j.arabjc.2022.103730	W4210556690	S2357026		Arabian Journal of Chemistry	2022	Nanocomposite scaffolds based on gelatin and alginate reinforced by Zn2SiO4 with enhanced mechanical and chemical properties for tissue engineering	TESCAN, TESCANE	TESCAN	1	TRUE	1			Reese	2024-01-03	9	FALSE
https://doi.org/10.1016/j.arabjc.2022.103745	10.1016/j.arabjc.2022.103745	W4210677057	S2357026		Arabian Journal of Chemistry	2022	CoFe2O4@Methylcellulose/AC as a New, Green, and Eco-friendly Nano-magnetic adsorbent for removal of Reactive Red 198 from aqueous solution	InBeam, TESCAN	TESCAN	1	TRUE	1			Reese	2024-01-03	39	FALSE
https://doi.org/10.1016/j.arabjc.2022.103792	10.1016/j.arabjc.2022.103792	W4212854853	S2357026		Arabian Journal of Chemistry	2022	Cytotoxic performance of green synthesized Ag and Mg dual doped ZnO NPs using Salvadora persica extract against MDA-MB-231 and MCF-10 cells	TESCAN, InBeam	TESCAN	1	TRUE	1			Reese	2024-01-03	32	FALSE
https://doi.org/10.1016/j.arabjc.2022.103801	10.1016/j.arabjc.2022.103801	W4213361997	S2357026		Arabian Journal of Chemistry	2022	Enhanced electrocatalytic degradation of 2,4-Dinitrophenol (2,4-DNP) in three-dimensional sono-electrochemical (3D/SEC) process equipped with Fe/SBA-15 nanocomposite particle electrodes: Degradation pathway and application for real wastewater	InBeam, TESCAN	TESCAN	1	TRUE	1			Reese	2024-01-03	41	FALSE
https://doi.org/10.1016/j.arabjc.2022.103805	10.1016/j.arabjc.2022.103805	W4213313723	S2357026		Arabian Journal of Chemistry	2022	Morphologically Controlled Synthesis of 1-Dimensional Selenium dioxide and Study of its Application as Catalyst for Diesel Fuel Additive	Quanta	FEI/Thermo	1	FALSE				Reese	2024-01-03	0	FALSE
https://doi.org/10.1016/j.arabjc.2022.103811	10.1016/j.arabjc.2022.103811	W4214564614	S2357026		Arabian Journal of Chemistry	2022	Formulation and evaluation of quince seeds mucilage â€“ sodium alginate microspheres for sustained delivery of cefixime and its toxicological studies	Quanta	FEI/Thermo	1	TRUE	0	0		Reese	2024-01-03	20	FALSE
https://doi.org/10.1016/j.arabjc.2022.103814	10.1016/j.arabjc.2022.103814	W4214525923	S2357026		Arabian Journal of Chemistry	2022	Î²-cyclodextrin/alginate nanoparticles encapsulated 5-fluorouracil as an effective and safe anticancer drug delivery system	S-4800	Hitachi	1	TRUE	1	1		Reese	2024-01-03	17	FALSE
https://doi.org/10.1016/j.arabjc.2022.103815	10.1016/j.arabjc.2022.103815	W4214603490	S2357026		Arabian Journal of Chemistry	2022	Corrosion protection of carbon steel using a combination of Zr conversion coating and subsequent zinc-rich silicate coating with a flake ZnAl alloy	S-4800	Hitachi	1	TRUE	0	0		Reese	2024-01-03	8	FALSE
https://doi.org/10.1016/j.arabjc.2022.103826	10.1016/j.arabjc.2022.103826	W4214831029	S2357026		Arabian Journal of Chemistry	2022	Ultrasound-assisted fabrication and characterization of a novel UV-light-responsive Er2Cu2O5 semiconductor nanoparticle Photocatalyst	TESCAN, TESCA, InBeam	TESCAN	1	FALSE				Reese	2024-01-03	2	FALSE
https://doi.org/10.1016/j.arabjc.2022.103838	10.1016/j.arabjc.2022.103838	W4220841029	S2357026		Arabian Journal of Chemistry	2022	CS@Cu2O and magnetic Fe3O4@SiO2-pAMBA-CS-Cu2O as heterogeneous catalysts for CuAAC click reaction	VEGANTESCAN, VEGAN, TESCAN	TESCAN	1	TRUE	1	1		Reese	2024-01-03	7	FALSE
https://doi.org/10.1016/j.arabjc.2022.103845	10.1016/j.arabjc.2022.103845	W4220848814	S2357026		Arabian Journal of Chemistry	2022	Citrus sinensis leaf aqueous extract green-synthesized silver nanoparticles: Characterization and cytotoxicity, antioxidant, and anti-human lung carcinoma effects	TESCAN, InBeam	TESCAN	1	TRUE	1			Reese	2024-01-03	7	FALSE
https://doi.org/10.1016/j.arabjc.2022.103874	10.1016/j.arabjc.2022.103874	W4221078492	S2357026		Arabian Journal of Chemistry	2022	Synthesis, characterization and self-assembly of novel fluorescent alkoxy-substituted 1, 4-diarylated 1, 2, 3-triazoles organogelators	BSED, (QUANTA	FEI/Thermo	1	TRUE	1	1		Reese	2024-01-06	2	FALSE
https://doi.org/10.1016/j.arabjc.2022.103927	10.1016/j.arabjc.2022.103927	W4224269036	S2357026		Arabian Journal of Chemistry	2022	Ecofriendly synthesis of silver nanoparticles using Kei-apple (Dovyalis caffra) fruit and their efficacy against cancer cells and clinical pathogenic microorganisms	VEGA3, TESCAN	TESCAN	1	TRUE	0	0		Reese	2024-01-03	55	FALSE
https://doi.org/10.1016/j.arabjc.2022.103980	10.1016/j.arabjc.2022.103980	W4281252681	S2357026		Arabian Journal of Chemistry	2022	Enhanced three-dimensional electrochemical process using magnetic recoverable of Fe3O4@GAC towards furfural degradation and mineralization	InBeam, TESCAN	TESCAN	1	FALSE				Reese	2024-01-03	26	FALSE
https://doi.org/10.1016/j.arabjc.2022.104007	10.1016/j.arabjc.2022.104007	W4281716399	S2357026		Arabian Journal of Chemistry	2022	Sonochemical synthesis and characterization of CuInS2 nanostructures using new sulfur precursor and their application as photocatalyst for degradation of organic pollutants under simulated sunlight	InBeam	TESCAN	1	FALSE				Reese	2024-01-03	9	FALSE
https://doi.org/10.1016/j.arabjc.2022.104014	10.1016/j.arabjc.2022.104014	W4282003961	S2357026		Arabian Journal of Chemistry	2022	Adsorption of tetracycline using CuCoFe2O4@Chitosan as a new and green magnetic nanohybrid adsorbent from aqueous solutions: Isotherm, kinetic and thermodynamic study	InBeam, TESCAN	TESCAN	1	TRUE	1	1		Reese	2024-01-03	43	FALSE
https://doi.org/10.1016/j.arabjc.2022.104022	10.1016/j.arabjc.2022.104022	W4281708652	S2357026		Arabian Journal of Chemistry	2022	A study of the effect of the synthesis conditions of titanium dioxide on its morphology and cell toxicity properties	InBeam, TESCAN	TESCAN	1	TRUE	0	0		Reese	2024-01-03	3	TRUE
https://doi.org/10.1016/j.arabjc.2022.104032	10.1016/j.arabjc.2022.104032	W4286432837	S2357026		Arabian Journal of Chemistry	2022	Bacterial synthesis of magnetic Fe3O4 nanoparticles: Decolorization Acid Red 88 using FeNPs/Ca-Alg beads	TESCAN	TESCAN	1	TRUE	1			Reese	2024-01-03	2	FALSE
https://doi.org/10.1016/j.arabjc.2022.104110	10.1016/j.arabjc.2022.104110	W4284993807	S2357026		Arabian Journal of Chemistry	2022	Synthesis, bioactivity and preliminary mechanism of action of novel trifluoromethyl pyrimidine derivatives	Nova	FEI/Thermo	1	FALSE				Reese	2024-01-03	5	FALSE
https://doi.org/10.1016/j.arabjc.2022.104117	10.1016/j.arabjc.2022.104117	W4285405333	S2357026		Arabian Journal of Chemistry	2022	Synthesis and characterization of CuO nanoparticles utilizing waste fish scale and exploitation of XRD peak profile analysis for approximating the structural parameters	JEOL	JEOL	1	TRUE	1			Reese	2024-01-03	40	FALSE
https://doi.org/10.1016/j.arabjc.2022.104164	10.1016/j.arabjc.2022.104164	W4289639883	S2357026		Arabian Journal of Chemistry	2022	CO2 utilization as gas antisolvent for the pharmaceutical micro and nanoparticle production: A review	VEGA3, TESCAN	TESCAN	1	FALSE				Reese	2024-01-03	11	FALSE
https://doi.org/10.1016/j.arabjc.2022.104224	10.1016/j.arabjc.2022.104224	W4294675957	S2357026		Arabian Journal of Chemistry	2022	Removal of Pb(II) from water samples using surface modified core/shell CdZnS/ZnS QDs as adsorbents: Characterization, adsorption, kinetic and thermodynamic studies	TESCAN	TESCAN	1	TRUE	0	0		Reese	2024-01-03	3	FALSE
https://doi.org/10.1016/j.arabjc.2022.104239	10.1016/j.arabjc.2022.104239	W4295073771	S2357026		Arabian Journal of Chemistry	2022	Effect of different molecular weights of polyethylene glycol as a plasticizer on the formulation of dry powder inhaler capsules: Investigation of puncturing size, morphologies, and surface properties	VEGANTESCAN, VEGAN, TESCAN, VEGARTESCAN, VEGAM, WEGAMTESCAN, TESCAP	TESCAN	1	TRUE	1			Reese	2024-01-03	2	FALSE
https://doi.org/10.1016/j.arabjc.2022.104286	10.1016/j.arabjc.2022.104286	W4296737479	S2357026		Arabian Journal of Chemistry	2022	Investigating the generation of ferrous sulfide nanoparticles in the produced fluid after acidizing oil wells and its influence on emulsifying stability between oil and water	Quanta	FEI/Thermo	1	FALSE				Reese	2024-01-03	1	FALSE
https://doi.org/10.1016/j.arabjc.2022.104303	10.1016/j.arabjc.2022.104303	W4297311219	S2357026		Arabian Journal of Chemistry	2022	An insight to the filtration mechanism of Pb(II) at the surface of a clay ceramic membrane through its preconcentration at the surface of a graphite/clay composite working electrode	TESCAN, VEGA3	TESCAN	1	FALSE				Reese	2024-01-03	11	FALSE
https://doi.org/10.1016/j.arabjc.2022.104307	10.1016/j.arabjc.2022.104307	W4298009104	S2357026		Arabian Journal of Chemistry	2022	The effect of magnetic nanoparticles containing hyaluronic acid and methotrexate on the expression of genes involved in apoptosis and metastasis in A549 lung cancer cell lines	TESCAN	TESCAN	1	TRUE	1			Reese	2024-01-03	10	FALSE
https://doi.org/10.1016/j.arabjc.2022.104401	10.1016/j.arabjc.2022.104401	W4308782076	S2357026		Arabian Journal of Chemistry	2022	A green approach: Eco-friendly synthesis of Gd2Ti2O7/N-GQD nanocomposite and photo-degradation and electrochemical measurement of hydroxychloroquine as a perdurable drug	InBeam, TESCAN|	TESCAN	1	TRUE	1			Reese	2024-01-03	2	FALSE
https://doi.org/10.1016/j.arabjc.2022.104404	10.1016/j.arabjc.2022.104404	W4308782069	S2357026		Arabian Journal of Chemistry	2022	Introducing a new pharmaceutical agent: Facile synthesis of CuFe12O19@HAp-APTES magnetic nanocomposites and its cytotoxic effect on HEK-293 cell as an efficient in vitro drug delivery system for atenolol	InBeam, TESCAN	TESCAN	1	TRUE	1			Reese	2024-01-03	3	FALSE
https://doi.org/10.1016/j.arabjc.2022.104494	10.1016/j.arabjc.2022.104494	W4310819293	S2357026		Arabian Journal of Chemistry	2022	Multidisciplinary green approaches (ultrasonic, co-precipitation, hydrothermal, and microwave) for fabrication and characterization of Erbium-promoted Ni-Al2O3 catalyst for CO2 methanation	TESCAN, InBeam, FTESCAN	TESCAN	1	TRUE	1	0	mira	Reese	2024-01-03	2	FALSE
https://doi.org/10.1016/j.arabjc.2022.104517	10.1016/j.arabjc.2022.104517	W4311989617	S2357026		Arabian Journal of Chemistry	2023	Effect of Direct yellow 50 removal from an aqueous solution using nano bentonite; adsorption isotherm, kinetic analysis and also thermodynamic behavior	Quanta, VEGA3TESCAN, VEGA3, TESCAN, VEGAS	FEI/Thermo, TESCAN	2	FALSE				Reese	2024-01-03	1	FALSE
https://doi.org/10.1016/j.arabjc.2022.104522	10.1016/j.arabjc.2022.104522	W4311764681	S2357026		Arabian Journal of Chemistry	2022	Extraction of Biosilica from Date Palm Biomass Ash and its Application in Photocatalysis	VEGA3, TESCAN, VEGAS, TESCA	TESCAN	1	TRUE	1	1		Reese	2024-01-03	3	FALSE
https://doi.org/10.1016/j.arabjc.2023.104563	10.1016/j.arabjc.2023.104563	W4315642059	S2357026		Arabian Journal of Chemistry	2023	Novel grasshopper protein/soy protein isolate/pullulan ternary blend with hesperidin derivative for antimicrobial edible film	SU8000	Hitachi	1	TRUE	0	0		Reese	2024-01-03	5	FALSE	Spencer	2024-02-01	TRUE	TRUE
https://doi.org/10.1016/j.arabjc.2023.104575	10.1016/j.arabjc.2023.104575	W4315884126	S2357026		Arabian Journal of Chemistry	2023	Green sol-gel auto-combustion synthesis, characterization and study of cytotoxicity and anticancer activity of ErFeO3/Fe3O4/rGO nanocomposite	InBeam, TESCAN	TESCAN	1	TRUE	1			Reese	2024-01-03	3	FALSE
https://doi.org/10.1016/j.arabjc.2023.104598	10.1016/j.arabjc.2023.104598	W4317624918	S2357026		Arabian Journal of Chemistry	2023	Synthesis of NaKCO3@(Mn-Na2 WO4/SiO2) core-shell catalyst for oxidative coupling of methane	TESCAN, InBeam	TESCAN	1	TRUE	1			Reese	2024-01-03	0	FALSE
https://doi.org/10.1016/j.arabjc.2023.104667	10.1016/j.arabjc.2023.104667	W4320913297	S2357026		Arabian Journal of Chemistry	2023	Preparation and evaluation of high-transparent scratch-resistant thin films on plasma treated polycarbonate substrate	TESCAN	TESCAN	1	TRUE	0	0		Reese	2024-01-03	7	FALSE
https://doi.org/10.1016/j.arabjc.2023.104685	10.1016/j.arabjc.2023.104685	W4320913335	S2357026		Arabian Journal of Chemistry	2023	A facile green approach to the synthesis of Bi2WO6@V2O5 heterostructure and their photocatalytic activity evaluation under visible light irradiation for RhB dye removal	TESCAN, VEGA3, VEGA, VEGASTESCAN	TESCAN	1	FALSE				Reese	2024-01-03	4	FALSE
https://doi.org/10.1016/j.biomaterials.2009.12.045	10.1016/j.biomaterials.2009.12.045	W2066713881	S163807576	20045554	Biomaterials	2010	Poly(3-hydroxybutyrate) multifunctional composite scaffolds for tissue engineering applications	ZEISS	Zeiss	1	TRUE	0	0		Jeong	2023-12-08	149	FALSE	Spencer	2024-02-06	TRUE	FALSE	MANY unlabeled SEM images, but it does contain a ZEISS image.
https://doi.org/10.1016/j.biomaterials.2010.01.036	10.1016/j.biomaterials.2010.01.036	W2017594890	S163807576	20132981	Biomaterials	2010	The performance of bone marrow mesenchymal stem cell â€“ Implant complexes prepared by cell sheet engineering techniques	S-3400N	Hitachi	1	TRUE	1	1		Jeong	2023-12-08	49	FALSE
https://doi.org/10.1016/j.biomaterials.2010.04.053	10.1016/j.biomaterials.2010.04.053	W2048227994	S163807576	20493521	Biomaterials	2010	Toward delivery of multiple growth factors in tissue engineering	S-3400N	Hitachi	1	FALSE				Jeong	2023-12-08	550	FALSE
https://doi.org/10.1016/j.biomaterials.2010.07.019	10.1016/j.biomaterials.2010.07.019	W2045117011	S163807576	20684986	Biomaterials	2010	A review on endogenous regenerative technology in periodontal regenerative medicine	S-3400N	Hitachi	1	FALSE				Jeong	2023-12-08	310	FALSE
https://doi.org/10.1016/j.biomaterials.2010.07.105	10.1016/j.biomaterials.2010.07.105	W2049821644	S163807576	20739061	Biomaterials	2010	The mechanical characteristics and in vitro biocompatibility of poly(glycerol sebacate)-BioglassÂ® elastomeric composites	JEOL	JEOL	1	TRUE	1			Jeong	2023-12-08	136	FALSE
https://doi.org/10.1016/j.biomaterials.2010.12.032	10.1016/j.biomaterials.2010.12.032	W1996485697	S163807576	21300401	Biomaterials	2011	Homing of endogenous stem/progenitor cells for in situ tissue regeneration: Promises, strategies, and translational perspectives	S-3400N	Hitachi	1	FALSE				Jeong	2023-12-08	292	FALSE
https://doi.org/10.1016/j.biomaterials.2011.08.077	10.1016/j.biomaterials.2011.08.077	W2093638019	S163807576	21925729	Biomaterials	2011	The effect of substrate microtopography on focal adhesion maturation and actin organization via the RhoA/ROCK pathway	JEOL	JEOL	1	FALSE				Jeong	2023-12-08	155	FALSE
https://doi.org/10.1016/j.biomaterials.2011.10.011	10.1016/j.biomaterials.2011.10.011	W1970907533	S163807576	22054536	Biomaterials	2012	The use of air-flow impedance to control fiber deposition patterns during electrospinning	ZEISS	Zeiss	1	TRUE	1			Jeong	2023-12-08	66	FALSE
https://doi.org/10.1016/j.biomaterials.2011.12.024	10.1016/j.biomaterials.2011.12.024	W2145749163	S163807576	22204980	Biomaterials	2012	Effects of micropitted/nanotubular titania topographies on bone mesenchymal stem cell osteogenic differentiation	S-4800, S-4800_20.0kV	Hitachi	1	TRUE	1	1		Jeong	2023-12-08	277	FALSE
https://doi.org/10.1016/j.biomaterials.2012.03.057	10.1016/j.biomaterials.2012.03.057	W2086506729	S163807576	22516606	Biomaterials	2012	The effects of human platelet lysate on dental pulp stem cells derived from impacted human third molars	S-4800	Hitachi	1	TRUE	1	0		Jeong	2023-12-08	67	FALSE
https://doi.org/10.1016/j.biomaterials.2012.04.062	10.1016/j.biomaterials.2012.04.062	W2060155676	S163807576	22617321	Biomaterials	2012	Superparamagnetic PLGA-iron oxide microcapsules for dual-modality US/MR imaging and high intensity focused US breast cancer ablation	S-3400N	Hitachi	1	TRUE	1	1		Jeong	2023-12-08	189	FALSE
https://doi.org/10.1016/j.biomaterials.2012.05.048	10.1016/j.biomaterials.2012.05.048	W2025037730	S163807576	22695066	Biomaterials	2012	Stem cell-delivery therapeutics for periodontal tissue regeneration	S-3400N, Â§S-3400N	Hitachi	1	FALSE				Jeong	2023-12-08	239	FALSE
https://doi.org/10.1016/j.biomaterials.2012.07.064	10.1016/j.biomaterials.2012.07.064	W2112090160	S163807576	22889483	Biomaterials	2012	The role of the Wnt/Î²-catenin pathway in the effect of implant topography on MG63 differentiation	S-4800	Hitachi	1	TRUE	1	1		Jeong	2023-12-08	94	FALSE
https://doi.org/10.1016/j.biomaterials.2012.11.026	10.1016/j.biomaterials.2012.11.026	W1971470057	S163807576	23228420	Biomaterials	2013	Structural integrity, ECM components and immunogenicity of decellularized laryngeal scaffold with preserved cartilage	S-3400N	Hitachi	1	TRUE	1	1		Jeong	2023-12-08	69	FALSE
https://doi.org/10.1016/j.biomaterials.2013.01.023	10.1016/j.biomaterials.2013.01.023	W2123104008	S163807576	23375390	Biomaterials	2013	Biological effects of cobalt-chromium nanoparticles and ions on dural fibroblasts and dural epithelial cells	Quanta	FEI/Thermo	1	FALSE				Jeong	2023-12-08	46	FALSE
https://doi.org/10.1016/j.biomaterials.2013.01.071	10.1016/j.biomaterials.2013.01.071	W2167787684	S163807576	23439134	Biomaterials	2013	Osteogenic activity and antibacterial effects on titanium surfaces modified with Zn-incorporated nanotube arrays	S-4800	Hitachi	1	TRUE	1	1		Jeong	2023-12-08	266	FALSE
https://doi.org/10.1016/j.biomaterials.2013.03.079	10.1016/j.biomaterials.2013.03.079	W2096708582	S163807576	23639531	Biomaterials	2013	The combined use of cell sheet fragments of periodontal ligament stem cells and platelet-rich fibrin granules for avulsed tooth reimplantation	S-4800	Hitachi	1	TRUE	1	1		Jeong	2023-12-08	101	FALSE
https://doi.org/10.1016/j.biomaterials.2013.04.006	10.1016/j.biomaterials.2013.04.006	W2022393103	S163807576	23623427	Biomaterials	2013	Polybutylcyanoacrylate nanoparticle-mediated neurotrophin-3 gene delivery for differentiating iPS cells into neurons	Quanta	FEI/Thermo	1	TRUE	0	0		Jeong	2023-12-08	17	FALSE
https://doi.org/10.1016/j.biomaterials.2013.05.014	10.1016/j.biomaterials.2013.05.014	W2061664399	S163807576	23726519	Biomaterials	2013	Surface-engineering of glycidyl methacrylated dextran/gelatin microcapsules with thermo-responsive poly(N-isopropylacrylamide) gates for controlled delivery of stromal cell-derived factor-1Î±	S-3400N, S-4800	Hitachi	1	TRUE	1	0		Jeong	2023-12-08	49	FALSE
https://doi.org/10.1016/j.biomaterials.2013.07.087	10.1016/j.biomaterials.2013.07.087	W2043907486	S163807576	23932294	Biomaterials	2013	The role of surface chemistry in determining in vivo biodistribution and toxicity of CdSe/ZnS coreâ€“shell quantum dots	S-3400N	Hitachi	1	TRUE	1	1		Jeong	2023-12-08	128	FALSE
https://doi.org/10.1016/j.biomaterials.2013.09.017	10.1016/j.biomaterials.2013.09.017	W2062607246	S163807576	24095254	Biomaterials	2013	The effect of the coumarin-like derivative osthole on the osteogenic properties of human periodontal ligament and jaw bone marrow mesenchymal stem cell sheets	S-4800, S-4800-5.0kV_9.8mm	Hitachi	1	TRUE	1	0		Jeong	2023-12-08	75	FALSE
https://doi.org/10.1016/j.biomaterials.2013.09.018	10.1016/j.biomaterials.2013.09.018	W2067674825	S163807576	24075477	Biomaterials	2013	Tendon-to-bone healing using an injectable calcium phosphate cement combined with bone xenograft/BMP composite	S-3400N	Hitachi	1	TRUE	1	1		Jeong	2023-12-08	29	FALSE
https://doi.org/10.1016/j.biomaterials.2013.12.026	10.1016/j.biomaterials.2013.12.026	W2007809075	S163807576	24397987	Biomaterials	2014	Gene silencing in human aortic smooth muscle cells induced by PEIâ€“siRNA complexes released from dip-coated electrospun poly(ethylene terephthalate) grafts	ZEISS	Zeiss	1	FALSE				Jeong	2023-12-08	32	FALSE
https://doi.org/10.1016/j.biomaterials.2013.12.029	10.1016/j.biomaterials.2013.12.029	W1983172954	S163807576	24406215	Biomaterials	2014	Promotion of dentin regeneration via CCN3 modulation on Notch and BMP signaling pathways	S-3400N	Hitachi	1	FALSE				Jeong	2023-12-08	31	FALSE
https://doi.org/10.1016/j.biomaterials.2014.05.028	10.1016/j.biomaterials.2014.05.028	W1996765709	S163807576	24912815	Biomaterials	2014	The promotion of osteointegration under diabetic conditions using chitosan/hydroxyapatite composite coating on porous titanium surfaces	S-3400N	Hitachi	1	TRUE	1	0		Jeong	2023-12-08	94	FALSE
https://doi.org/10.1016/j.biomaterials.2014.05.058	10.1016/j.biomaterials.2014.05.058	W1990806983	S163807576	24930850	Biomaterials	2014	Intracellular redox-activated anticancer drug delivery by functionalized hollow mesoporous silica nanoreservoirs with tumor specificity	JEOL	JEOL	1	TRUE	1			Jeong	2023-12-08	139	FALSE
https://doi.org/10.1016/j.biomaterials.2014.06.050	10.1016/j.biomaterials.2014.06.050	W2017349625	S163807576	25023393	Biomaterials	2014	Inhibition of foreign body giant cell formation by 4- hexylresorcinol through suppression of diacylglycerol kinase delta gene expression	KBSI-SU70	Hitachi	1	FALSE				Jeong	2023-12-08	37	FALSE
https://doi.org/10.1016/j.biomaterials.2014.08.025	10.1016/j.biomaterials.2014.08.025	W2005651032	S163807576	25201737	Biomaterials	2014	Improved implant osseointegration of a nanostructured titanium surface via mediation of macrophage polarization	S-4800	Hitachi	1	TRUE	1	1		Jeong	2023-12-08	240	FALSE
https://doi.org/10.1016/j.biomaterials.2014.09.009	10.1016/j.biomaterials.2014.09.009	W2075063303	S163807576	25260421	Biomaterials	2014	Enhanced bone tissue regeneration by antibacterial and osteoinductive silica-HACC-zein composite scaffolds loaded with rhBMP-2	Quanta250, Quanta260, Quanta2s0, Quanta2o0	FEI/Thermo	1	TRUE	1	1		Jeong	2023-12-08	88	FALSE
https://doi.org/10.1016/j.biomaterials.2014.09.012	10.1016/j.biomaterials.2014.09.012	W1999636194	S163807576	25308520	Biomaterials	2015	Osseointegration of chitosan coated porous titanium alloy implant by reactive oxygen species-mediated activation of the PI3K/AKT pathway under diabetic conditions	S-3400N	Hitachi	1	TRUE	1	0		Jeong	2023-12-08	104	FALSE
https://doi.org/10.1016/j.biomaterials.2014.10.013	10.1016/j.biomaterials.2014.10.013	W2049682101	S163807576	25453958	Biomaterials	2015	Nanobubbleâ€“Affibody: Novel ultrasound contrast agents for targeted molecular ultrasound imaging of tumor	S-4800	Hitachi	1	TRUE	1	1		Jeong	2023-12-08	149	FALSE
https://doi.org/10.1016/j.biomaterials.2014.10.041	10.1016/j.biomaterials.2014.10.041	W2031069653	S163807576	25453959	Biomaterials	2015	Insights into the membrane interaction mechanism and antibacterial properties of chensinin-1b	$U8000	Hitachi	1	TRUE	1	0		Jeong	2023-12-08	70	FALSE
https://doi.org/10.1016/j.biomaterials.2015.02.058	10.1016/j.biomaterials.2015.02.058	W2072342382	S163807576	25818453	Biomaterials	2015	Au nanoparticles decorated C60 nanoparticle-based label-free electrochemiluminesence aptasensor via a novel â€œon-off-onâ€ switch system	S-4800	Hitachi	1	TRUE	1	1		Jeong	2023-12-08	62	FALSE
https://doi.org/10.1016/j.biomaterials.2015.04.047	10.1016/j.biomaterials.2015.04.047	W437582547	S163807576	26026910	Biomaterials	2015	In vivo studies of silk based gold nano-composite conduits for functional peripheral nerve regeneration	ZEISS	Zeiss	1	FALSE				Jeong	2023-12-08	119	FALSE
https://doi.org/10.1016/j.biomaterials.2015.12.013	10.1016/j.biomaterials.2015.12.013	W2213205057	S163807576	26741882	Biomaterials	2016	Effect of perfluorotributylamine-enriched alginate on nucleus pulposus cell: Implications for intervertebral disc regeneration	S-3400N	Hitachi	1	TRUE	1	0		Jeong	2023-12-08	37	FALSE
https://doi.org/10.1016/j.biomaterials.2016.06.040	10.1016/j.biomaterials.2016.06.040	W2462088863	S163807576	27449947	Biomaterials	2016	Machine learning based methodology to identify cell shape phenotypes associated with microenvironmental cues	ANOVA	FEI/Thermo	1	FALSE				Jeong	2023-12-08	33	FALSE
https://doi.org/10.1016/j.biomaterials.2016.11.008	10.1016/j.biomaterials.2016.11.008	W2550413329	S163807576	27846403	Biomaterials	2017	Magnetic hyperthermia enhances cell toxicity with respect to exogenous heating	Nova	FEI/Thermo	1	TRUE	1	1		Jeong/Reese	2024-01-06	103	FALSE
https://doi.org/10.1016/j.biomaterials.2017.04.010	10.1016/j.biomaterials.2017.04.010	W2606141589	S163807576	28414975	Biomaterials	2017	Fullerene-doped polyaniline as new redox nanoprobe and catalyst in electrochemical aptasensor for ultrasensitive detection of Mycobacterium tuberculosis MPT64 antigen in human serum	JEOL	JEOL	1	TRUE	1			Jeong/Reese	2024-01-06	89	FALSE
https://doi.org/10.1016/j.biomaterials.2018.01.022	10.1016/j.biomaterials.2018.01.022	W2794153158	S163807576	29407340	Biomaterials	2018	Azithromycin-loaded respirable microparticles for targeted pulmonary delivery for the treatment of pneumonia	SU8010	Hitachi	1	TRUE	1	1		Jeong	2023-12-08	43	TRUE
https://doi.org/10.1016/j.biomaterials.2018.05.013	10.1016/j.biomaterials.2018.05.013	W2802051290	S163807576	29793112	Biomaterials	2018	3D-Printed membrane as an alternative to amniotic membrane for ocular surface/conjunctival defect reconstruction: An in vitro &amp; in vivo study	KYKY-EM3200	KYKY	1	FALSE				Jeong	2023-12-08	50	FALSE
https://doi.org/10.1016/j.biomaterials.2018.12.023	10.1016/j.biomaterials.2018.12.023	W2906008090	S163807576	30593939	Biomaterials	2019	Functionalized polymer microbubbles as new molecular ultrasound contrast agent to target P-selectin in thrombus	Quanta	FEI/Thermo	1	TRUE	0	0		Jeong	2023-12-08	43	FALSE
https://doi.org/10.1016/j.biomaterials.2019.119253	10.1016/j.biomaterials.2019.119253	W2951492158	S163807576	31202103	Biomaterials	2019	A sandwich-type electrochemical aptasensor for Mycobacterium tuberculosis MPT64 antigen detection using C60NPs decorated N-CNTs/GO nanocomposite coupled with conductive PEI-functionalized metal-organic framework	SU8010	Hitachi	1	TRUE	1	1		Jeong	2023-12-08	68	FALSE
https://doi.org/10.1016/j.biomaterials.2021.120678	10.1016/j.biomaterials.2021.120678	W3123705162	S163807576	33517205	Biomaterials	2021	Enhanced immune memory through a constant photothermal-metabolism regulation for cancer prevention and treatment	SU8010	Hitachi	1	TRUE	1	0		Jeong	2023-12-08	17	FALSE
https://doi.org/10.1016/j.biomaterials.2021.120981	10.1016/j.biomaterials.2021.120981	W3174608959	S163807576	34171754	Biomaterials	2021	A multi-in-one strategy with glucose-triggered long-term antithrombogenicity and sequentially enhanced endothelialization for biological valve leaflets	Nova, NanoSEM450	FEI/Thermo	1	TRUE	1	1		Jeong	2023-12-08	19	FALSE
https://doi.org/10.1016/j.biomaterials.2021.121330	10.1016/j.biomaterials.2021.121330	W4200455774	S163807576	34973556	Biomaterials	2021	A bionic cellulose nanofiber-based nanocage wound dressing for NIR-triggered multiple synergistic therapy of tumors and infected wounds	SU8010	Hitachi	1	FALSE				Jeong	2023-12-08	45	FALSE
https://doi.org/10.1016/j.biomaterials.2022.121596	10.1016/j.biomaterials.2022.121596	W4281885467	S163807576	35700623	Biomaterials	2022	Minimalist O2 generator formed by in situ KMnO4 oxidation for tumor cascade therapy	Regulus	Hitachi	1	FALSE				Jeong	2023-12-08	4	FALSE
https://doi.org/10.1016/j.biomaterials.2022.121756	10.1016/j.biomaterials.2022.121756	W4292837635	S163807576	36041938	Biomaterials	2022	A biomimetic multilayered polymeric material designed for heart valve repair and replacement	ANOVA,ns	FEI/Thermo	1	TRUE	1		False alarm!	Reese	2023-12-08	11	FALSE
https://doi.org/10.1016/j.biomaterials.2022.121797	10.1016/j.biomaterials.2022.121797	W4295737138	S163807576	36156410	Biomaterials	2022	Canonical Wnt signaling enhances pro-inflammatory response to titanium by macrophages	SU70	Hitachi	1	TRUE	0	0		Jeong	2023-12-08	7	FALSE
https://doi.org/10.1016/j.cemconres.2012.06.007	10.1016/j.cemconres.2012.06.007	W2095094699	S186020892		Cement and Concrete Research	2012	NOx de-pollution by hardened concrete and the influence of activated charcoal additions	BSED	FEI/Thermo	1	TRUE	1			Reese	2024-01-06	68	FALSE
https://doi.org/10.1016/j.cemconres.2014.02.008	10.1016/j.cemconres.2014.02.008	W2052080139	S186020892		Cement and Concrete Research	2014	Generation and stability of bubbles in a cement based slurry	BSED	FEI/Thermo	1	TRUE	1			Reese	2024-01-06	37	FALSE
https://doi.org/10.1016/j.cemconres.2015.05.007	10.1016/j.cemconres.2015.05.007	W1848481348	S186020892		Cement and Concrete Research	2015	Enhancement of barrier properties of cement mortar with graphene nanoplatelet	JEOL, JEOL	JEOL	1	FALSE				Reese	2024-01-06	244	FALSE
https://doi.org/10.1016/j.cemconres.2015.09.005	10.1016/j.cemconres.2015.09.005	W1766335394	S186020892		Cement and Concrete Research	2016	Corrosion effects on pullout behavior of hooked steel fibers in self-compacting concrete	BSED	FEI/Thermo	1	FALSE				Reese	2024-01-06	76	FALSE
https://doi.org/10.1016/j.cemconres.2016.08.015	10.1016/j.cemconres.2016.08.015	W2511528554	S186020892		Cement and Concrete Research	2016	The effects of seeding C3S pastes with afwillite	BSED	FEI/Thermo	1	TRUE	1			Reese	2024-01-06	19	FALSE
https://doi.org/10.1016/j.cemconres.2017.02.029	10.1016/j.cemconres.2017.02.029	W2591661450	S186020892		Cement and Concrete Research	2017	Micromechanics-based investigation of fatigue deterioration of engineered cementitious composite (ECC)	JEOL	JEOL	1	FALSE				Reese	2024-01-06	61	FALSE
https://doi.org/10.1016/j.cemconres.2017.07.007	10.1016/j.cemconres.2017.07.007	W2741708881	S186020892		Cement and Concrete Research	2017	Influence of aggregate type on conversion and strength in calcium aluminate cement concrete	Quanta	FEI/Thermo	1	TRUE	1	1		Reese	2024-01-06	44	FALSE
https://doi.org/10.1016/j.cemconres.2017.10.011	10.1016/j.cemconres.2017.10.011	W2766903282	S186020892		Cement and Concrete Research	2018	Development of MgO concrete with enhanced hydration and carbonation mechanisms	JEOL	JEOL	1	TRUE	0	0		Reese	2024-01-06	91	FALSE
https://doi.org/10.1016/j.cemconres.2018.03.001	10.1016/j.cemconres.2018.03.001	W2791262142	S186020892		Cement and Concrete Research	2018	Influence of calcium ion in concrete pore solution on the passivation of galvanized steel bars	VEGA3, TESCAN, VEGAS	TESCAN	1	TRUE	1	1		Reese	2024-01-06	57	FALSE
https://doi.org/10.1016/j.cemconres.2018.06.005	10.1016/j.cemconres.2018.06.005	W2810792558	S186020892		Cement and Concrete Research	2018	Effects of alkali dosage and silicate modulus on alkali-silica reaction in alkali-activated slag mortars	Quanta	FEI/Thermo	1	TRUE	1	1		Reese	2024-01-06	81	FALSE
https://doi.org/10.1016/j.cemconres.2018.10.012	10.1016/j.cemconres.2018.10.012	W2901447665	S186020892		Cement and Concrete Research	2019	Analysis of thermodynamic data of calcium aluminate monocarbonate hydrate	BSED	FEI/Thermo	1	TRUE	1			Reese	2024-01-06	14	FALSE
https://doi.org/10.1016/j.cemconres.2018.11.018	10.1016/j.cemconres.2018.11.018	W2902073794	S186020892		Cement and Concrete Research	2019	Internal curing of alkali-activated fly ash-slag pastes using superabsorbent polymer	QUANTA	FEI/Thermo	1	FALSE				Reese	2024-01-06	95	FALSE
https://doi.org/10.1016/j.cemconres.2019.02.002	10.1016/j.cemconres.2019.02.002	W2915385450	S186020892		Cement and Concrete Research	2019	Multiphysics analysis of effects of encapsulated phase change materials (PCMs) in cement mortars	TESCAN, TESCA\	TESCAN	1	TRUE	1			Reese	2024-01-06	65	FALSE
https://doi.org/10.1016/j.cemconres.2019.02.007	10.1016/j.cemconres.2019.02.007	W2922144715	S186020892		Cement and Concrete Research	2019	Performance of reactive MgO concrete under increased CO2 dissolution	JEOL	JEOL	1	TRUE	0	0		Reese	2024-01-06	52	FALSE
https://doi.org/10.1016/j.cemconres.2019.02.009	10.1016/j.cemconres.2019.02.009	W2918985637	S186020892		Cement and Concrete Research	2019	Comparison of electrical and self-sensing properties of Portland cement and alkali-activated slag mortars	TESCAN	TESCAN	1	TRUE	1			Reese	2024-01-06	74	FALSE
https://doi.org/10.1016/j.cemconres.2019.05.009	10.1016/j.cemconres.2019.05.009	W2946336797	S186020892		Cement and Concrete Research	2019	Recent progress in low-carbon binders	JEOL	JEOL	1	FALSE				Reese	2024-01-06	344	FALSE
https://doi.org/10.1016/j.cemconres.2019.105813	10.1016/j.cemconres.2019.105813	W2958283459	S186020892		Cement and Concrete Research	2019	Micro-structural and mechanical properties of ultra-high performance engineered cementitious composites (UHP-ECC) incorporation of recycled fine powder (RFP)	Quanta	FEI/Thermo	1	TRUE	1	1		Reese	2024-01-06	152	TRUE
https://doi.org/10.1016/j.cemconres.2019.105898	10.1016/j.cemconres.2019.105898	W2982228290	S186020892		Cement and Concrete Research	2019	The role of calcium on the formation of alkali-silica reaction products	BSED	FEI/Thermo	1	FALSE				Reese	2024-01-06	56	FALSE
https://doi.org/10.1016/j.cemconres.2019.105932	10.1016/j.cemconres.2019.105932	W2989466577	S186020892		Cement and Concrete Research	2020	Influence of coal fly ash on the early performance enhancement and formation mechanisms of silico-aluminophosphate geopolymer	VEGA3, TESCAN	TESCAN	1	FALSE				Reese	2024-01-06	76	FALSE
https://doi.org/10.1016/j.cemconres.2020.105988	10.1016/j.cemconres.2020.105988	W3002493417	S186020892		Cement and Concrete Research	2020	Microstructure, crystallinity and composition of alkali-silica reaction products in concrete determined by transmission electron microscopy	BSED	FEI/Thermo	1	TRUE	1			Reese	2024-01-06	29	FALSE
https://doi.org/10.1016/j.cemconres.2020.106000	10.1016/j.cemconres.2020.106000	W3004907214	S186020892		Cement and Concrete Research	2020	Adsorption of organic core-shell corrosion inhibitors on cement particles and their influence on early age properties of fresh cement paste	ZEISS	Zeiss	1	FALSE				Reese	2024-01-06	8	FALSE
https://doi.org/10.1016/j.cemconres.2020.106053	10.1016/j.cemconres.2020.106053	W3020360105	S186020892		Cement and Concrete Research	2020	A novel capsule by poly (ethylene glycol) granulation for self-healing concrete	Quanta	FEI/Thermo	1	FALSE				Reese	2024-01-06	44	FALSE
https://doi.org/10.1016/j.cemconres.2020.106119	10.1016/j.cemconres.2020.106119	W3034001955	S186020892		Cement and Concrete Research	2020	A new PCM-TRC composite: A mechanical and physicochemical investigation	TESCAN, TESCAN|, TESCAI, TESCA\, TESCA	TESCAN	1	TRUE	1			Reese	2024-01-06	12	FALSE
https://doi.org/10.1016/j.cemconres.2020.106250	10.1016/j.cemconres.2020.106250	W3091893872	S186020892		Cement and Concrete Research	2020	Impacts of two alkanolamines on crystallization and morphology of calcium hydroxide	$U8220, SU8220	Hitachi	1	TRUE	1	1		Reese	2024-01-06	35	FALSE
https://doi.org/10.1016/j.cemconres.2021.106391	10.1016/j.cemconres.2021.106391	W3131021309	S186020892		Cement and Concrete Research	2021	Use of microbial carbonation process to enable selfâ€‘carbonation of reactive MgO cement mixes	JEOL	JEOL	1	TRUE	0	0		Reese	2024-01-06	27	FALSE
https://doi.org/10.1016/j.cemconres.2021.106462	10.1016/j.cemconres.2021.106462	W3159248955	S186020892		Cement and Concrete Research	2021	Development and characteristics of ultra high-performance lightweight cementitious composites (UHP-LCCs)	VEGA3, TESCAN, VEGAS	TESCAN	1	TRUE	1	1		Reese	2024-01-06	47	FALSE
https://doi.org/10.1016/j.cemconres.2021.106526	10.1016/j.cemconres.2021.106526	W3174402231	S186020892		Cement and Concrete Research	2021	Synthesis of amorphous nano-silica from recycled concrete fines by two-step wet carbonation	VEGA3, TESCAN	TESCAN	1	TRUE	1	1		Reese	2024-01-06		FALSE
https://doi.org/10.1016/j.cemconres.2021.106581	10.1016/j.cemconres.2021.106581	W3195777561	S186020892		Cement and Concrete Research	2021	Autogenous shrinkage and hydration property of alkali activated slag pastes containing superabsorbent polymer	QuantaFEG450	FEI/Thermo	1	TRUE	1	1		Reese	2024-01-06	63	FALSE
https://doi.org/10.1016/j.cemconres.2022.106827	10.1016/j.cemconres.2022.106827	W4229066383	S186020892		Cement and Concrete Research	2022	Effect of temperature on CO2 curing, compressive strength and microstructure of cement paste	NovaNanoSEM, NovaNanosEM	FEI/Thermo	1	TRUE	1	1		Reese	2024-01-06	51	FALSE
https://doi.org/10.1016/j.cemconres.2022.106835	10.1016/j.cemconres.2022.106835	W4281386158	S186020892		Cement and Concrete Research	2022	Mitigating the damage of ultra-high performance concrete at elevated temperatures using synergistic flame-retardant polymer fibres	Nova, NanoSEM230	FEI/Thermo	1	FALSE				Reese	2024-01-06	18	FALSE
https://doi.org/10.1016/j.cemconres.2022.106842	10.1016/j.cemconres.2022.106842	W4281259112	S186020892		Cement and Concrete Research	2022	Strategy for preventing explosive spalling and enhancing material efficiency of lightweight ultra high-performance concrete	VEGA3, TESCAN|, TESCAN	TESCAN	1	TRUE	1	1		Reese	2024-01-06	21	FALSE
https://doi.org/10.1016/j.cemconres.2022.106845	10.1016/j.cemconres.2022.106845	W4281661459	S186020892		Cement and Concrete Research	2022	Synthesis of high belite sulfoaluminate cement with high volume of mixed solid wastes	JEOL	JEOL	1	TRUE	1			Reese	2024-01-06	11	FALSE
https://doi.org/10.1016/j.cemconres.2022.106955	10.1016/j.cemconres.2022.106955	W4293339555	S186020892		Cement and Concrete Research	2022	A new four stage model of capillary pressure in early age concrete: Insights from high capacity tensiometers	TESCAN	TESCAN	1	FALSE				Reese	2024-01-06	9	FALSE
https://doi.org/10.1016/j.cemconres.2022.107036	10.1016/j.cemconres.2022.107036	W4309453418	S186020892		Cement and Concrete Research	2023	Investigations on the rehydration of recycled blended SCMs cement	SU8220, $U8220	Hitachi	1	TRUE	1	1		Reese	2024-01-06	20	FALSE
https://doi.org/10.1016/j.cemconres.2022.107037	10.1016/j.cemconres.2022.107037	W4310075637	S186020892		Cement and Concrete Research	2023	New findings on the contribution of Mg-Al-NO3 layered double hydroxides to the hydration and chloride binding capacity of cement pastes	JEOL	JEOL	1	FALSE				Reese	2024-01-06	6	FALSE
https://doi.org/10.1016/j.cemconres.2022.107087	10.1016/j.cemconres.2022.107087	W4313639832	S186020892		Cement and Concrete Research	2023	Characterization of the nanoparticles formed in aqueous phase of hydrating cement pastes in the presence of PCEs	SU8220	Hitachi	1	FALSE				Reese	2024-01-06	2	FALSE
https://doi.org/10.1016/j.ceramint.2009.09.016	10.1016/j.ceramint.2009.09.016	W2064364394	S106928643		Ceramics International	2010	Synthesis, characterization and bioactivity investigation of bioglass/hydroxyapatite composite	TESCAN, TESCAM, TESCAN,, VEGAN	TESCAN	1	TRUE	1	1		Reese	2023-12-19	158	FALSE
https://doi.org/10.1016/j.ceramint.2010.09.019	10.1016/j.ceramint.2010.09.019	W2028327268	S106928643		Ceramics International	2011	Gel-combustion, characterization and processing of porous Niâ€“YSZ cermet for anodes of solid oxide fuel cells (SOFCs)	VEGA	TESCAN	1	TRUE	1	1	mv-2300 is a camscan instrument. can't find records of mv2300 being used by tescan	Reese	2023-12-19	18	FALSE
https://doi.org/10.1016/j.ceramint.2011.01.035	10.1016/j.ceramint.2011.01.035	W2046338993	S106928643		Ceramics International	2011	Sintering of Al2O3â€“SiC composite from solâ€“gel method with MgO, TiO2 and Y2O3 addition	VEGAN,, TESCAN, VEGAN	TESCAN	1	FALSE				Reese	2023-12-19	18	FALSE
https://doi.org/10.1016/j.ceramint.2011.04.139	10.1016/j.ceramint.2011.04.139	W2009117438	S106928643		Ceramics International	2012	Effect of Sm2O3 on the microstructure and electrical properties of SnO2-based varistors	TESCAN	TESCAN	1	TRUE	1			Reese	2023-12-19	14	FALSE
https://doi.org/10.1016/j.ceramint.2011.12.020	10.1016/j.ceramint.2011.12.020	W2003298865	S106928643		Ceramics International	2012	The adsorption feature and photocatalytic oxidation activity of K1âˆ’2M TiNbO5 (M = Mn, Ni) for methyl mercaptan in methane	KYKY-EM3200	KYKY	1	TRUE	1			Reese	2023-12-19	37	FALSE
https://doi.org/10.1016/j.ceramint.2011.12.030	10.1016/j.ceramint.2011.12.030	W2034271751	S106928643		Ceramics International	2012	Si-SiC-ZrB2 ceramics by silicon reactive infiltration	BSED	FEI/Thermo	1	TRUE	0	0		Reese	2023-12-19	18	FALSE
https://doi.org/10.1016/j.ceramint.2011.12.033	10.1016/j.ceramint.2011.12.033	W2091060223	S106928643		Ceramics International	2012	In situ growth of carbon nanotubes in aluminaâ€“zirconia nanocomposite matrix prepared by solution combustion method	TESCAN	TESCAN	1	TRUE	0	0		Reese	2023-12-19	9	FALSE
https://doi.org/10.1016/j.ceramint.2011.12.034	10.1016/j.ceramint.2011.12.034	W2017643931	S106928643		Ceramics International	2012	The effects of SiO2 and K2O on glass forming ability and structure of CaO TiO2P2O5 glass system	VEGANTESCAN|, VEGA\, TESCAN	TESCAN	1	TRUE	1	1		Reese	2023-12-19	14	FALSE
https://doi.org/10.1016/j.ceramint.2012.02.068	10.1016/j.ceramint.2012.02.068	W2084531280	S106928643		Ceramics International	2012	Experimental investigation and mathematical modeling of oxygen permeation through dense Ba0.5Sr0.5Co0.8Fe0.2O3âˆ’ (BSCF) perovskite-type ceramic membranes	TESCAN	TESCAN	1	TRUE	1			Reese	2023-12-19	30	FALSE
https://doi.org/10.1016/j.ceramint.2012.03.010	10.1016/j.ceramint.2012.03.010	W2091163510	S106928643		Ceramics International	2012	In situ synthesis of nano size silicon carbide and fabrication of C SiC composites during the siliconization process of mesocarbon microbeads preforms	VEGAN, TESCAN	TESCAN	1	TRUE	1	1		Reese	2023-12-19	13	FALSE
https://doi.org/10.1016/j.ceramint.2012.03.043	10.1016/j.ceramint.2012.03.043	W2029734908	S106928643		Ceramics International	2012	The effects of temperature, holding time and salt amount on formation of nano CaZrO3 via molten salt method	TESCAN, TESC	TESCAN	1	TRUE	1			Reese	2023-12-19	11	FALSE
https://doi.org/10.1016/j.ceramint.2012.07.034	10.1016/j.ceramint.2012.07.034	W1967415870	S106928643		Ceramics International	2013	The effect of the surface nanostructure and composition on the antiwear properties of zirconiaâ€“titania coatings	VEGA3, TESCAN	TESCAN	1	TRUE	1	1		Reese	2023-12-19	18	FALSE
https://doi.org/10.1016/j.ceramint.2012.07.036	10.1016/j.ceramint.2012.07.036	W1971628425	S106928643		Ceramics International	2013	Y2O3:Yb,Tm and Y2O3:Yb,Ho powders for low-temperature thermometry based on up-conversion fluorescence	VEGA	TESCAN	1	TRUE	1	1		Reese	2023-12-19	133	FALSE
https://doi.org/10.1016/j.ceramint.2012.07.062	10.1016/j.ceramint.2012.07.062	W2055935761	S106928643		Ceramics International	2013	Preparation of low cost alumina nanofibers via electrospinning of aluminium chloride hydroxide/poly (vinyl alcohol) solution	TESCAN, InBeam	TESCAN	1	TRUE	1	1		Reese	2023-12-19	18	FALSE
https://doi.org/10.1016/j.ceramint.2012.07.084	10.1016/j.ceramint.2012.07.084	W2065054204	S106928643		Ceramics International	2013	Thermal cycling behaviour of plasma sprayed lanthanum zirconate based coatings under concurrent infiltration by a molten glass concoction	Quanta, BSED	FEI/Thermo	1	TRUE	1	1		Reese	2024-01-06	37	FALSE
https://doi.org/10.1016/j.ceramint.2012.07.092	10.1016/j.ceramint.2012.07.092	W1968974416	S106928643		Ceramics International	2013	An innovative fabrication of nano-HA coatings on Ti-CaP nanocomposite layer using a combination of friction stir processing and electrophoretic deposition	VEGAN, TESCAN	TESCAN	1	TRUE	0	0		Reese	2023-12-19	39	FALSE
https://doi.org/10.1016/j.ceramint.2012.08.028	10.1016/j.ceramint.2012.08.028	W2069895251	S106928643		Ceramics International	2013	Influence of Cr3+ ion on the structural, ac conductivity and magnetic properties of nanocrystalline Niâ€“Mg ferrite	TESCAN, TESC, MIRANTESCAN	TESCAN	1	TRUE	1	1		Reese	2023-12-19	55	FALSE
https://doi.org/10.1016/j.ceramint.2012.08.031	10.1016/j.ceramint.2012.08.031	W1972441748	S106928643		Ceramics International	2013	Effect of the preparation route on the mechanical properties of Yttriaâ€“Ceria doped Tetragonal Zirconia/Alumina composites	Quanta	FEI/Thermo	1	TRUE	0	0		Reese	2023-12-19	22	FALSE
https://doi.org/10.1016/j.ceramint.2012.08.037	10.1016/j.ceramint.2012.08.037	W2064880678	S106928643		Ceramics International	2013	High supercapacitive stability of spray pyrolyzed ZnO-added manganese oxide coatings	S-4800	Hitachi	1	TRUE	0	0		Reese	2023-12-19	9	FALSE
https://doi.org/10.1016/j.ceramint.2012.12.058	10.1016/j.ceramint.2012.12.058	W2086619269	S106928643		Ceramics International	2013	Spark plasma sintering of ZrCâ€“SiC ceramics with LiYO2 additive	VEGA	TESCAN	1	TRUE	1	1		Reese	2023-12-19	23	FALSE
https://doi.org/10.1016/j.ceramint.2013.01.020	10.1016/j.ceramint.2013.01.020	W1986191588	S106928643		Ceramics International	2013	Fabrication and characterization of ceramic coatings with aluminaâ€“silica sol-incorporated Î±-alumina powder coated on woven quartz fiber fabrics	JEOL	JEOL	1	TRUE	1			Reese	2023-12-19	25	FALSE
https://doi.org/10.1016/j.ceramint.2013.01.047	10.1016/j.ceramint.2013.01.047	W2017702027	S106928643		Ceramics International	2013	The effects of processing parameters on formation of nano-spinel (MgAl 2 O 4 ) from LiCl moltensalt	TESCAN	TESCAN	1	TRUE	1			Reese	2023-12-19	15	FALSE
https://doi.org/10.1016/j.ceramint.2013.01.067	10.1016/j.ceramint.2013.01.067	W1978163818	S106928643		Ceramics International	2013	Solâ€“gel auto combustion synthesis of CoFe 2 O 4 /1-methyl-2-pyrrolidone nanocomposite: Its magnetic characterization	JEOL	JEOL	1	TRUE	0	0		Reese	2024-01-06	18	FALSE
https://doi.org/10.1016/j.ceramint.2013.01.082	10.1016/j.ceramint.2013.01.082	W2081309313	S106928643		Ceramics International	2013	Fabrication and mechanical properties of metal matrix composite with homogeneously dispersed ceramic particles	TESCAN	TESCAN	1	TRUE	0	0		Reese	2023-12-19	13	FALSE	Spencer	2024-02-06	TRUE	FALSE	unlabeled SEM images
https://doi.org/10.1016/j.ceramint.2013.01.088	10.1016/j.ceramint.2013.01.088	W2072859989	S106928643		Ceramics International	2013	Temperature dependent magnetic properties of CoFe 2 O 4 /CTAB nanocomposite synthesized by solâ€“gel auto-combustion technique	JEOL	JEOL	1	TRUE	0	0		Reese	2024-01-06	97	FALSE
https://doi.org/10.1016/j.ceramint.2013.02.034	10.1016/j.ceramint.2013.02.034	W1965756132	S106928643		Ceramics International	2013	Optimization of synthesis conditions for preparation of ceramic (A-type zeolite) membranes in dehydration of ethylene glycol	VEGAN, TESCAN	TESCAN	1	TRUE	1	1		Reese	2023-12-19	12	FALSE
https://doi.org/10.1016/j.ceramint.2013.02.054	10.1016/j.ceramint.2013.02.054	W1996276145	S106928643		Ceramics International	2013	Silver-loaded TiO 2 powders prepared through mechanical ball milling	NanoSEM	FEI/Thermo	1	TRUE	1	1		Reese	2023-12-19	38	FALSE
https://doi.org/10.1016/j.ceramint.2013.02.086	10.1016/j.ceramint.2013.02.086	W1964055143	S106928643		Ceramics International	2013	Solâ€“gel derived undoped and boron-doped ZnO semiconductor thin films: Preparation and characterization	S-4800	Hitachi	1	TRUE	1	1		Reese	2023-12-19	76	FALSE
https://doi.org/10.1016/j.ceramint.2013.03.075	10.1016/j.ceramint.2013.03.075	W2050965860	S106928643		Ceramics International	2013	Effect of La substitution on the structural and electrical properties of BaBi4âˆ’xLaxTi4O15	VEGA	TESCAN	1	TRUE	1		sm300 is a topcon model.	Reese	2023-12-19	32	FALSE
https://doi.org/10.1016/j.ceramint.2013.06.008	10.1016/j.ceramint.2013.06.008	W1979222695	S106928643		Ceramics International	2014	The influence of laser treatment on thermal shock resistance of plasma-sprayed nanostructured yttria stabilized zirconia thermal barrier coatings	VEGAN, TESCAN	TESCAN	1	TRUE	1	1		Reese	2023-12-19	75	FALSE
https://doi.org/10.1016/j.ceramint.2013.06.096	10.1016/j.ceramint.2013.06.096	W2002728835	S106928643		Ceramics International	2014	Double layer bioglass-silica coatings on 316L stainless steel by solâ€“gel method	TESCAN	TESCAN	1	TRUE	1			Reese	2023-12-19	53	FALSE
https://doi.org/10.1016/j.ceramint.2013.09.004	10.1016/j.ceramint.2013.09.004	W2043159624	S106928643		Ceramics International	2014	Effects of the Al content on pore structures of porous Ti3AlC2 ceramics by reactive synthesis	Nova, NanoSEM	FEI/Thermo	1	FALSE				Reese	2023-12-19	38	FALSE
https://doi.org/10.1016/j.ceramint.2013.11.136	10.1016/j.ceramint.2013.11.136	W2073685324	S106928643		Ceramics International	2014	Reactive synthesis for porous Ti3AlC2 ceramics through TiH2, Al and graphite powders	Nova, NanoSEM	FEI/Thermo	1	FALSE				Reese	2023-12-19	23	FALSE
https://doi.org/10.1016/j.ceramint.2014.04.032	10.1016/j.ceramint.2014.04.032	W1973631243	S106928643		Ceramics International	2014	Green synthesis of reduced graphene oxide/Sr2CuMgFe28O46 nanocomposite with tunable magnetic properties	KYKY-EM3200	KYKY	1	TRUE	1	1		Reese	2023-12-19	16	FALSE
https://doi.org/10.1016/j.ceramint.2014.04.055	10.1016/j.ceramint.2014.04.055	W2043466895	S106928643		Ceramics International	2014	Effect of electroless coating parameters and ceramic particle size on fabrication of a uniform Niâ€“P coating on SiC particles	KYKY-EM3200	KYKY	1	TRUE	1	1		Reese	2023-12-19	45	FALSE
https://doi.org/10.1016/j.ceramint.2014.05.022	10.1016/j.ceramint.2014.05.022	W4236396327	S106928643		Ceramics International	2014	Preparation of MgOâ€“NiFe2O4â€“TiO2 materials and their corrosion in Na3AlF6â€“AlF3â€“K3AlF6 bath	BSED	FEI/Thermo	1	TRUE	1			Reese	2023-12-19	16	FALSE
https://doi.org/10.1016/j.ceramint.2014.05.071	10.1016/j.ceramint.2014.05.071	W2089222317	S106928643		Ceramics International	2014	How cobalt ions substitution changes the structure and dielectric properties of magnesium ferrite?	â€˜VEGAN, VEGAN, TESCAN	TESCAN	1	TRUE	1	1		Reese	2023-12-19	43	FALSE
https://doi.org/10.1016/j.ceramint.2014.05.128	10.1016/j.ceramint.2014.05.128	W1969519253	S106928643		Ceramics International	2014	Mechanical and thermal properties of ambient cured cotton fabric-reinforced fly ash-based geopolymer composites	TESCAM, TESCAN	TESCAN	1	TRUE	1			Reese	2023-12-19	48	FALSE
https://doi.org/10.1016/j.ceramint.2014.06.051	10.1016/j.ceramint.2014.06.051	W2081301878	S106928643		Ceramics International	2014	Superparamagnetic iron oxide nanoparticles (SPIONs): Green preparation, characterization and their cytotoxicity effects	KYKY-EM3200	KYKY	1	TRUE	0	0		Reese	2023-12-19	69	FALSE	Spencer	2024-02-06	TRUE	TRUE
https://doi.org/10.1016/j.ceramint.2014.07.142	10.1016/j.ceramint.2014.07.142	W2314955020	S106928643		Ceramics International	2014	Synthesis, microstructure and properties of MoSi 2 â€“5 vol%Al 2 O 3 composites	Quanta	FEI/Thermo	1	TRUE	1	1		Reese	2023-12-19	26	FALSE
https://doi.org/10.1016/j.ceramint.2014.07.146	10.1016/j.ceramint.2014.07.146	W2004850945	S106928643		Ceramics International	2015	Densification, microstructure and mechanical properties of Mulliteâ€“TiC composites prepared by spark plasma sintering	VEOANTESCAN, VEGAN, TESCAN	TESCAN	1	TRUE	0	0		Reese	2023-12-19	40	FALSE
https://doi.org/10.1016/j.ceramint.2014.07.151	10.1016/j.ceramint.2014.07.151	W2095368468	S106928643		Ceramics International	2014	High temperature wear and frictional properties of duplex-treated tool steel sliding against a two phase brass	TESCAN	TESCAN	1	TRUE	1			Reese	2023-12-19	20	FALSE
https://doi.org/10.1016/j.ceramint.2014.08.105	10.1016/j.ceramint.2014.08.105	W2081232728	S106928643		Ceramics International	2015	Novel poly(ethyleneglycol)-assisted synthesis of praseodymium oxide nanostructures via a facile precipitation route	MRADTESCAN	TESCAN	1	TRUE	0	0		Reese	2023-12-19	68	FALSE	Spencer	2024-02-01	TRUE	TRUE
https://doi.org/10.1016/j.ceramint.2014.09.132	10.1016/j.ceramint.2014.09.132	W2021887150	S106928643		Ceramics International	2015	Facile synthesis of MoS2/MWNT anode material for high-performance lithium-ion batteries	$U8000, SU8000	Hitachi	1	TRUE	1	0		Reese	2023-12-19	13	FALSE
https://doi.org/10.1016/j.ceramint.2014.11.056	10.1016/j.ceramint.2014.11.056	W2028003964	S106928643		Ceramics International	2015	Dual template route for the synthesis of hierarchical porous boron nitride	VEGAN, TESCAN	TESCAN	1	FALSE				Reese	2023-12-19	31	FALSE
https://doi.org/10.1016/j.ceramint.2015.01.129	10.1016/j.ceramint.2015.01.129	W2016355694	S106928643		Ceramics International	2015	New La1âˆ’xCr0.7xEu0.3xFeO3 nanoparticles: Synthesis via wet chemical route, structural characterization for magnetic and dielectric behavior evaluation	Nova	FEI/Thermo	1	TRUE	0	0		Reese	2023-12-19	13	FALSE
https://doi.org/10.1016/j.ceramint.2015.01.141	10.1016/j.ceramint.2015.01.141	W2080396107	S106928643		Ceramics International	2015	Nanostructured Fe2O3/TiO2 thick films: Analysis of structural and electronic properties	VEGA	TESCAN	1	TRUE	1	1		Reese	2023-12-19	8	FALSE
https://doi.org/10.1016/j.ceramint.2015.02.029	10.1016/j.ceramint.2015.02.029	W2047838189	S106928643		Ceramics International	2015	Texture evolution of chemically deposited La2Zr2O7 buffer layer for coated conductors	Quanta	FEI/Thermo	1	TRUE	1	1		Reese	2024-01-06	6	FALSE
https://doi.org/10.1016/j.ceramint.2015.02.131	10.1016/j.ceramint.2015.02.131	W2020272690	S106928643		Ceramics International	2015	Corrosive wear behavior of chromium carbide coatings deposited by air plasma spraying	VEGA, TESCAN	TESCAN	1	TRUE	1	1		Reese	2023-12-19	28	FALSE
https://doi.org/10.1016/j.ceramint.2015.04.079	10.1016/j.ceramint.2015.04.079	W1995563742	S106928643		Ceramics International	2015	Reassessment of the roles of Ag in TiO2 nanotubes anode material for lithium ion battery	TESCAN	TESCAN	1	TRUE	1			Reese	2023-12-19	31	FALSE
https://doi.org/10.1016/j.ceramint.2015.04.096	10.1016/j.ceramint.2015.04.096	W2030240494	S106928643		Ceramics International	2015	The preparation and electro-chemical performance of lithium rich cathode material Li(Li0.3Ni0.2Mn0.5Co0.1)O2 prepared at strictly controlled pH level	SU70	Hitachi	1	FALSE				Reese	2023-12-19	8	FALSE
https://doi.org/10.1016/j.ceramint.2015.07.020	10.1016/j.ceramint.2015.07.020	W802595168	S106928643		Ceramics International	2015	The effect of heat-treatment on the structural characteristics of nanocrystalline chlorapatite particles synthesized via an in situ wet-chemical route	KYKY-EM3200	KYKY	1	TRUE	0	0		Reese	2023-12-19	6	FALSE
https://doi.org/10.1016/j.ceramint.2015.07.064	10.1016/j.ceramint.2015.07.064	W948243158	S106928643		Ceramics International	2015	Preparation of a fine-structured TiCâ€“Co composite by high-energy milling and subsequent heat treatment of a Tiâ€“Co alloy	Quanta650F, BSED	FEI/Thermo	1	FALSE				Reese	2023-12-19	8	FALSE
https://doi.org/10.1016/j.ceramint.2015.07.067	10.1016/j.ceramint.2015.07.067	W859550568	S106928643		Ceramics International	2015	Synthesis and characterization of hydroxyapatite nanoparticles prepared by a high-gravity precipitation method	JEOL	JEOL	1	TRUE	1			Reese	2023-12-19	49	FALSE
https://doi.org/10.1016/j.ceramint.2015.07.086	10.1016/j.ceramint.2015.07.086	W985971292	S106928643		Ceramics International	2015	Effects of WC particle size on sintering behavior and mechanical properties of coarse grained WCâ€“8Co cemented carbides fabricated by unmilled composite powders	Quanta, BSED	FEI/Thermo	1	TRUE	1	1		Reese	2024-01-06	60	FALSE
https://doi.org/10.1016/j.ceramint.2015.07.096	10.1016/j.ceramint.2015.07.096	W1047073641	S106928643		Ceramics International	2015	Multiferroic (NiZn) Fe2O4â€“BaTiO3 composites prepared from nanopowders by auto-combustion method	VEGA	TESCAN	1	TRUE	1		sm300 is a topcon model.	Reese	2023-12-19	38	FALSE
https://doi.org/10.1016/j.ceramint.2015.08.057	10.1016/j.ceramint.2015.08.057	W1125562497	S106928643		Ceramics International	2015	Preparation and characterization of highly porous ceramic scaffolds based on thermally treated fish bone	Quanta	FEI/Thermo	1	TRUE	0	0		Reese	2023-12-19	39	FALSE
https://doi.org/10.1016/j.ceramint.2015.08.093	10.1016/j.ceramint.2015.08.093	W2212807173	S106928643		Ceramics International	2015	Effects of precursor particle size on the performance of LiNi0.5Co0.2Mn0.3O2 cathode material	$U8000	Hitachi	1	TRUE	1	1		Reese	2023-12-19	35	FALSE
https://doi.org/10.1016/j.ceramint.2015.08.155	10.1016/j.ceramint.2015.08.155	W1865260574	S106928643		Ceramics International	2016	A novel reductionâ€“oxidation synthetic route for hafnia	VEGA	TESCAN	1	TRUE	0	0		Reese	2023-12-19	18	FALSE
https://doi.org/10.1016/j.ceramint.2015.09.042	10.1016/j.ceramint.2015.09.042	W1959387762	S106928643		Ceramics International	2016	Structural and optical properties of Fe-doped ZnO transparent thin films	SU8000	Hitachi	1	FALSE				Reese	2023-12-19	41	FALSE
https://doi.org/10.1016/j.ceramint.2015.09.078	10.1016/j.ceramint.2015.09.078	W2120885512	S106928643		Ceramics International	2016	Effect of doping by bismuth on dielectric properties and relaxor behavior in the Ba 1âˆ’x Bi 2x/3 (Yb 0.5 Nb 0.5 ) 0.05 Ti 0.95 O 3 solid solution	JEOL	JEOL	1	TRUE	1			Reese	2023-12-19	5	FALSE
https://doi.org/10.1016/j.ceramint.2015.09.111	10.1016/j.ceramint.2015.09.111	W2169032100	S106928643		Ceramics International	2016	Experimental investigation into the micro-EDM characteristics of conductive SiC	JEOL	JEOL	1	FALSE				Reese	2023-12-19	29	FALSE
https://doi.org/10.1016/j.ceramint.2015.09.150	10.1016/j.ceramint.2015.09.150	W2223923107	S106928643		Ceramics International	2016	Green synthesis and bioactivity of vaterite-doped beta-dicalcium silicate bone cement	S-4800	Hitachi	1	TRUE	0	1	hitachi, not jeol	Reese	2023-12-19	22	FALSE	Spencer	2024-02-01	TRUE	FALSE	Figure contains SEM images without metadata
https://doi.org/10.1016/j.ceramint.2015.09.151	10.1016/j.ceramint.2015.09.151	W1784339464	S106928643		Ceramics International	2016	Synthesis and characterization of Cr 3+ doped TiO 2 nanometric powders	TESCAN, TESCA, TESC.	TESCAN	1	TRUE	1			Reese	2023-12-19	8	FALSE
https://doi.org/10.1016/j.ceramint.2015.11.046	10.1016/j.ceramint.2015.11.046	W2212276743	S106928643		Ceramics International	2016	Green synthesis of symmetrical imidazolium based ionic liquids and their application in the preparation of ZnO nanostructures	VEGAN, TESCAN, KYKY-EM3200	TESCAN, KYKY	2	TRUE	0	0		Reese	2023-12-19	18	FALSE
https://doi.org/10.1016/j.ceramint.2015.11.099	10.1016/j.ceramint.2015.11.099	W2251272870	S106928643		Ceramics International	2016	High optical quality Y2O3 transparent ceramics with fine grain size fabricated by low temperature air pre-sintering and post-HIP treatment	SU8020	Hitachi	1	TRUE	1	0		Reese	2023-12-19	54	FALSE
https://doi.org/10.1016/j.ceramint.2015.11.104	10.1016/j.ceramint.2015.11.104	W2183385600	S106928643		Ceramics International	2016	Enhanced microstructure and electrical properties of Mn-modified Bi0.5(Na0.65K0.35)0.5TiO3 ferroelectric ceramics	TESCAN	TESCAN	1	TRUE	1			Reese	2023-12-19	14	FALSE
https://doi.org/10.1016/j.ceramint.2015.11.118	10.1016/j.ceramint.2015.11.118	W2250516521	S106928643		Ceramics International	2016	Precise micromachining of yttria-tetragonal zirconia polycrystal ceramic using 532 nm nanosecond laser	SU8020, $U8020	Hitachi	1	TRUE	1	1		Reese	2023-12-19	30	FALSE
https://doi.org/10.1016/j.ceramint.2015.11.131	10.1016/j.ceramint.2015.11.131	W2250727591	S106928643		Ceramics International	2016	Effect of sintering temperature on the structural, electrical and electrochemical properties of novel Mg0.5Si2 (PO4)3 ceramic electrolytes	ZEISS	Zeiss	1	TRUE	1			Reese	2023-12-19	19	FALSE
https://doi.org/10.1016/j.ceramint.2015.12.085	10.1016/j.ceramint.2015.12.085	W2220519835	S106928643		Ceramics International	2016	Na2SO4 and V2O5 molten salts corrosion resistance of plasma-sprayed nanostructured ceria and yttria co-stabilized zirconia thermal barrier coatings	TESCAN, InBeam, VEGA3, VEGAS	TESCAN	1	TRUE	1	0		Reese	2023-12-19	45	FALSE
https://doi.org/10.1016/j.ceramint.2015.12.116	10.1016/j.ceramint.2015.12.116	W2279854076	S106928643		Ceramics International	2016	The effects of the post-annealing time on the growth mechanism of Bi2Sr2Ca1Cu2O8+âˆ‚ thin films produced on MgO (100) single crystal substrates by pulsed laser deposition (PLD)	BSED	FEI/Thermo	1	TRUE	1			Reese	2024-01-06	16	FALSE
https://doi.org/10.1016/j.ceramint.2015.12.126	10.1016/j.ceramint.2015.12.126	W2214423533	S106928643		Ceramics International	2016	Effect of CuO addition on magnetic and electrical properties of Sr2Bi4Ti5O18 lead-free ferroelectric ceramics	S-3400N	Hitachi	1	TRUE	1	1		Reese	2023-12-19	10	FALSE
https://doi.org/10.1016/j.ceramint.2015.12.131	10.1016/j.ceramint.2015.12.131	W2204011307	S106928643		Ceramics International	2016	Detailed electrical and mechanical retention characteristics of MoSi2â€“RSiC composites exhibiting three-dimensional (3D) interpenetrated network structure during long-term high-temperature oxidation process	QUANTA	FEI/Thermo	1	TRUE	1	1		Reese	2023-12-19	8	FALSE
https://doi.org/10.1016/j.ceramint.2015.12.141	10.1016/j.ceramint.2015.12.141	W2206560684	S106928643		Ceramics International	2016	Band gap engineering and low temperature transport phenomenon in highly conducting antimony doped tin oxide thin films	TESCAN	TESCAN	1	FALSE				Reese	2023-12-19	23	FALSE
https://doi.org/10.1016/j.ceramint.2015.12.145	10.1016/j.ceramint.2015.12.145	W2227529257	S106928643		Ceramics International	2016	Simple synthesis of Cu2O/Na-bentonite composites and their excellent photocatalytic properties in treating methyl orange solution	$U8020	Hitachi	1	FALSE				Reese	2023-12-19	20	FALSE
https://doi.org/10.1016/j.ceramint.2016.01.019	10.1016/j.ceramint.2016.01.019	W2233810175	S106928643		Ceramics International	2016	Modification of hexagonal boron nitride nanoparticles with fluorosilane	Nova, NanoSEM	FEI/Thermo	1	TRUE	1	1		Reese	2023-12-19	31	FALSE
https://doi.org/10.1016/j.ceramint.2016.01.047	10.1016/j.ceramint.2016.01.047	W2239425913	S106928643		Ceramics International	2016	Efficient hydrogen production by photocatalytic water-splitting using Pt-doped TiO 2 hollow spheres under visible light	JEOL	JEOL	1	TRUE	1			Reese	2023-12-19	75	FALSE
https://doi.org/10.1016/j.ceramint.2016.01.075	10.1016/j.ceramint.2016.01.075	W2239588223	S106928643		Ceramics International	2016	Power dependent upconversion in Er3+/Yb3+ co-doped BiNbO4 phosphors	VEGA3, TESCAN	TESCAN	1	TRUE	1	1		Reese	2023-12-19	18	FALSE
https://doi.org/10.1016/j.ceramint.2016.01.110	10.1016/j.ceramint.2016.01.110	W2286219421	S106928643		Ceramics International	2016	Abrasion resistance of ceramic thin films of ZrO 2 /SiO 2 on stretched grade polymethyl methacrylate substrates	KYKY-EM3200	KYKY	1	TRUE	1	1		Reese	2023-12-19	6	FALSE
https://doi.org/10.1016/j.ceramint.2016.01.111	10.1016/j.ceramint.2016.01.111	W2281641326	S106928643		Ceramics International	2016	Investigation on mechanochemical combustion behavior of Mgâ€“V 2 O 5 â€“Co 3 O 4 -C reactive system to synthesize VCâ€“Co nanocomposite powder	TESCAN	TESCAN	1	TRUE	0	0		Reese	2023-12-19	2	FALSE
https://doi.org/10.1016/j.ceramint.2016.01.177	10.1016/j.ceramint.2016.01.177	W2259137210	S106928643		Ceramics International	2016	New graphene-Co x Zn 1âˆ’x Fe 2 O 4 nano-heterostructures: Magnetically separable visible light photocatalytic materials	Nova	FEI/Thermo	1	TRUE	0	0		Reese	2023-12-19	41	FALSE
https://doi.org/10.1016/j.ceramint.2016.01.191	10.1016/j.ceramint.2016.01.191	W2258276992	S106928643		Ceramics International	2016	Flashed copper and silver luster nano-structures: Characterization and technology	VEGAN, TESCAN	TESCAN	1	TRUE	1	0		Reese	2023-12-19	1	FALSE
https://doi.org/10.1016/j.ceramint.2016.01.209	10.1016/j.ceramint.2016.01.209	W4240084087	S106928643		Ceramics International	2016	A new multiferroic ternary solid solution system: NdFeO 3 â€“Pb(Fe 1/2 Nb 1/2 )O 3 â€“PbTiO 3	SU8010	Hitachi	1	FALSE				Reese	2023-12-19	3	FALSE
https://doi.org/10.1016/j.ceramint.2016.02.003	10.1016/j.ceramint.2016.02.003	W2281432859	S106928643		Ceramics International	2016	Preparation of high-efficiency CdS quantum-dot-sensitized solar cells based on ordered TiO2 nanotube arrays	S-4800	Hitachi	1	TRUE	1	1		Reese	2023-12-19	19	FALSE
https://doi.org/10.1016/j.ceramint.2016.02.025	10.1016/j.ceramint.2016.02.025	W2265199932	S106928643		Ceramics International	2016	Effects of ZnO and NiO on material properties of microwave absorptive glass-ceramic tile derived from iron ore tailings	Quanta-200	FEI/Thermo	1	FALSE				Reese	2023-12-19	23	FALSE
https://doi.org/10.1016/j.ceramint.2016.02.058	10.1016/j.ceramint.2016.02.058	W2274603788	S106928643		Ceramics International	2016	Influence of samarium doping on magnetic and structural properties of M type Baâ€“Co hexaferrite	TESCAN	TESCAN	1	FALSE				Reese	2023-12-19	38	FALSE
https://doi.org/10.1016/j.ceramint.2016.02.059	10.1016/j.ceramint.2016.02.059	W2287635169	S106928643		Ceramics International	2016	Fabrication and thermal stability of two-dimensional carbide Ti3C2 nanosheets	SU8010	Hitachi	1	FALSE				Reese	2023-12-19	279	FALSE
https://doi.org/10.1016/j.ceramint.2016.02.064	10.1016/j.ceramint.2016.02.064	W2274436528	S106928643		Ceramics International	2016	Effect of nano-titania (Î·-TiO2) content on the mechano-physical properties of a magnesia refractory composite	$U8020	Hitachi	1	TRUE	0	0		Reese	2023-12-19	21	FALSE
https://doi.org/10.1016/j.ceramint.2016.02.088	10.1016/j.ceramint.2016.02.088	W2274825186	S106928643		Ceramics International	2016	In situ green synthesis of Ag nanoparticles on graphene oxide/TiO2 nanocomposite and their catalytic activity for the reduction of 4-nitrophenol, congo red and methylene blue	TESCAN, InBeam, TESC.	TESCAN	1	FALSE				Reese	2023-12-19	169	FALSE
https://doi.org/10.1016/j.ceramint.2016.02.129	10.1016/j.ceramint.2016.02.129	W2289498727	S106928643		Ceramics International	2016	In situ synthesis of vanadium carbideâ€“copper nanocomposite by a modified mechanochemical combustion method	TESCAN', InBeam, TESCAN	TESCAN	1	TRUE	0	0		Reese	2023-12-19	17	FALSE
https://doi.org/10.1016/j.ceramint.2016.02.133	10.1016/j.ceramint.2016.02.133	W2283484264	S106928643		Ceramics International	2016	Nanocomposite glass coatings containing hexagonal boron nitride nanoparticles	Nova, NanoSEM	FEI/Thermo	1	TRUE	1	1		Reese	2023-12-19	11	FALSE
https://doi.org/10.1016/j.ceramint.2016.02.137	10.1016/j.ceramint.2016.02.137	W2286879068	S106928643		Ceramics International	2016	Shrinkage and flexural strength improvement of silica-based composites for ceramic cores by colloidal alumina infiltration	S-4800	Hitachi	1	TRUE	1	1		Reese	2023-12-19	44	FALSE
https://doi.org/10.1016/j.ceramint.2016.02.144	10.1016/j.ceramint.2016.02.144	W2284898068	S106928643		Ceramics International	2016	Synthesis of Al/TiCâ€“Al2O3 nanocomposite by mechanical alloying and subsequent heat treatment	InBeam, TESCAN	TESCAN	1	TRUE	1	1		Reese	2023-12-19	41	FALSE
https://doi.org/10.1016/j.ceramint.2016.02.163	10.1016/j.ceramint.2016.02.163	W2290261733	S106928643		Ceramics International	2016	Solâ€“gel and sonochemically derived transition metal (Co, Ni, Cu, and Zn) chromites as pigments: A comparative study	SU70	Hitachi	1	TRUE	1	1		Reese	2023-12-19	29	FALSE
https://doi.org/10.1016/j.ceramint.2016.03.015	10.1016/j.ceramint.2016.03.015	W2291279639	S106928643		Ceramics International	2016	Hybrid microwave processing of Ca 3 Co 4 O 9 thermoelectrics	SU70	Hitachi	1	TRUE	1	1		Reese	2023-12-19	23	FALSE
https://doi.org/10.1016/j.ceramint.2016.03.016	10.1016/j.ceramint.2016.03.016	W2290122934	S106928643		Ceramics International	2016	Magnetization and photocatalytic activities of La0.8Sr0.2Mn1âˆ’Ti O3âˆ’ (x=0â€“0.15)	JEOL	JEOL	1	TRUE	0	0		Reese	2023-12-19	9	FALSE
https://doi.org/10.1016/j.ceramint.2016.03.033	10.1016/j.ceramint.2016.03.033	W2292159016	S106928643		Ceramics International	2016	Immobilization of chromite ore processing residue with alkali-activated blast furnace slag-based geopolymer	VEGA3, TESCAN, VEGAS, TESCA	TESCAN	1	TRUE	0	0		Reese	2023-12-19	111	FALSE
https://doi.org/10.1016/j.ceramint.2016.03.056	10.1016/j.ceramint.2016.03.056	W2296211932	S106928643		Ceramics International	2016	Structural, optical and photocatalytic properties of ZnO nanorods: Effect of aging time and number of layers	SU8020, $U8020	Hitachi	1	TRUE	0	0		Reese	2024-01-06	28	FALSE
https://doi.org/10.1016/j.ceramint.2016.03.058	10.1016/j.ceramint.2016.03.058	W2294762722	S106928643		Ceramics International	2016	A new multicomponent material based on carbonyl iron/carbon nanofiber/lanthanumâ€“strontiumâ€“manganite as microwave absorbers in the range of 8â€“12 GHz	TESCAN	TESCAN	1	TRUE	1			Reese	2023-12-19	52	FALSE
https://doi.org/10.1016/j.ceramint.2016.03.138	10.1016/j.ceramint.2016.03.138	W2324810255	S106928643		Ceramics International	2016	Synthesis of InMoO 3 â€“TiO 2 nanocomposite â€“ photocatalysis of genotoxic dye multiapplication study	AU_Quanta250FEG, Quanta250FEG	FEI/Thermo	1	TRUE	1	0		Reese	2023-12-19	21	FALSE
https://doi.org/10.1016/j.ceramint.2016.03.165	10.1016/j.ceramint.2016.03.165	W2311021914	S106928643		Ceramics International	2016	Solvothermal synthesis of LiFePO 4 nanorods as high-performance cathode materials for lithium ion batteries	Nova, NanoSEM	FEI/Thermo	1	TRUE	1	1		Reese	2023-12-19	32	FALSE
https://doi.org/10.1016/j.ceramint.2016.03.173	10.1016/j.ceramint.2016.03.173	W2307329165	S106928643		Ceramics International	2016	Enhancement of magnetic properties of Ni0.5Zn0.5Fe2O4 nanoparticles prepared by the co-precipitation method	TESCAN	TESCAN	1	TRUE	1			Reese	2023-12-19	33	FALSE
https://doi.org/10.1016/j.ceramint.2016.04.065	10.1016/j.ceramint.2016.04.065	W2337685745	S106928643		Ceramics International	2016	Influence of zirconia addition on the properties of magnesia refractories	TESCAM, TESCAN	TESCAN	1	TRUE	1			Reese	2023-12-19	23	FALSE
https://doi.org/10.1016/j.ceramint.2016.04.141	10.1016/j.ceramint.2016.04.141	W2344920821	S106928643		Ceramics International	2016	Synthesis and evaluation of NaNi0.5Co0.2Mn0.3O2 as a cathode material for Na-ion battery	S-4800	Hitachi	1	TRUE	1	1		Reese	2023-12-19	11	FALSE
https://doi.org/10.1016/j.ceramint.2016.04.151	10.1016/j.ceramint.2016.04.151	W2403616391	S106928643		Ceramics International	2016	Synthesis and characterization of BaMoO 4 nanostructures prepared via a simple sonochemical method and their degradation ability of methylene blue	TESCAN, InBeam	TESCAN	1	TRUE	0	0		Reese	2023-12-19	26	FALSE
https://doi.org/10.1016/j.ceramint.2016.04.156	10.1016/j.ceramint.2016.04.156	W2343128713	S106928643		Ceramics International	2016	Thermal-induced local phase transfer on Ln3+-doped NaYF4 nanoparticles in electrospun ZnO nanofibers: Enhanced upconversion luminescence for temperature sensing	S-4800	Hitachi	1	TRUE	1	1		Reese	2023-12-19	23	FALSE
https://doi.org/10.1016/j.ceramint.2016.05.005	10.1016/j.ceramint.2016.05.005	W2345877316	S106928643		Ceramics International	2016	Microstructure and mechanical properties of spark plasma sintered Al2O3-SiC-CNTs hybrid nanocomposites	TESCAN	TESCAN	1	TRUE	1			Reese	2023-12-19	36	FALSE
https://doi.org/10.1016/j.ceramint.2016.05.047	10.1016/j.ceramint.2016.05.047	W2360471841	S106928643		Ceramics International	2016	Effect of molten V 2 O 5 salt on the corrosion behavior of micro- and nano-structured thermal sprayed SYSZ and YSZ coatings	TESCAN, VEGAN	TESCAN	1	TRUE	0	0		Reese	2023-12-19	15	FALSE
https://doi.org/10.1016/j.ceramint.2016.05.104	10.1016/j.ceramint.2016.05.104	W2399956583	S106928643		Ceramics International	2016	Pulsed laser ablation in liquid synthesis of ZnO/TiO 2 nanocomposite catalyst with enhanced photovoltaic and photocatalytic performance	TESCAN	TESCAN	1	TRUE	1			Reese	2023-12-19	52	FALSE
https://doi.org/10.1016/j.ceramint.2016.05.132	10.1016/j.ceramint.2016.05.132	W2402931832	S106928643		Ceramics International	2016	Fabrication and characterization of new bulky layer mixed metal oxide ceramic nanofibers through two nozzle electrospinning method	TESCAN	TESCAN	1	TRUE	1			Reese	2023-12-19	26	FALSE
https://doi.org/10.1016/j.ceramint.2016.05.133	10.1016/j.ceramint.2016.05.133	W2396038378	S106928643		Ceramics International	2016	Structural, spectral, dielectric and photocatalytic studies of Zr-Ni doped MnFe2O4 co-precipitated nanoparticles	Nova	FEI/Thermo	1	FALSE				Reese	2023-12-19	14	FALSE
https://doi.org/10.1016/j.ceramint.2016.05.195	10.1016/j.ceramint.2016.05.195	W2410464806	S106928643		Ceramics International	2016	On the mechanical properties and microstructure of zirconia-reinforced feldspar-based porcelain	BSED|, BSED	FEI/Thermo	1	TRUE	1			Reese	2024-01-06	23	FALSE
https://doi.org/10.1016/j.ceramint.2016.05.203	10.1016/j.ceramint.2016.05.203	W2410177808	S106928643		Ceramics International	2016	Thermal stability and sintering behavior of plasma sprayed nanostructured 7YSZ, 15YSZ and 5.5SYSZ coatings at elevated temperatures	VEGAN, TESCAN	TESCAN	1	TRUE	0	0	AIS-2000 and S1460 is a recurrent pattern	Reese	2023-12-19	30	FALSE
https://doi.org/10.1016/j.ceramint.2016.06.017	10.1016/j.ceramint.2016.06.017	W2413326323	S106928643		Ceramics International	2016	Luminescent properties and energy transfer mechanism of NaGd(MoO4)2:Sm3+, Eu3+ phosphors	HRBNU/SU70	Hitachi	1	TRUE	1	0		Reese	2023-12-19	26	FALSE	Spencer	2024-02-01	TRUE	TRUE
https://doi.org/10.1016/j.ceramint.2016.06.038	10.1016/j.ceramint.2016.06.038	W2412651923	S106928643		Ceramics International	2016	Research of Al2O3-SiC-C refractories as chromia-free lining for gasifier	BSED, BSED}	FEI/Thermo	1	TRUE	1			Reese	2024-01-06	17	FALSE
https://doi.org/10.1016/j.ceramint.2016.06.068	10.1016/j.ceramint.2016.06.068	W2482693024	S106928643		Ceramics International	2017	Design and fabrication of novel chitin hydrogel/chitosan/nano diopside composite scaffolds for tissue engineering	VEGAN, TESCAN, VEGA	TESCAN	1	TRUE	0	0		Reese	2023-12-19	33	FALSE
https://doi.org/10.1016/j.ceramint.2016.06.099	10.1016/j.ceramint.2016.06.099	W2441433837	S106928643		Ceramics International	2016	In-situ synthesis of SiC nanofibers for improving the oxidation resistance of graphite	VEGA3, TESCAN], TESCAN, VEGAS	TESCAN	1	TRUE	1	1		Reese	2023-12-19	7	FALSE
https://doi.org/10.1016/j.ceramint.2016.06.131	10.1016/j.ceramint.2016.06.131	W2471645943	S106928643		Ceramics International	2016	Fabrication and characterization of bone china using synthetic bone powder as raw materials	S-4800	Hitachi	1	TRUE	0	1	Hitachi not jeol	Reese	2023-12-19	9	FALSE
https://doi.org/10.1016/j.ceramint.2016.06.143	10.1016/j.ceramint.2016.06.143	W2469595745	S106928643		Ceramics International	2016	Effect of WC-Co granules on mechanical properties and microstructure of Ti(C,N)-based cermets	SU8020, $U8020	Hitachi	1	TRUE	0	0		Reese	2023-12-19	12	FALSE
https://doi.org/10.1016/j.ceramint.2016.07.059	10.1016/j.ceramint.2016.07.059	W2464320169	S106928643		Ceramics International	2016	Consolidation and grain growth of tantalum diboride during spark plasma sintering	}SU8000, SU8000	Hitachi	1	TRUE	1	1		Reese	2023-12-19	30	FALSE
https://doi.org/10.1016/j.ceramint.2016.07.061	10.1016/j.ceramint.2016.07.061	W2467326051	S106928643		Ceramics International	2016	Sm2O3-doped ZnO beech fern hierarchical structures for nitroaniline chemical sensor	JEOL	JEOL	1	TRUE	1			Reese	2023-12-19	52	FALSE
https://doi.org/10.1016/j.ceramint.2016.07.082	10.1016/j.ceramint.2016.07.082	W2461703905	S106928643		Ceramics International	2016	High performance PPO/Ti3+/TiO2NT membrane/electrode for lithium ion battery	VEGAS, TESCAN, VEGA3	TESCAN	1	TRUE	1	1		Reese	2023-12-19	22	FALSE
https://doi.org/10.1016/j.ceramint.2016.07.083	10.1016/j.ceramint.2016.07.083	W2522332129	S106928643		Ceramics International	2016	Preparation and thermoelectric properties of MoS2/Bi2Te3 nanocomposites	Nova, NanoSEM	FEI/Thermo	1	TRUE	1	0	Quanta 200 FEG	Reese	2023-12-19	19	FALSE
https://doi.org/10.1016/j.ceramint.2016.07.121	10.1016/j.ceramint.2016.07.121	W2487269907	S106928643		Ceramics International	2016	Microstructure and anisotropy of mechanical properties of graphene nanoplate toughened Al2O3-based ceramic composites	ZEISS	Zeiss	1	TRUE	1			Reese	2023-12-19	41	FALSE
https://doi.org/10.1016/j.ceramint.2016.07.125	10.1016/j.ceramint.2016.07.125	W2488163408	S106928643		Ceramics International	2016	Enhanced piezoelectric properties and thermal stability in tetragonal-structured (Ba,Ca)( Zr,Ti)O3 piezoelectrics substituted with trace amount of Mn	Quanta	FEI/Thermo	1	FALSE				Reese	2023-12-19	23	FALSE
https://doi.org/10.1016/j.ceramint.2016.07.148	10.1016/j.ceramint.2016.07.148	W2506801651	S106928643		Ceramics International	2016	Preparation of Bi2WO6 photocatalyst by high-energy ball milled Bi2O3-WO3 mixture	$U8020, SU8020	Hitachi	1	TRUE	1	0		Reese	2023-12-19	17	FALSE
https://doi.org/10.1016/j.ceramint.2016.07.180	10.1016/j.ceramint.2016.07.180	W2498803124	S106928643		Ceramics International	2016	Synthesis and characterization of aluminum Oxy nitride (AlON) from the nanosized gel precursor	VEGAN, TESCAN	TESCAN	1	TRUE	1	1		Reese	2023-12-19	16	FALSE
https://doi.org/10.1016/j.ceramint.2016.07.184	10.1016/j.ceramint.2016.07.184	W2483217010	S106928643		Ceramics International	2016	Effects of TiO2 starting materials on the synthesis of Li2ZnTi3O8 for lithium ion battery anode	$U8020	Hitachi	1	TRUE	1	1		Reese	2024-01-06	17	FALSE
https://doi.org/10.1016/j.ceramint.2016.07.212	10.1016/j.ceramint.2016.07.212	W2480093013	S106928643		Ceramics International	2016	An analytical approach to relating powder characteristics and rheological properties of powder injection molding feedstocks	VEGA\\, TESCAN	TESCAN	1	FALSE				Reese	2023-12-19	3	FALSE
https://doi.org/10.1016/j.ceramint.2016.07.218	10.1016/j.ceramint.2016.07.218	W2480203255	S106928643		Ceramics International	2016	Mechanical and optical properties of spark plasma sintered transparent Y2O3 ceramics	TESCAN, InBeam, InBeamSE	TESCAN	1	TRUE	1	1		Reese	2023-12-19	43	FALSE
https://doi.org/10.1016/j.ceramint.2016.08.022	10.1016/j.ceramint.2016.08.022	W2494991570	S106928643		Ceramics International	2016	Structural and electrical properties of zinc tantalum borate glass ceramic	VEGA3, TESCAN, VEGAS	TESCAN	1	TRUE	1	1		Reese	2023-12-19	25	FALSE
https://doi.org/10.1016/j.ceramint.2016.08.036	10.1016/j.ceramint.2016.08.036	W2490083328	S106928643		Ceramics International	2016	Synthesis, characterization and enhanced electromagnetic properties of NiFe2O4@SiO2-decorated reduced graphene oxide nanosheets	S-4800, S-48005.0KV	Hitachi	1	TRUE	0	0		Reese	2024-01-06	40	FALSE
https://doi.org/10.1016/j.ceramint.2016.08.041	10.1016/j.ceramint.2016.08.041	W2509213422	S106928643		Ceramics International	2016	Development of spinel sol bonded high pure alumina castable composition	NOVA	FEI/Thermo	1	TRUE	1	1		Reese	2023-12-19	16	FALSE
https://doi.org/10.1016/j.ceramint.2016.08.042	10.1016/j.ceramint.2016.08.042	W2512852933	S106928643		Ceramics International	2016	Controlled growth of large-area arrays of gadolinium-substituted cobalt ferrite nanorods by hydrothermal processing without use of any template	InBeam, InBeamSE, TESCANÂ§	TESCAN	1	TRUE	1	1		Reese	2023-12-19	23	FALSE
https://doi.org/10.1016/j.ceramint.2016.08.062	10.1016/j.ceramint.2016.08.062	W2514677717	S106928643		Ceramics International	2016	Processing and optical properties of transparent GeO2-PbO-MgO-MgF2 glass-ceramics	TESCAN	TESCAN	1	TRUE	1			Reese	2023-12-19	3	FALSE
https://doi.org/10.1016/j.ceramint.2016.08.090	10.1016/j.ceramint.2016.08.090	W2509564850	S106928643		Ceramics International	2016	Hot corrosion behavior of Al2O3 laser clad plasma sprayed YSZ thermal barrier coatings	TESCA, TESCAN, TESCAI	TESCAN	1	TRUE	1			Reese	2023-12-19	34	FALSE
https://doi.org/10.1016/j.ceramint.2016.08.122	10.1016/j.ceramint.2016.08.122	W2514254769	S106928643		Ceramics International	2016	The addition of synthesized hydroxyapatite and fluorapatite nanoparticles to a glass-ionomer cement for dental restoration and its effects on mechanical properties	VEGAN, TESCAN	TESCAN	1	TRUE	1	1		Reese	2023-12-19	58	FALSE
https://doi.org/10.1016/j.ceramint.2016.08.140	10.1016/j.ceramint.2016.08.140	W2509745106	S106928643		Ceramics International	2017	Development of anorthite based white porcelain glaze without ZrSiO4 content	BSED	FEI/Thermo	1	TRUE	1			Reese	2023-12-19	28	FALSE
https://doi.org/10.1016/j.ceramint.2016.08.167	10.1016/j.ceramint.2016.08.167	W2507721647	S106928643		Ceramics International	2016	Effect of Fe substitution on the piezoelectric, dielectric and ferroelectric properties of PNZST ceramics	Quanta	FEI/Thermo	1	TRUE	1	1		Reese	2023-12-19	8	FALSE
https://doi.org/10.1016/j.ceramint.2016.09.021	10.1016/j.ceramint.2016.09.021	W2514205607	S106928643		Ceramics International	2016	Crystal structure and electrical properties of AgNbO3-based lead-free ceramics	QUANTA	FEI/Thermo	1	TRUE	1	1		Reese	2023-12-19	16	FALSE
https://doi.org/10.1016/j.ceramint.2016.09.053	10.1016/j.ceramint.2016.09.053	W2520292072	S106928643		Ceramics International	2016	Highly sensitive and selective ethanol sensors using porous SnO2 hollow spheres	S-4800	Hitachi	1	TRUE	1	1		Reese	2024-01-06	31	FALSE
https://doi.org/10.1016/j.ceramint.2016.09.054	10.1016/j.ceramint.2016.09.054	W2520907271	S106928643		Ceramics International	2016	New insights on Early Bronze Age IV pottery production and consumption in the southern Levant: The case of Khirbat Iskandar, Jordan	Quanta	FEI/Thermo	1	TRUE	1	1		Reese	2023-12-19	16	FALSE
https://doi.org/10.1016/j.ceramint.2016.09.062	10.1016/j.ceramint.2016.09.062	W2519888297	S106928643		Ceramics International	2016	Aqueous solution-derived CuMn2O4 ceramic films for spectrally selective solar absorbers	SU8020, $U8020	Hitachi	1	TRUE	1	1		Reese	2023-12-19	11	FALSE
https://doi.org/10.1016/j.ceramint.2016.09.083	10.1016/j.ceramint.2016.09.083	W2518736298	S106928643		Ceramics International	2016	Effects of oxidizing species on ablation behavior of C/C-ZrB2-ZrC-SiC composites prepared by precursor infiltration and pyrolysis	Nova, NanoSEM, Quanta, NovaNanoSEM230, NanoSEM230	FEI/Thermo	1	FALSE				Reese	2023-12-19	23	FALSE
https://doi.org/10.1016/j.ceramint.2016.09.087	10.1016/j.ceramint.2016.09.087	W2520657434	S106928643		Ceramics International	2016	Synthesis of Al2O3-SiC composite powders from coal ash in NaCl-KCl molten salts medium	SU8010	Hitachi	1	FALSE				Reese	2023-12-19	26	FALSE
https://doi.org/10.1016/j.ceramint.2016.09.100	10.1016/j.ceramint.2016.09.100	W2520551550	S106928643		Ceramics International	2016	Precision superabrasive grinding of plasma sprayed ceramic coatings	ZEISS	Zeiss	1	TRUE	1			Reese	2023-12-19	13	FALSE
https://doi.org/10.1016/j.ceramint.2016.09.116	10.1016/j.ceramint.2016.09.116	W2519408266	S106928643		Ceramics International	2017	LiTi2(PO4)3@carbon/graphene hybrid as superior anode materials for aqueous lithium ion batteries	S-4800	Hitachi	1	TRUE	1	1		Reese	2023-12-19	24	FALSE
https://doi.org/10.1016/j.ceramint.2016.09.217	10.1016/j.ceramint.2016.09.217	W2526593223	S106928643		Ceramics International	2017	Tuning of structural, optical and dielectric constants by various transition metal doping in ZnO:TM (TM=Mn, Co, Fe) nanostructured thin films: A comparative study	JEOL	JEOL	1	TRUE	1			Reese	2023-12-19	72	FALSE
[truncated: 10,158 more rows]
