# Supplementary material for: Widespread misidentification of scanning electron microscope instruments in the peer-reviewed materials science and engineering literature
Source: PLoS One. 2025 Jul 17;20(7):e0326754. doi: 10.1371/journal.pone.0326754 (PMC12270153; doi:10.1371/journal.pone.0326754)
Supplement: S6 Table — We searched the full text of articles for the string ‘tauc’, returning 356 articles for which SEM images had brandmarks identifiable by OCR and no detected errors in SEM misidentification (brandmarks_id_correct), 128 articles for which SEM images had brandmarks identifiable by OCR and the SEM instrument was not declared in text (brandmarks_no_id), and 160 articles for which SEM images had brandmarks identifiable by OCR and the SEM instrument was incorrectly declared in text (problematic). We randomly sampled a further 300 articles that had SEM images with no identifiable brandmarks and featured ‘tauc’ in the full text (sem_no_brandmarks). We manually screened each of these articles for whether they actually featured Tauc plots (has_tauc) and whether at least one of these Tauc plots determines band gap at the wrong x axis (not_at_x_axis). (XLSX) [file pone.0326754.s011.xlsx]

## Sheet: Sheet1
S6 Table: Results of screening articles for problematic Tauc plots. We searched the full text of articles for the string 'tauc', returning 356 articles for which SEM images had brandmarks identifiable by OCR and no detected errors in SEM misidentification (brandmarks_id_correct), 128 articles for which SEM images had brandmarks identifiable by OCR and the SEM instrument was not declared in text (…
doi	sem	brandmarks	problematic	no_id	exists	label	has_tauc	not_at_x_axis	tauc_notes
10.1016/j.ceramint.2010.11.014	TRUE	FALSE	FALSE	FALSE	TRUE	sem_no_brandmarks	TRUE	TRUE	not zero
10.1016/j.ceramint.2013.02.086	TRUE	TRUE	FALSE	FALSE	TRUE	brandmarks_id_correct	TRUE	FALSE
10.1016/j.ceramint.2014.04.027	TRUE	FALSE	FALSE	FALSE	TRUE	sem_no_brandmarks	TRUE	FALSE
10.1016/j.ceramint.2014.08.105	TRUE	TRUE	TRUE	FALSE	TRUE	problematic	TRUE	FALSE
10.1016/j.ceramint.2015.05.068	TRUE	FALSE	FALSE	FALSE	TRUE	sem_no_brandmarks	TRUE	FALSE
10.1016/j.ceramint.2015.01.141	TRUE	TRUE	FALSE	FALSE	TRUE	brandmarks_id_correct	TRUE	FALSE
10.1016/j.ceramint.2016.07.081	TRUE	FALSE	FALSE	FALSE	TRUE	sem_no_brandmarks	TRUE	FALSE	looks iffy but okay
10.1016/j.ceramint.2015.12.142	TRUE	FALSE	FALSE	FALSE	TRUE	sem_no_brandmarks	TRUE	TRUE	not zero
10.1016/j.ceramint.2016.08.022	TRUE	TRUE	FALSE	FALSE	TRUE	brandmarks_id_correct	TRUE	FALSE
10.1016/j.ceramint.2015.12.126	TRUE	TRUE	FALSE	FALSE	TRUE	brandmarks_id_correct	TRUE	TRUE	not zero
10.1016/j.ceramint.2016.08.062	TRUE	TRUE	FALSE	FALSE	TRUE	brandmarks_id_correct	TRUE	FALSE
10.1016/j.ceramint.2016.03.138	TRUE	TRUE	TRUE	FALSE	TRUE	problematic	TRUE	TRUE	not zero
10.1016/j.ceramint.2015.12.141	TRUE	TRUE	FALSE	TRUE	TRUE	brandmarks_no_id	TRUE	FALSE
10.1016/j.ceramint.2016.03.056	TRUE	TRUE	TRUE	FALSE	TRUE	problematic	FALSE	FALSE
10.1016/j.ceramint.2016.04.151	TRUE	TRUE	TRUE	FALSE	TRUE	problematic	TRUE	FALSE
10.1016/j.ceramint.2016.01.212	TRUE	FALSE	FALSE	FALSE	TRUE	sem_no_brandmarks	TRUE	FALSE
10.1016/j.ceramint.2016.11.040	TRUE	FALSE	FALSE	FALSE	TRUE	sem_no_brandmarks	TRUE	FALSE
10.1016/j.ceramint.2016.12.070	TRUE	TRUE	FALSE	FALSE	TRUE	brandmarks_id_correct	TRUE	FALSE
10.1016/j.ceramint.2017.03.165	TRUE	TRUE	FALSE	FALSE	TRUE	brandmarks_id_correct	TRUE	FALSE
10.1016/j.ceramint.2017.07.077	TRUE	TRUE	FALSE	FALSE	TRUE	brandmarks_id_correct	TRUE	FALSE
10.1016/j.ceramint.2016.09.217	TRUE	TRUE	FALSE	FALSE	TRUE	brandmarks_id_correct	TRUE	FALSE
10.1016/j.ceramint.2016.11.200	TRUE	TRUE	FALSE	FALSE	TRUE	brandmarks_id_correct	FALSE	FALSE
10.1016/j.ceramint.2017.09.014	TRUE	FALSE	FALSE	FALSE	TRUE	sem_no_brandmarks	TRUE	FALSE
10.1016/j.ceramint.2017.01.026	TRUE	TRUE	FALSE	FALSE	TRUE	brandmarks_id_correct	TRUE	FALSE
10.1016/j.ceramint.2017.10.076	TRUE	TRUE	TRUE	FALSE	TRUE	problematic	TRUE	FALSE
10.1016/j.ceramint.2018.08.148	TRUE	TRUE	FALSE	FALSE	TRUE	brandmarks_id_correct	TRUE	TRUE	not zero
10.1016/j.ceramint.2018.07.201	TRUE	TRUE	FALSE	FALSE	TRUE	brandmarks_id_correct	TRUE	FALSE
10.1016/j.ceramint.2018.04.069	TRUE	TRUE	TRUE	FALSE	TRUE	problematic	TRUE	FALSE
10.1016/j.ceramint.2018.01.073	TRUE	TRUE	FALSE	FALSE	TRUE	brandmarks_id_correct	TRUE	FALSE
10.1016/j.ceramint.2018.08.319	TRUE	TRUE	TRUE	FALSE	TRUE	problematic	TRUE	FALSE
10.1016/j.ceramint.2018.03.269	TRUE	FALSE	FALSE	FALSE	TRUE	sem_no_brandmarks	TRUE	TRUE	not zero maybe
10.1016/j.ceramint.2017.11.177	TRUE	TRUE	TRUE	FALSE	TRUE	problematic	TRUE	FALSE
10.1016/j.ceramint.2018.01.105	TRUE	FALSE	FALSE	FALSE	TRUE	sem_no_brandmarks	TRUE	FALSE
10.1016/j.ceramint.2018.01.140	TRUE	TRUE	FALSE	FALSE	TRUE	brandmarks_id_correct	TRUE	FALSE
10.1016/j.ceramint.2018.01.202	TRUE	TRUE	TRUE	FALSE	TRUE	problematic	TRUE	FALSE
10.1016/j.ceramint.2018.01.095	TRUE	TRUE	FALSE	FALSE	TRUE	brandmarks_id_correct	TRUE	FALSE
10.1016/j.ceramint.2018.06.174	TRUE	TRUE	TRUE	FALSE	TRUE	problematic	TRUE	FALSE
10.1016/j.ceramint.2017.12.016	TRUE	TRUE	FALSE	FALSE	TRUE	brandmarks_id_correct	TRUE	FALSE
10.1016/j.ceramint.2018.11.059	TRUE	FALSE	FALSE	FALSE	TRUE	sem_no_brandmarks	TRUE	FALSE
10.1016/j.ceramint.2018.11.027	TRUE	TRUE	FALSE	FALSE	TRUE	brandmarks_id_correct	TRUE	FALSE
10.1016/j.ceramint.2019.07.132	TRUE	FALSE	FALSE	FALSE	TRUE	sem_no_brandmarks	TRUE	FALSE
10.1016/j.ceramint.2019.05.287	TRUE	TRUE	FALSE	TRUE	TRUE	brandmarks_no_id	TRUE	FALSE
10.1016/j.ceramint.2019.03.092	TRUE	FALSE	FALSE	FALSE	TRUE	sem_no_brandmarks	TRUE	FALSE
10.1016/j.ceramint.2018.12.102	TRUE	TRUE	FALSE	TRUE	TRUE	brandmarks_no_id	TRUE	FALSE
10.1016/j.ceramint.2018.10.188	TRUE	TRUE	FALSE	FALSE	TRUE	brandmarks_id_correct	TRUE	FALSE
10.1016/j.ceramint.2019.04.229	TRUE	TRUE	FALSE	FALSE	TRUE	brandmarks_id_correct	TRUE	FALSE
10.1016/j.ceramint.2019.06.063	TRUE	TRUE	TRUE	FALSE	TRUE	problematic	TRUE	FALSE
10.1016/j.ceramint.2019.01.224	TRUE	TRUE	FALSE	FALSE	TRUE	brandmarks_id_correct	TRUE	FALSE
10.1016/j.ceramint.2018.10.229	TRUE	FALSE	FALSE	FALSE	TRUE	sem_no_brandmarks	TRUE	FALSE
10.1016/j.ceramint.2019.07.130	TRUE	TRUE	FALSE	FALSE	TRUE	brandmarks_id_correct	TRUE	FALSE
10.1016/j.ceramint.2018.10.189	TRUE	TRUE	FALSE	FALSE	TRUE	brandmarks_id_correct	TRUE	TRUE	not parallel, not zero
10.1016/j.ceramint.2019.07.194	TRUE	TRUE	FALSE	FALSE	TRUE	brandmarks_id_correct	TRUE	TRUE	not zero
10.1016/j.ceramint.2020.02.157	TRUE	TRUE	TRUE	FALSE	TRUE	problematic	TRUE	TRUE	not zero
10.1016/j.ceramint.2019.10.149	TRUE	TRUE	FALSE	TRUE	TRUE	brandmarks_no_id	TRUE	FALSE
10.1016/j.ceramint.2019.10.261	TRUE	TRUE	TRUE	FALSE	TRUE	problematic	TRUE	FALSE
10.1016/j.ceramint.2020.01.064	TRUE	FALSE	FALSE	FALSE	TRUE	sem_no_brandmarks	TRUE	FALSE
10.1016/j.ceramint.2020.06.145	TRUE	FALSE	FALSE	FALSE	TRUE	sem_no_brandmarks	TRUE	FALSE
10.1016/j.ceramint.2019.11.265	TRUE	TRUE	TRUE	FALSE	TRUE	problematic	TRUE	TRUE	not zero
10.1016/j.ceramint.2020.07.188	TRUE	FALSE	FALSE	FALSE	TRUE	sem_no_brandmarks	TRUE	TRUE	not zero
10.1016/j.ceramint.2020.03.107	TRUE	FALSE	FALSE	FALSE	TRUE	sem_no_brandmarks	TRUE	FALSE
10.1016/j.ceramint.2020.07.338	TRUE	TRUE	FALSE	FALSE	TRUE	brandmarks_id_correct	TRUE	FALSE
10.1016/j.ceramint.2020.07.185	TRUE	FALSE	FALSE	FALSE	TRUE	sem_no_brandmarks	TRUE	FALSE
10.1016/j.ceramint.2019.10.106	TRUE	TRUE	FALSE	FALSE	TRUE	brandmarks_id_correct	TRUE	FALSE	looks like not zero but correctly evaluated
10.1016/j.ceramint.2020.03.256	TRUE	TRUE	TRUE	FALSE	TRUE	problematic	TRUE	TRUE	not zero
10.1016/j.ceramint.2020.02.061	TRUE	TRUE	FALSE	TRUE	TRUE	brandmarks_no_id	TRUE	FALSE
10.1016/j.ceramint.2020.03.219	TRUE	TRUE	FALSE	FALSE	TRUE	brandmarks_id_correct	TRUE	FALSE
10.1016/j.ceramint.2020.01.280	TRUE	TRUE	FALSE	FALSE	TRUE	brandmarks_id_correct	TRUE	FALSE
10.1016/j.ceramint.2020.06.276	TRUE	TRUE	TRUE	FALSE	TRUE	problematic	TRUE	TRUE	not zero
10.1016/j.ceramint.2020.05.128	TRUE	TRUE	TRUE	FALSE	TRUE	problematic	TRUE	TRUE	not zero
10.1016/j.ceramint.2019.10.097	TRUE	FALSE	FALSE	FALSE	TRUE	sem_no_brandmarks	TRUE	FALSE
10.1016/j.ceramint.2020.05.324	TRUE	FALSE	FALSE	FALSE	TRUE	sem_no_brandmarks	TRUE	FALSE
10.1016/j.ceramint.2019.11.072	TRUE	TRUE	FALSE	FALSE	TRUE	brandmarks_id_correct	TRUE	FALSE
10.1016/j.ceramint.2020.04.102	TRUE	TRUE	FALSE	FALSE	TRUE	brandmarks_id_correct	TRUE	FALSE
10.1016/j.ceramint.2021.06.135	TRUE	TRUE	FALSE	FALSE	TRUE	brandmarks_id_correct	TRUE	FALSE	not parallel
10.1016/j.ceramint.2021.01.028	TRUE	TRUE	TRUE	FALSE	TRUE	problematic	TRUE	FALSE	energies do not correspond
10.1016/j.ceramint.2020.12.281	TRUE	TRUE	FALSE	FALSE	TRUE	brandmarks_id_correct	TRUE	TRUE	not zero
10.1016/j.ceramint.2021.11.180	TRUE	FALSE	FALSE	FALSE	TRUE	sem_no_brandmarks	TRUE	FALSE
10.1016/j.ceramint.2020.10.136	TRUE	TRUE	FALSE	TRUE	TRUE	brandmarks_no_id	FALSE	FALSE
10.1016/j.ceramint.2020.11.223	TRUE	TRUE	FALSE	FALSE	TRUE	brandmarks_id_correct	TRUE	FALSE
10.1016/j.ceramint.2021.04.291	TRUE	TRUE	TRUE	FALSE	TRUE	problematic	TRUE	FALSE
10.1016/j.ceramint.2020.09.301	TRUE	TRUE	FALSE	FALSE	TRUE	brandmarks_id_correct	TRUE	FALSE
10.1016/j.ceramint.2020.09.042	TRUE	FALSE	FALSE	FALSE	TRUE	sem_no_brandmarks	TRUE	FALSE
10.1016/j.ceramint.2020.12.018	TRUE	TRUE	FALSE	FALSE	TRUE	brandmarks_id_correct	TRUE	FALSE
10.1016/j.ceramint.2020.11.197	TRUE	FALSE	FALSE	FALSE	TRUE	sem_no_brandmarks	TRUE	FALSE
10.1016/j.ceramint.2020.08.201	TRUE	TRUE	FALSE	FALSE	TRUE	brandmarks_id_correct	TRUE	FALSE
10.1016/j.ceramint.2021.01.168	TRUE	TRUE	FALSE	FALSE	TRUE	brandmarks_id_correct	TRUE	FALSE
10.1016/j.ceramint.2020.09.050	TRUE	TRUE	FALSE	TRUE	TRUE	brandmarks_no_id	FALSE	FALSE
10.1016/j.ceramint.2021.01.008	TRUE	FALSE	FALSE	FALSE	TRUE	sem_no_brandmarks	FALSE	FALSE
10.1016/j.ceramint.2021.06.151	TRUE	TRUE	TRUE	FALSE	TRUE	problematic	TRUE	TRUE	not zero
10.1016/j.ceramint.2021.08.265	TRUE	FALSE	FALSE	FALSE	TRUE	sem_no_brandmarks	TRUE	FALSE	not parallel
10.1016/j.ceramint.2021.05.284	TRUE	TRUE	FALSE	FALSE	TRUE	brandmarks_id_correct	TRUE	FALSE
10.1016/j.ceramint.2021.06.141	TRUE	FALSE	FALSE	FALSE	TRUE	sem_no_brandmarks	TRUE	TRUE	not zero
10.1016/j.ceramint.2021.11.102	TRUE	FALSE	FALSE	FALSE	TRUE	sem_no_brandmarks	TRUE	FALSE
10.1016/j.ceramint.2020.12.174	TRUE	TRUE	FALSE	FALSE	TRUE	brandmarks_id_correct	TRUE	FALSE
10.1016/j.ceramint.2020.12.214	TRUE	TRUE	FALSE	FALSE	TRUE	brandmarks_id_correct	TRUE	FALSE
10.1016/j.ceramint.2021.04.274	TRUE	TRUE	FALSE	TRUE	TRUE	brandmarks_no_id	TRUE	FALSE
10.1016/j.ceramint.2020.09.107	TRUE	FALSE	FALSE	FALSE	TRUE	sem_no_brandmarks	TRUE	FALSE
10.1016/j.ceramint.2021.01.044	TRUE	TRUE	TRUE	FALSE	TRUE	problematic	TRUE	TRUE	not zero
10.1016/j.ceramint.2022.03.298	TRUE	TRUE	FALSE	FALSE	TRUE	brandmarks_id_correct	TRUE	TRUE	not zero
10.1016/j.ceramint.2022.07.175	TRUE	FALSE	FALSE	FALSE	TRUE	sem_no_brandmarks	TRUE	FALSE
10.1016/j.ceramint.2022.07.067	TRUE	TRUE	FALSE	FALSE	TRUE	brandmarks_id_correct	TRUE	FALSE
10.1016/j.ceramint.2022.04.100	TRUE	TRUE	FALSE	FALSE	TRUE	brandmarks_id_correct	TRUE	FALSE	not parallel
10.1016/j.ceramint.2022.05.151	TRUE	TRUE	FALSE	TRUE	TRUE	brandmarks_no_id	TRUE	TRUE	not zero
10.1016/j.ceramint.2021.12.362	TRUE	TRUE	FALSE	FALSE	TRUE	brandmarks_id_correct	TRUE	FALSE
10.1016/j.ceramint.2022.08.303	TRUE	FALSE	FALSE	FALSE	TRUE	sem_no_brandmarks	TRUE	FALSE
10.1016/j.ceramint.2021.10.199	TRUE	FALSE	FALSE	FALSE	TRUE	sem_no_brandmarks	TRUE	FALSE
10.1016/j.ceramint.2022.09.080	TRUE	FALSE	FALSE	FALSE	TRUE	sem_no_brandmarks	TRUE	FALSE
10.1016/j.ceramint.2022.09.046	TRUE	FALSE	FALSE	FALSE	TRUE	sem_no_brandmarks	TRUE	FALSE
10.1016/j.ceramint.2022.07.026	TRUE	TRUE	FALSE	FALSE	TRUE	brandmarks_id_correct	TRUE	FALSE
10.1016/j.ceramint.2022.01.278	TRUE	FALSE	FALSE	FALSE	TRUE	sem_no_brandmarks	FALSE	FALSE
10.1016/j.ceramint.2022.10.045	TRUE	TRUE	FALSE	FALSE	TRUE	brandmarks_id_correct	TRUE	FALSE
10.1016/j.ceramint.2022.10.060	TRUE	FALSE	FALSE	FALSE	TRUE	sem_no_brandmarks	TRUE	TRUE	not zero
10.1016/j.ceramint.2022.10.111	TRUE	FALSE	FALSE	FALSE	TRUE	sem_no_brandmarks	TRUE	FALSE
10.1016/j.ceramint.2022.10.095	TRUE	TRUE	TRUE	FALSE	TRUE	problematic	TRUE	TRUE	not zero
10.1016/j.ceramint.2022.10.100	TRUE	TRUE	TRUE	FALSE	TRUE	problematic	TRUE	TRUE	not zero
10.1016/j.ceramint.2022.07.023	TRUE	TRUE	FALSE	FALSE	TRUE	brandmarks_id_correct	TRUE	FALSE
10.1016/j.ceramint.2022.06.330	TRUE	TRUE	FALSE	FALSE	TRUE	brandmarks_id_correct	TRUE	FALSE
10.1016/j.ceramint.2021.11.304	TRUE	FALSE	FALSE	FALSE	TRUE	sem_no_brandmarks	TRUE	TRUE	not zero
10.1016/j.ceramint.2022.01.309	TRUE	TRUE	FALSE	FALSE	TRUE	brandmarks_id_correct	TRUE	FALSE
10.1016/j.ceramint.2022.02.219	TRUE	FALSE	FALSE	FALSE	TRUE	sem_no_brandmarks	TRUE	FALSE
10.1016/j.ceramint.2022.01.179	TRUE	TRUE	FALSE	FALSE	TRUE	brandmarks_id_correct	TRUE	FALSE
10.1016/j.ceramint.2022.11.219	TRUE	FALSE	FALSE	FALSE	TRUE	sem_no_brandmarks	TRUE	FALSE
10.1016/j.ceramint.2021.09.282	TRUE	FALSE	FALSE	FALSE	TRUE	sem_no_brandmarks	TRUE	FALSE
10.1016/j.ceramint.2022.11.224	TRUE	FALSE	FALSE	FALSE	TRUE	sem_no_brandmarks	TRUE	FALSE
10.1016/j.ceramint.2022.04.165	TRUE	TRUE	FALSE	TRUE	TRUE	brandmarks_no_id	TRUE	FALSE
10.1016/j.ceramint.2022.02.180	TRUE	TRUE	FALSE	TRUE	TRUE	brandmarks_no_id	TRUE	FALSE	seems wrong
10.1016/j.ceramint.2022.02.037	TRUE	TRUE	FALSE	FALSE	TRUE	brandmarks_id_correct	TRUE	FALSE
10.1016/j.ceramint.2022.11.343	TRUE	TRUE	FALSE	FALSE	TRUE	brandmarks_id_correct	TRUE	FALSE
10.1016/j.ceramint.2022.05.254	TRUE	TRUE	FALSE	TRUE	TRUE	brandmarks_no_id	TRUE	TRUE	not parallel, not zero
10.1016/j.ceramint.2021.09.288	TRUE	TRUE	FALSE	FALSE	TRUE	brandmarks_id_correct	FALSE	FALSE
10.1016/j.ceramint.2022.04.299	TRUE	TRUE	TRUE	FALSE	TRUE	problematic	TRUE	FALSE
10.1016/j.ceramint.2022.03.275	TRUE	TRUE	FALSE	FALSE	TRUE	brandmarks_id_correct	TRUE	FALSE
10.1016/j.ceramint.2022.10.209	TRUE	TRUE	FALSE	TRUE	TRUE	brandmarks_no_id	TRUE	FALSE
10.1016/j.ceramint.2023.01.195	TRUE	TRUE	FALSE	FALSE	TRUE	brandmarks_id_correct	TRUE	FALSE
10.1016/j.ceramint.2023.01.229	TRUE	TRUE	TRUE	FALSE	TRUE	problematic	TRUE	FALSE
10.1016/j.ceramint.2023.01.009	TRUE	FALSE	FALSE	FALSE	TRUE	sem_no_brandmarks	TRUE	FALSE
10.1016/j.memsci.2021.119979	TRUE	FALSE	FALSE	FALSE	TRUE	sem_no_brandmarks	TRUE	FALSE
10.1016/j.jphotobiol.2016.12.034	TRUE	FALSE	FALSE	FALSE	TRUE	sem_no_brandmarks	TRUE	FALSE
10.1016/j.chemosphere.2018.11.003	TRUE	FALSE	FALSE	FALSE	TRUE	sem_no_brandmarks	TRUE	FALSE
10.1016/j.chemosphere.2019.06.092	TRUE	TRUE	FALSE	FALSE	TRUE	brandmarks_id_correct	TRUE	FALSE
10.1016/j.chemosphere.2020.127384	TRUE	TRUE	FALSE	FALSE	TRUE	brandmarks_id_correct	TRUE	FALSE
10.1016/j.chemosphere.2020.127210	TRUE	FALSE	FALSE	FALSE	TRUE	sem_no_brandmarks	TRUE	FALSE
10.1016/j.chemosphere.2020.126453	TRUE	TRUE	FALSE	FALSE	TRUE	brandmarks_id_correct	TRUE	FALSE	tauc not appropriate here
10.1016/j.chemosphere.2021.130987	TRUE	TRUE	FALSE	FALSE	TRUE	brandmarks_id_correct	TRUE	FALSE	not parallel
10.1016/j.chemosphere.2021.130972	TRUE	TRUE	FALSE	FALSE	TRUE	brandmarks_id_correct	TRUE	FALSE
10.1016/j.chemosphere.2020.129021	TRUE	TRUE	TRUE	FALSE	TRUE	problematic	TRUE	TRUE	not zero
10.1016/j.chemosphere.2020.129285	TRUE	TRUE	FALSE	FALSE	TRUE	brandmarks_id_correct	TRUE	FALSE
10.1016/j.chemosphere.2021.131311	TRUE	FALSE	FALSE	FALSE	TRUE	sem_no_brandmarks	TRUE	FALSE
10.1016/j.chemosphere.2021.129903	TRUE	TRUE	FALSE	FALSE	TRUE	brandmarks_id_correct	TRUE	FALSE	not parallel
10.1016/j.chemosphere.2020.129231	TRUE	TRUE	FALSE	FALSE	TRUE	brandmarks_id_correct	TRUE	FALSE
10.1016/j.chemosphere.2022.136279	TRUE	TRUE	FALSE	TRUE	TRUE	brandmarks_no_id	TRUE	FALSE
10.1016/j.chemosphere.2022.136406	TRUE	TRUE	FALSE	FALSE	TRUE	brandmarks_id_correct	TRUE	FALSE	not parallel
10.1016/j.chemosphere.2022.135091	TRUE	FALSE	FALSE	FALSE	TRUE	sem_no_brandmarks	TRUE	FALSE
10.1016/j.chemosphere.2022.135574	TRUE	TRUE	TRUE	FALSE	TRUE	problematic	TRUE	FALSE
10.1016/j.chemosphere.2022.134292	TRUE	TRUE	FALSE	FALSE	TRUE	brandmarks_id_correct	TRUE	FALSE
10.1016/j.chemosphere.2021.132684	TRUE	FALSE	FALSE	FALSE	TRUE	sem_no_brandmarks	TRUE	FALSE
10.1016/j.chemosphere.2022.134080	TRUE	TRUE	FALSE	FALSE	TRUE	brandmarks_id_correct	TRUE	FALSE
10.1016/j.chemosphere.2022.134396	TRUE	FALSE	FALSE	FALSE	TRUE	sem_no_brandmarks	TRUE	FALSE
10.1016/j.chemosphere.2022.135925	TRUE	TRUE	TRUE	FALSE	TRUE	problematic	TRUE	TRUE	not zero
10.1016/j.chemosphere.2021.133090	TRUE	TRUE	FALSE	FALSE	TRUE	brandmarks_id_correct	TRUE	FALSE	not parallel
10.1016/j.chemosphere.2021.131651	TRUE	FALSE	FALSE	FALSE	TRUE	sem_no_brandmarks	TRUE	FALSE
10.1016/j.chemosphere.2022.136721	TRUE	TRUE	FALSE	FALSE	TRUE	brandmarks_id_correct	TRUE	FALSE
10.1016/j.chemosphere.2021.132246	TRUE	FALSE	FALSE	FALSE	TRUE	sem_no_brandmarks	TRUE	FALSE
10.1016/j.chemosphere.2022.134862	TRUE	FALSE	FALSE	FALSE	TRUE	sem_no_brandmarks	TRUE	FALSE
10.1016/j.chemosphere.2022.135716	TRUE	TRUE	TRUE	FALSE	TRUE	problematic	TRUE	FALSE
10.1016/j.chemosphere.2021.133299	TRUE	FALSE	FALSE	FALSE	TRUE	sem_no_brandmarks	TRUE	FALSE	not parallel
10.1016/j.chemosphere.2022.135225	TRUE	TRUE	FALSE	TRUE	TRUE	brandmarks_no_id	TRUE	FALSE
10.1016/j.chemosphere.2022.134481	TRUE	FALSE	FALSE	FALSE	TRUE	sem_no_brandmarks	TRUE	FALSE
10.1016/j.chemosphere.2021.131837	TRUE	TRUE	FALSE	FALSE	TRUE	brandmarks_id_correct	TRUE	FALSE	not parallel
10.1016/j.chemosphere.2021.132211	TRUE	TRUE	TRUE	FALSE	TRUE	problematic	TRUE	FALSE	not parallel
10.1016/j.chemosphere.2023.137834	TRUE	TRUE	FALSE	FALSE	TRUE	brandmarks_id_correct	TRUE	FALSE
10.1016/j.ijhydene.2014.08.142	TRUE	TRUE	FALSE	FALSE	TRUE	brandmarks_id_correct	TRUE	FALSE
10.1016/j.ijhydene.2015.05.019	TRUE	FALSE	FALSE	FALSE	TRUE	sem_no_brandmarks	TRUE	FALSE
10.1016/j.ijhydene.2014.09.047	TRUE	TRUE	FALSE	FALSE	TRUE	brandmarks_id_correct	TRUE	FALSE
10.1016/j.ijhydene.2016.06.191	TRUE	TRUE	TRUE	FALSE	TRUE	problematic	TRUE	TRUE	not parallel, not zero
10.1016/j.ijhydene.2016.08.079	TRUE	TRUE	FALSE	FALSE	TRUE	brandmarks_id_correct	TRUE	FALSE
10.1016/j.ijhydene.2016.07.230	TRUE	FALSE	FALSE	FALSE	TRUE	sem_no_brandmarks	TRUE	FALSE
10.1016/j.ijhydene.2016.04.171	TRUE	FALSE	FALSE	FALSE	TRUE	sem_no_brandmarks	TRUE	FALSE
10.1016/j.ijhydene.2016.03.144	TRUE	TRUE	TRUE	FALSE	TRUE	problematic	TRUE	TRUE	not zero
10.1016/j.ijhydene.2016.06.036	TRUE	FALSE	FALSE	FALSE	TRUE	sem_no_brandmarks	TRUE	FALSE
10.1016/j.ijhydene.2017.05.039	TRUE	TRUE	FALSE	FALSE	TRUE	brandmarks_id_correct	TRUE	FALSE
10.1016/j.ijhydene.2017.05.028	TRUE	TRUE	TRUE	FALSE	TRUE	problematic	TRUE	FALSE	not parallel
10.1016/j.ijhydene.2017.09.144	TRUE	TRUE	TRUE	FALSE	TRUE	problematic	TRUE	FALSE
10.1016/j.ijhydene.2017.07.238	TRUE	TRUE	FALSE	FALSE	TRUE	brandmarks_id_correct	TRUE	FALSE
10.1016/j.ijhydene.2017.11.099	TRUE	TRUE	FALSE	FALSE	TRUE	brandmarks_id_correct	FALSE	FALSE
10.1016/j.ijhydene.2017.12.157	TRUE	FALSE	FALSE	FALSE	TRUE	sem_no_brandmarks	FALSE	FALSE
10.1016/j.ijhydene.2018.03.104	TRUE	FALSE	FALSE	FALSE	TRUE	sem_no_brandmarks	TRUE	FALSE
10.1016/j.ijhydene.2018.10.075	TRUE	FALSE	FALSE	FALSE	TRUE	sem_no_brandmarks	TRUE	FALSE
10.1016/j.ijhydene.2019.06.148	TRUE	TRUE	TRUE	FALSE	TRUE	problematic	FALSE	FALSE
10.1016/j.ijhydene.2019.10.060	TRUE	FALSE	FALSE	FALSE	TRUE	sem_no_brandmarks	TRUE	FALSE
10.1016/j.ijhydene.2019.08.141	TRUE	TRUE	TRUE	FALSE	TRUE	problematic	TRUE	FALSE
10.1016/j.ijhydene.2019.05.117	TRUE	TRUE	TRUE	FALSE	TRUE	problematic	TRUE	FALSE
10.1016/j.ijhydene.2019.10.012	TRUE	TRUE	FALSE	FALSE	TRUE	brandmarks_id_correct	TRUE	FALSE
10.1016/j.ijhydene.2019.04.053	TRUE	FALSE	FALSE	FALSE	TRUE	sem_no_brandmarks	TRUE	FALSE
10.1016/j.ijhydene.2019.07.078	TRUE	TRUE	FALSE	FALSE	TRUE	brandmarks_id_correct	TRUE	FALSE
10.1016/j.ijhydene.2019.08.076	TRUE	TRUE	FALSE	FALSE	TRUE	brandmarks_id_correct	TRUE	FALSE
10.1016/j.ijhydene.2019.03.242	TRUE	TRUE	FALSE	FALSE	TRUE	brandmarks_id_correct	TRUE	TRUE	not zero
10.1016/j.ijhydene.2020.05.135	TRUE	TRUE	FALSE	TRUE	TRUE	brandmarks_no_id	TRUE	FALSE
10.1016/j.ijhydene.2019.12.129	TRUE	TRUE	FALSE	FALSE	TRUE	brandmarks_id_correct	TRUE	FALSE
10.1016/j.ijhydene.2020.08.098	TRUE	TRUE	FALSE	FALSE	TRUE	brandmarks_id_correct	TRUE	FALSE
10.1016/j.ijhydene.2020.06.122	TRUE	TRUE	FALSE	FALSE	TRUE	brandmarks_id_correct	TRUE	FALSE
10.1016/j.ijhydene.2020.06.009	TRUE	TRUE	FALSE	FALSE	TRUE	brandmarks_id_correct	TRUE	FALSE
10.1016/j.ijhydene.2020.07.080	TRUE	TRUE	FALSE	FALSE	TRUE	brandmarks_id_correct	TRUE	FALSE	not parallel
10.1016/j.ijhydene.2019.03.199	TRUE	FALSE	FALSE	FALSE	TRUE	sem_no_brandmarks	TRUE	FALSE
10.1016/j.ijhydene.2020.05.019	TRUE	TRUE	FALSE	FALSE	TRUE	brandmarks_id_correct	TRUE	FALSE	looks like not zero but correctly evaluated
10.1016/j.ijhydene.2019.11.194	TRUE	FALSE	FALSE	FALSE	TRUE	sem_no_brandmarks	FALSE	FALSE
10.1016/j.ijhydene.2020.09.028	TRUE	TRUE	TRUE	FALSE	TRUE	problematic	TRUE	TRUE	not zero
10.1016/j.ijhydene.2020.02.176	TRUE	FALSE	FALSE	FALSE	TRUE	sem_no_brandmarks	TRUE	FALSE
10.1016/j.ijhydene.2020.06.258	TRUE	TRUE	FALSE	FALSE	TRUE	brandmarks_id_correct	TRUE	FALSE
10.1016/j.ijhydene.2021.10.110	TRUE	FALSE	FALSE	FALSE	TRUE	sem_no_brandmarks	TRUE	TRUE	not zero
10.1016/j.ijhydene.2021.10.060	TRUE	TRUE	FALSE	FALSE	TRUE	brandmarks_id_correct	TRUE	FALSE
10.1016/j.ijhydene.2021.06.145	TRUE	FALSE	FALSE	FALSE	TRUE	sem_no_brandmarks	TRUE	FALSE
10.1016/j.ijhydene.2021.11.162	TRUE	TRUE	TRUE	FALSE	TRUE	problematic	TRUE	FALSE
10.1016/j.ijhydene.2020.10.065	TRUE	TRUE	FALSE	FALSE	TRUE	brandmarks_id_correct	TRUE	TRUE	not zero
10.1016/j.ijhydene.2021.02.164	TRUE	TRUE	TRUE	FALSE	TRUE	problematic	TRUE	TRUE	not zero
10.1016/j.ijhydene.2021.03.064	TRUE	FALSE	FALSE	FALSE	TRUE	sem_no_brandmarks	TRUE	FALSE
10.1016/j.ijhydene.2021.05.199	TRUE	TRUE	FALSE	TRUE	TRUE	brandmarks_no_id	TRUE	FALSE
10.1016/j.ijhydene.2021.10.171	TRUE	TRUE	FALSE	FALSE	TRUE	brandmarks_id_correct	TRUE	TRUE	not zero
10.1016/j.ijhydene.2021.08.123	TRUE	FALSE	FALSE	FALSE	TRUE	sem_no_brandmarks	TRUE	FALSE
10.1016/j.ijhydene.2021.10.211	TRUE	TRUE	TRUE	FALSE	TRUE	problematic	TRUE	FALSE
10.1016/j.ijhydene.2021.03.175	TRUE	TRUE	FALSE	TRUE	TRUE	brandmarks_no_id	TRUE	TRUE	not zero
10.1016/j.ijhydene.2020.01.166	TRUE	TRUE	FALSE	FALSE	TRUE	brandmarks_id_correct	TRUE	FALSE
10.1016/j.ijhydene.2021.05.054	TRUE	TRUE	FALSE	FALSE	TRUE	brandmarks_id_correct	TRUE	FALSE	not parallel
10.1016/j.ijhydene.2020.11.074	TRUE	TRUE	FALSE	FALSE	TRUE	brandmarks_id_correct	TRUE	TRUE	not zero
10.1016/j.ijhydene.2020.12.018	TRUE	FALSE	FALSE	FALSE	TRUE	sem_no_brandmarks	TRUE	FALSE
10.1016/j.ijhydene.2021.12.073	TRUE	TRUE	FALSE	FALSE	TRUE	brandmarks_id_correct	TRUE	FALSE
10.1016/j.ijhydene.2021.03.072	TRUE	TRUE	FALSE	FALSE	TRUE	brandmarks_id_correct	TRUE	FALSE
10.1016/j.ijhydene.2021.11.021	TRUE	FALSE	FALSE	FALSE	TRUE	sem_no_brandmarks	TRUE	FALSE
10.1016/j.ijhydene.2022.10.108	TRUE	TRUE	FALSE	TRUE	TRUE	brandmarks_no_id	TRUE	FALSE
10.1016/j.ijhydene.2022.12.167	TRUE	TRUE	FALSE	FALSE	TRUE	brandmarks_id_correct	TRUE	FALSE
10.1016/j.ijhydene.2022.04.054	TRUE	FALSE	FALSE	FALSE	TRUE	sem_no_brandmarks	TRUE	FALSE
10.1016/j.ijhydene.2022.09.137	TRUE	TRUE	FALSE	FALSE	TRUE	brandmarks_id_correct	TRUE	FALSE
10.1016/j.ijhydene.2022.07.193	TRUE	FALSE	FALSE	FALSE	TRUE	sem_no_brandmarks	TRUE	FALSE
10.1016/j.ijhydene.2022.03.157	TRUE	TRUE	FALSE	FALSE	TRUE	brandmarks_id_correct	TRUE	FALSE
10.1016/j.ijhydene.2022.07.073	TRUE	TRUE	FALSE	FALSE	TRUE	brandmarks_id_correct	TRUE	TRUE	not zero
10.1016/j.ijhydene.2022.02.175	TRUE	TRUE	FALSE	FALSE	TRUE	brandmarks_id_correct	TRUE	FALSE	not tangent
10.1016/j.ijhydene.2022.08.066	TRUE	FALSE	FALSE	FALSE	TRUE	sem_no_brandmarks	TRUE	FALSE
10.1016/j.ijhydene.2022.04.232	TRUE	TRUE	FALSE	FALSE	TRUE	brandmarks_id_correct	TRUE	TRUE	not zero
10.1016/j.ijhydene.2022.04.136	TRUE	TRUE	FALSE	FALSE	TRUE	brandmarks_id_correct	TRUE	TRUE	not zero
10.1016/j.ijhydene.2022.02.025	TRUE	TRUE	FALSE	TRUE	TRUE	brandmarks_no_id	TRUE	FALSE
10.1016/j.ijhydene.2022.11.304	TRUE	TRUE	FALSE	FALSE	TRUE	brandmarks_id_correct	TRUE	FALSE
10.1016/j.ijhydene.2022.11.263	TRUE	FALSE	FALSE	FALSE	TRUE	sem_no_brandmarks	TRUE	FALSE
10.1016/j.ijhydene.2023.01.198	TRUE	FALSE	FALSE	FALSE	TRUE	sem_no_brandmarks	TRUE	FALSE
10.1016/j.ijhydene.2022.12.178	TRUE	TRUE	FALSE	FALSE	TRUE	brandmarks_id_correct	TRUE	FALSE
10.1016/j.ijhydene.2023.01.145	TRUE	TRUE	FALSE	TRUE	TRUE	brandmarks_no_id	TRUE	FALSE
10.1016/j.ijhydene.2023.01.041	TRUE	TRUE	FALSE	FALSE	TRUE	brandmarks_id_correct	TRUE	FALSE
10.1016/j.ijhydene.2022.12.257	TRUE	FALSE	FALSE	FALSE	TRUE	sem_no_brandmarks	TRUE	FALSE
10.1016/j.ijhydene.2023.01.296	TRUE	FALSE	FALSE	FALSE	TRUE	sem_no_brandmarks	TRUE	TRUE	not zero, energies do not correspond
10.1016/j.jclepro.2017.11.177	TRUE	TRUE	TRUE	FALSE	TRUE	problematic	TRUE	FALSE
10.1016/j.jclepro.2017.09.250	TRUE	TRUE	TRUE	FALSE	TRUE	problematic	TRUE	FALSE
10.1016/j.jclepro.2017.11.145	TRUE	TRUE	TRUE	FALSE	TRUE	problematic	TRUE	FALSE	not parallel, energies do not correspond
10.1016/j.jclepro.2018.07.031	TRUE	TRUE	TRUE	FALSE	TRUE	problematic	TRUE	FALSE	wrong axes
10.1016/j.jclepro.2018.10.296	TRUE	TRUE	TRUE	FALSE	TRUE	problematic	TRUE	TRUE	not zero
10.1016/j.jclepro.2018.10.234	TRUE	TRUE	FALSE	FALSE	TRUE	brandmarks_id_correct	TRUE	FALSE
10.1016/j.jclepro.2019.119274	TRUE	TRUE	TRUE	FALSE	TRUE	problematic	FALSE	FALSE
10.1016/j.jclepro.2019.119076	TRUE	TRUE	FALSE	FALSE	TRUE	brandmarks_id_correct	TRUE	FALSE
10.1016/j.jclepro.2020.122023	TRUE	TRUE	FALSE	FALSE	TRUE	brandmarks_id_correct	FALSE	FALSE
10.1016/j.jclepro.2021.129014	TRUE	FALSE	FALSE	FALSE	TRUE	sem_no_brandmarks	TRUE	FALSE
10.1016/j.jclepro.2020.125632	TRUE	TRUE	FALSE	FALSE	TRUE	brandmarks_id_correct	TRUE	TRUE	not zero
10.1016/j.jclepro.2021.127376	TRUE	TRUE	TRUE	FALSE	TRUE	problematic	TRUE	FALSE	not parallel
10.1016/j.jclepro.2022.130457	TRUE	FALSE	FALSE	FALSE	TRUE	sem_no_brandmarks	TRUE	TRUE	not zero
10.1016/j.jclepro.2022.134587	TRUE	TRUE	TRUE	FALSE	TRUE	problematic	TRUE	FALSE
10.1016/j.jclepro.2022.132830	TRUE	FALSE	FALSE	FALSE	TRUE	sem_no_brandmarks	TRUE	FALSE
10.1016/j.jclepro.2022.130355	TRUE	TRUE	TRUE	FALSE	TRUE	problematic	TRUE	FALSE
10.1016/j.jclepro.2022.132923	TRUE	TRUE	TRUE	FALSE	TRUE	problematic	TRUE	FALSE
10.1016/j.jclepro.2023.136320	TRUE	TRUE	FALSE	FALSE	TRUE	brandmarks_id_correct	TRUE	FALSE
10.1016/j.mattod.2021.05.016	TRUE	FALSE	FALSE	FALSE	TRUE	sem_no_brandmarks	TRUE	FALSE
10.1016/j.seppur.2015.06.002	TRUE	FALSE	FALSE	FALSE	TRUE	sem_no_brandmarks	FALSE	FALSE
10.1016/j.seppur.2017.01.034	TRUE	TRUE	TRUE	FALSE	TRUE	problematic	TRUE	FALSE	not parallel
10.1016/j.seppur.2016.12.043	TRUE	TRUE	FALSE	FALSE	TRUE	brandmarks_id_correct	TRUE	FALSE
10.1016/j.seppur.2017.01.037	TRUE	TRUE	FALSE	FALSE	TRUE	brandmarks_id_correct	TRUE	FALSE
10.1016/j.seppur.2017.11.076	TRUE	TRUE	FALSE	FALSE	TRUE	brandmarks_id_correct	TRUE	FALSE
10.1016/j.seppur.2018.09.054	TRUE	TRUE	FALSE	TRUE	TRUE	brandmarks_no_id	FALSE	FALSE
10.1016/j.seppur.2018.09.030	TRUE	TRUE	TRUE	FALSE	TRUE	problematic	TRUE	FALSE	not parallel
10.1016/j.seppur.2019.05.067	TRUE	TRUE	TRUE	FALSE	TRUE	problematic	TRUE	TRUE	not zero
10.1016/j.seppur.2019.116356	TRUE	FALSE	FALSE	FALSE	TRUE	sem_no_brandmarks	TRUE	FALSE
10.1016/j.seppur.2020.116800	TRUE	TRUE	FALSE	FALSE	TRUE	brandmarks_id_correct	TRUE	FALSE
10.1016/j.seppur.2020.117349	TRUE	TRUE	FALSE	FALSE	TRUE	brandmarks_id_correct	TRUE	FALSE
10.1016/j.seppur.2020.117235	TRUE	TRUE	FALSE	FALSE	TRUE	brandmarks_id_correct	TRUE	FALSE	looks like not zero but correctly evaluated
10.1016/j.seppur.2019.115916	TRUE	FALSE	FALSE	FALSE	TRUE	sem_no_brandmarks	TRUE	FALSE	not parallel
10.1016/j.seppur.2020.117373	TRUE	TRUE	FALSE	TRUE	TRUE	brandmarks_no_id	TRUE	FALSE
10.1016/j.seppur.2020.116957	TRUE	TRUE	FALSE	TRUE	TRUE	brandmarks_no_id	TRUE	FALSE	not parallel, axis mislabelled
10.1016/j.seppur.2020.117391	TRUE	FALSE	FALSE	FALSE	TRUE	sem_no_brandmarks	TRUE	FALSE
10.1016/j.seppur.2020.116538	TRUE	TRUE	FALSE	FALSE	TRUE	brandmarks_id_correct	TRUE	TRUE	not zero
10.1016/j.seppur.2019.116228	TRUE	TRUE	FALSE	FALSE	TRUE	brandmarks_id_correct	TRUE	FALSE
10.1016/j.seppur.2021.118667	TRUE	TRUE	FALSE	FALSE	TRUE	brandmarks_id_correct	TRUE	FALSE
10.1016/j.seppur.2021.119223	TRUE	FALSE	FALSE	FALSE	TRUE	sem_no_brandmarks	TRUE	FALSE
10.1016/j.seppur.2021.119163	TRUE	TRUE	FALSE	FALSE	TRUE	brandmarks_id_correct	TRUE	FALSE
10.1016/j.seppur.2020.117508	TRUE	TRUE	FALSE	FALSE	TRUE	brandmarks_id_correct	TRUE	FALSE
10.1016/j.seppur.2021.120313	TRUE	TRUE	FALSE	FALSE	TRUE	brandmarks_id_correct	TRUE	FALSE
10.1016/j.seppur.2021.119733	TRUE	TRUE	FALSE	TRUE	TRUE	brandmarks_no_id	TRUE	FALSE
10.1016/j.seppur.2021.119650	TRUE	FALSE	FALSE	FALSE	TRUE	sem_no_brandmarks	TRUE	FALSE
10.1016/j.seppur.2022.122442	TRUE	TRUE	FALSE	TRUE	TRUE	brandmarks_no_id	TRUE	FALSE
10.1016/j.seppur.2022.120855	TRUE	TRUE	FALSE	FALSE	TRUE	brandmarks_id_correct	TRUE	FALSE
10.1016/j.seppur.2022.121460	TRUE	TRUE	FALSE	TRUE	TRUE	brandmarks_no_id	TRUE	FALSE
10.1016/j.seppur.2022.122908	TRUE	TRUE	FALSE	TRUE	TRUE	brandmarks_no_id	TRUE	FALSE
10.1016/j.seppur.2022.121431	TRUE	TRUE	FALSE	TRUE	TRUE	brandmarks_no_id	TRUE	FALSE
10.1016/j.seppur.2022.121221	TRUE	FALSE	FALSE	FALSE	TRUE	sem_no_brandmarks	TRUE	FALSE
10.1016/j.seppur.2022.122577	TRUE	FALSE	FALSE	FALSE	TRUE	sem_no_brandmarks	TRUE	FALSE
10.1016/j.seppur.2022.120878	TRUE	FALSE	FALSE	FALSE	TRUE	sem_no_brandmarks	TRUE	FALSE
10.1016/j.seppur.2022.121944	TRUE	TRUE	TRUE	FALSE	TRUE	problematic	TRUE	FALSE
10.1016/j.seppur.2022.121028	TRUE	TRUE	TRUE	FALSE	TRUE	problematic	TRUE	FALSE
10.1016/j.seppur.2021.119841	TRUE	TRUE	FALSE	FALSE	TRUE	brandmarks_id_correct	TRUE	FALSE
10.1016/j.seppur.2022.121067	TRUE	FALSE	FALSE	FALSE	TRUE	sem_no_brandmarks	TRUE	FALSE
10.1016/j.seppur.2022.120901	TRUE	FALSE	FALSE	FALSE	TRUE	sem_no_brandmarks	TRUE	FALSE
10.1016/j.seppur.2023.123345	TRUE	FALSE	FALSE	FALSE	TRUE	sem_no_brandmarks	FALSE	FALSE	no inset
10.1016/j.seppur.2022.122799	TRUE	TRUE	TRUE	FALSE	TRUE	problematic	TRUE	FALSE
10.1016/j.cej.2022.140122	TRUE	FALSE	FALSE	FALSE	TRUE	sem_no_brandmarks	TRUE	FALSE
10.1016/j.cej.2023.141573	TRUE	FALSE	FALSE	FALSE	TRUE	sem_no_brandmarks	TRUE	FALSE	plot may be backwards
10.1016/j.cej.2023.141590	TRUE	FALSE	FALSE	FALSE	TRUE	sem_no_brandmarks	TRUE	TRUE	not zero
10.1016/j.cej.2022.141154	TRUE	TRUE	TRUE	FALSE	TRUE	problematic	TRUE	FALSE
10.1016/j.cej.2022.141127	TRUE	TRUE	FALSE	FALSE	TRUE	brandmarks_id_correct	TRUE	FALSE
10.1016/j.cej.2022.136626	TRUE	FALSE	FALSE	FALSE	TRUE	sem_no_brandmarks	TRUE	FALSE
10.1016/j.cej.2022.139546	TRUE	FALSE	FALSE	FALSE	TRUE	sem_no_brandmarks	TRUE	FALSE
10.1016/j.cej.2022.134743	TRUE	TRUE	FALSE	TRUE	TRUE	brandmarks_no_id	TRUE	FALSE
10.1016/j.cej.2022.138611	TRUE	TRUE	FALSE	TRUE	TRUE	brandmarks_no_id	TRUE	FALSE
10.1016/j.cej.2022.134627	TRUE	TRUE	FALSE	FALSE	TRUE	brandmarks_id_correct	TRUE	TRUE	not zero
10.1016/j.cej.2022.139321	TRUE	TRUE	FALSE	TRUE	TRUE	brandmarks_no_id	TRUE	FALSE
10.1016/j.cej.2022.140032	TRUE	FALSE	FALSE	FALSE	TRUE	sem_no_brandmarks	TRUE	TRUE	not parallel, not zero
10.1016/j.cej.2022.136872	TRUE	FALSE	FALSE	FALSE	TRUE	sem_no_brandmarks	TRUE	FALSE
10.1016/j.cej.2021.131185	TRUE	TRUE	FALSE	FALSE	TRUE	brandmarks_id_correct	TRUE	FALSE
10.1016/j.cej.2022.135181	TRUE	FALSE	FALSE	FALSE	TRUE	sem_no_brandmarks	TRUE	FALSE
10.1016/j.cej.2022.137301	TRUE	FALSE	FALSE	FALSE	TRUE	sem_no_brandmarks	TRUE	FALSE
10.1016/j.cej.2022.136803	TRUE	FALSE	FALSE	FALSE	TRUE	sem_no_brandmarks	TRUE	FALSE
10.1016/j.cej.2021.128480	TRUE	FALSE	FALSE	FALSE	TRUE	sem_no_brandmarks	TRUE	FALSE
10.1016/j.cej.2020.126359	TRUE	TRUE	FALSE	FALSE	TRUE	brandmarks_id_correct	TRUE	FALSE
10.1016/j.cej.2020.128215	TRUE	FALSE	FALSE	FALSE	TRUE	sem_no_brandmarks	TRUE	FALSE
10.1016/j.cej.2020.127456	TRUE	FALSE	FALSE	FALSE	TRUE	sem_no_brandmarks	TRUE	FALSE
10.1016/j.cej.2021.131244	TRUE	TRUE	FALSE	TRUE	TRUE	brandmarks_no_id	TRUE	FALSE
10.1016/j.cej.2021.129861	TRUE	TRUE	FALSE	FALSE	TRUE	brandmarks_id_correct	TRUE	FALSE
10.1016/j.cej.2021.128536	TRUE	TRUE	TRUE	FALSE	TRUE	problematic	TRUE	FALSE
10.1016/j.cej.2021.133693	TRUE	FALSE	FALSE	FALSE	TRUE	sem_no_brandmarks	TRUE	FALSE
10.1016/j.cej.2021.128414	TRUE	FALSE	FALSE	FALSE	TRUE	sem_no_brandmarks	TRUE	FALSE
10.1016/j.cej.2021.133766	TRUE	TRUE	FALSE	FALSE	TRUE	brandmarks_id_correct	TRUE	FALSE
10.1016/j.cej.2021.129188	TRUE	TRUE	TRUE	FALSE	TRUE	problematic	TRUE	FALSE
10.1016/j.cej.2021.133559	TRUE	TRUE	TRUE	FALSE	TRUE	problematic	TRUE	FALSE
10.1016/j.cej.2021.131047	TRUE	TRUE	TRUE	FALSE	TRUE	problematic	TRUE	TRUE	not zero
10.1016/j.cej.2020.126526	TRUE	FALSE	FALSE	FALSE	TRUE	sem_no_brandmarks	TRUE	FALSE
10.1016/j.cej.2020.124616	TRUE	FALSE	FALSE	FALSE	TRUE	sem_no_brandmarks	TRUE	FALSE
10.1016/j.cej.2020.124615	TRUE	TRUE	FALSE	FALSE	TRUE	brandmarks_id_correct	TRUE	FALSE
10.1016/j.cej.2019.122770	TRUE	TRUE	FALSE	FALSE	TRUE	brandmarks_id_correct	TRUE	TRUE	not zero
10.1016/j.cej.2019.124007	TRUE	TRUE	TRUE	FALSE	TRUE	problematic	TRUE	FALSE
10.1016/j.cej.2020.126020	TRUE	TRUE	TRUE	FALSE	TRUE	problematic	TRUE	FALSE
10.1016/j.cej.2020.124099	TRUE	FALSE	FALSE	FALSE	TRUE	sem_no_brandmarks	TRUE	FALSE
10.1016/j.cej.2020.125868	TRUE	FALSE	FALSE	FALSE	TRUE	sem_no_brandmarks	FALSE	FALSE
10.1016/j.cej.2020.124804	TRUE	TRUE	FALSE	FALSE	TRUE	brandmarks_id_correct	TRUE	FALSE
10.1016/j.cej.2020.124374	TRUE	TRUE	FALSE	FALSE	TRUE	brandmarks_id_correct	TRUE	FALSE
10.1016/j.cej.2020.125251	TRUE	FALSE	FALSE	FALSE	TRUE	sem_no_brandmarks	TRUE	TRUE	not zero
10.1016/j.cej.2020.125463	TRUE	FALSE	FALSE	FALSE	TRUE	sem_no_brandmarks	TRUE	FALSE
10.1016/j.cej.2020.125347	TRUE	FALSE	FALSE	FALSE	TRUE	sem_no_brandmarks	TRUE	FALSE
10.1016/j.cej.2019.121981	TRUE	FALSE	FALSE	FALSE	TRUE	sem_no_brandmarks	TRUE	FALSE
10.1016/j.cej.2018.12.118	TRUE	TRUE	FALSE	FALSE	TRUE	brandmarks_id_correct	TRUE	FALSE
10.1016/j.cej.2019.01.112	TRUE	FALSE	FALSE	FALSE	TRUE	sem_no_brandmarks	TRUE	FALSE
10.1016/j.cej.2017.12.029	TRUE	TRUE	FALSE	FALSE	TRUE	brandmarks_id_correct	TRUE	TRUE	not zero
10.1016/j.cej.2017.07.126	TRUE	FALSE	FALSE	FALSE	TRUE	sem_no_brandmarks	TRUE	FALSE	not parallel
10.1016/j.cej.2016.10.002	TRUE	FALSE	FALSE	FALSE	TRUE	sem_no_brandmarks	TRUE	TRUE	not zero
10.1016/j.cej.2017.01.058	TRUE	TRUE	FALSE	FALSE	TRUE	brandmarks_id_correct	TRUE	FALSE
10.1016/j.cej.2015.10.033	TRUE	TRUE	TRUE	FALSE	TRUE	problematic	TRUE	FALSE
10.1016/j.cej.2016.04.105	TRUE	TRUE	FALSE	FALSE	TRUE	brandmarks_id_correct	TRUE	FALSE
10.1016/j.jcis.2022.11.106	TRUE	FALSE	FALSE	FALSE	TRUE	sem_no_brandmarks	TRUE	FALSE
10.1016/j.jcis.2021.09.182	TRUE	FALSE	FALSE	FALSE	TRUE	sem_no_brandmarks	TRUE	FALSE
10.1016/j.jcis.2021.12.142	TRUE	TRUE	FALSE	TRUE	TRUE	brandmarks_no_id	TRUE	FALSE
10.1016/j.jcis.2022.06.068	TRUE	TRUE	FALSE	FALSE	TRUE	brandmarks_id_correct	TRUE	FALSE
10.1016/j.jcis.2022.01.067	TRUE	FALSE	FALSE	FALSE	TRUE	sem_no_brandmarks	TRUE	FALSE
10.1016/j.jcis.2022.06.079	TRUE	FALSE	FALSE	FALSE	TRUE	sem_no_brandmarks	TRUE	FALSE
10.1016/j.jcis.2022.04.071	TRUE	FALSE	FALSE	FALSE	TRUE	sem_no_brandmarks	TRUE	FALSE
10.1016/j.jcis.2021.12.196	TRUE	FALSE	FALSE	FALSE	TRUE	sem_no_brandmarks	TRUE	FALSE
10.1016/j.jcis.2022.02.118	TRUE	TRUE	FALSE	TRUE	TRUE	brandmarks_no_id	TRUE	FALSE
10.1016/j.jcis.2022.06.159	TRUE	FALSE	FALSE	FALSE	TRUE	sem_no_brandmarks	TRUE	FALSE
10.1016/j.jcis.2022.05.079	TRUE	TRUE	FALSE	FALSE	TRUE	brandmarks_id_correct	TRUE	FALSE
10.1016/j.jcis.2021.05.181	TRUE	TRUE	FALSE	FALSE	TRUE	brandmarks_id_correct	TRUE	FALSE
10.1016/j.jcis.2021.05.151	TRUE	FALSE	FALSE	FALSE	TRUE	sem_no_brandmarks	TRUE	FALSE
10.1016/j.jcis.2021.03.094	TRUE	TRUE	FALSE	FALSE	TRUE	brandmarks_id_correct	TRUE	TRUE	not zero
10.1016/j.jcis.2020.09.101	TRUE	FALSE	FALSE	FALSE	TRUE	sem_no_brandmarks	TRUE	FALSE	seem to be fitting wrong portion of curve
10.1016/j.jcis.2021.12.120	TRUE	FALSE	FALSE	FALSE	TRUE	sem_no_brandmarks	TRUE	FALSE
10.1016/j.jcis.2021.06.146	TRUE	TRUE	FALSE	FALSE	TRUE	brandmarks_id_correct	TRUE	FALSE
10.1016/j.jcis.2021.11.046	TRUE	TRUE	FALSE	TRUE	TRUE	brandmarks_no_id	TRUE	FALSE
10.1016/j.jcis.2021.05.013	TRUE	TRUE	FALSE	TRUE	TRUE	brandmarks_no_id	TRUE	FALSE
10.1016/j.jcis.2020.05.047	TRUE	TRUE	FALSE	TRUE	TRUE	brandmarks_no_id	TRUE	FALSE
10.1016/j.jcis.2020.05.053	TRUE	FALSE	FALSE	FALSE	TRUE	sem_no_brandmarks	TRUE	FALSE
10.1016/j.jcis.2019.12.128	TRUE	TRUE	FALSE	FALSE	TRUE	brandmarks_id_correct	TRUE	FALSE
10.1016/j.jcis.2020.03.030	TRUE	TRUE	FALSE	FALSE	TRUE	brandmarks_id_correct	TRUE	FALSE
10.1016/j.jcis.2019.08.038	TRUE	TRUE	TRUE	FALSE	TRUE	problematic	TRUE	FALSE	not parallel
10.1016/j.jcis.2019.09.017	TRUE	FALSE	FALSE	FALSE	TRUE	sem_no_brandmarks	TRUE	FALSE
10.1016/j.jcis.2018.08.071	TRUE	FALSE	FALSE	FALSE	TRUE	sem_no_brandmarks	TRUE	FALSE
10.1016/j.jcis.2018.10.018	TRUE	FALSE	FALSE	FALSE	TRUE	sem_no_brandmarks	TRUE	FALSE
10.1016/j.jcis.2019.06.030	TRUE	FALSE	FALSE	FALSE	TRUE	sem_no_brandmarks	TRUE	FALSE
10.1016/j.jcis.2019.03.021	TRUE	TRUE	FALSE	FALSE	TRUE	brandmarks_id_correct	TRUE	FALSE
10.1016/j.jcis.2018.01.042	TRUE	FALSE	FALSE	FALSE	TRUE	sem_no_brandmarks	TRUE	FALSE
10.1016/j.jcis.2018.05.087	TRUE	FALSE	FALSE	FALSE	TRUE	sem_no_brandmarks	TRUE	FALSE
10.1016/j.jcis.2018.05.027	TRUE	FALSE	FALSE	FALSE	TRUE	sem_no_brandmarks	TRUE	FALSE
10.1016/j.jcis.2017.10.015	TRUE	TRUE	FALSE	TRUE	TRUE	brandmarks_no_id	TRUE	TRUE	not zero
10.1016/j.jcis.2016.11.105	TRUE	TRUE	FALSE	FALSE	TRUE	brandmarks_id_correct	TRUE	FALSE
10.1016/j.jcis.2016.11.069	TRUE	TRUE	FALSE	FALSE	TRUE	brandmarks_id_correct	TRUE	FALSE	energies do not correspond
10.1016/j.jcis.2016.11.102	TRUE	TRUE	FALSE	FALSE	TRUE	brandmarks_id_correct	TRUE	FALSE
10.1016/j.jcis.2017.03.031	TRUE	TRUE	FALSE	FALSE	TRUE	brandmarks_id_correct	TRUE	FALSE
10.1016/j.jcis.2016.07.036	TRUE	FALSE	FALSE	FALSE	TRUE	sem_no_brandmarks	TRUE	FALSE
10.1016/j.jcis.2015.07.002	TRUE	TRUE	FALSE	FALSE	TRUE	brandmarks_id_correct	TRUE	FALSE
10.1016/j.jcis.2015.02.026	TRUE	FALSE	FALSE	FALSE	TRUE	sem_no_brandmarks	TRUE	FALSE
10.1016/j.fuel.2021.121412	TRUE	TRUE	FALSE	TRUE	TRUE	brandmarks_no_id	TRUE	FALSE
10.1016/j.fuel.2021.122544	TRUE	TRUE	TRUE	FALSE	TRUE	problematic	TRUE	FALSE
10.1016/j.fuel.2021.121781	TRUE	TRUE	FALSE	TRUE	TRUE	brandmarks_no_id	TRUE	FALSE
10.1016/j.fuel.2021.121558	TRUE	TRUE	TRUE	FALSE	TRUE	problematic	TRUE	FALSE
10.1016/j.fuel.2020.118137	TRUE	TRUE	FALSE	FALSE	TRUE	brandmarks_id_correct	FALSE	FALSE
10.1016/j.compositesb.2019.107712	TRUE	TRUE	TRUE	FALSE	TRUE	problematic	TRUE	FALSE	not parallel, energies do not correspond
10.1016/j.compositesb.2019.107158	TRUE	TRUE	TRUE	FALSE	TRUE	problematic	TRUE	FALSE	energies do not correspond
10.1016/j.compositesb.2019.03.045	TRUE	TRUE	TRUE	FALSE	TRUE	problematic	TRUE	FALSE
10.1016/j.compositesb.2019.106930	TRUE	TRUE	FALSE	FALSE	TRUE	brandmarks_id_correct	TRUE	FALSE
10.1016/j.compositesb.2019.107080	TRUE	TRUE	FALSE	FALSE	TRUE	brandmarks_id_correct	TRUE	FALSE
10.1016/j.compositesb.2019.107077	TRUE	TRUE	TRUE	FALSE	TRUE	problematic	TRUE	TRUE	not zero
10.1016/j.compositesb.2019.02.010	TRUE	TRUE	FALSE	TRUE	TRUE	brandmarks_no_id	TRUE	TRUE	not parallel, not zero
10.1016/j.compositesb.2019.01.041	TRUE	FALSE	FALSE	FALSE	TRUE	sem_no_brandmarks	TRUE	FALSE
10.1016/j.compositesb.2019.106969	TRUE	FALSE	FALSE	FALSE	TRUE	sem_no_brandmarks	TRUE	FALSE
10.1016/j.jmbbm.2022.105635	TRUE	FALSE	FALSE	FALSE	TRUE	sem_no_brandmarks	TRUE	FALSE
10.1016/j.jiec.2013.12.060	TRUE	TRUE	FALSE	TRUE	TRUE	brandmarks_no_id	TRUE	FALSE
10.1016/j.jiec.2013.10.066	TRUE	FALSE	FALSE	FALSE	TRUE	sem_no_brandmarks	TRUE	FALSE
10.1016/j.jiec.2015.12.040	TRUE	FALSE	FALSE	FALSE	TRUE	sem_no_brandmarks	FALSE	FALSE
10.1016/j.jiec.2018.08.002	TRUE	TRUE	TRUE	FALSE	TRUE	problematic	TRUE	FALSE	not parallel
10.1016/j.jiec.2019.02.026	TRUE	TRUE	FALSE	TRUE	TRUE	brandmarks_no_id	TRUE	FALSE
10.1016/j.jiec.2019.09.012	TRUE	FALSE	FALSE	FALSE	TRUE	sem_no_brandmarks	TRUE	FALSE	not parallel
10.1016/j.jiec.2021.09.007	TRUE	TRUE	FALSE	TRUE	TRUE	brandmarks_no_id	TRUE	FALSE
10.1016/j.jiec.2021.06.024	TRUE	TRUE	FALSE	FALSE	TRUE	brandmarks_id_correct	TRUE	FALSE
10.1016/j.jiec.2021.05.020	TRUE	TRUE	FALSE	FALSE	TRUE	brandmarks_id_correct	TRUE	TRUE	not zero
10.1016/j.jiec.2022.05.027	TRUE	FALSE	FALSE	FALSE	TRUE	sem_no_brandmarks	TRUE	FALSE	bit strange
10.1016/j.jiec.2022.02.011	TRUE	TRUE	FALSE	TRUE	TRUE	brandmarks_no_id	TRUE	FALSE
10.1016/j.jiec.2022.07.050	TRUE	TRUE	FALSE	FALSE	TRUE	brandmarks_id_correct	TRUE	FALSE	not parallel
10.1016/j.jiec.2023.02.008	TRUE	TRUE	FALSE	FALSE	TRUE	brandmarks_id_correct	TRUE	FALSE
10.1016/j.msea.2017.08.029	TRUE	FALSE	FALSE	FALSE	TRUE	sem_no_brandmarks	TRUE	FALSE
10.1016/j.inoche.2020.107809	TRUE	TRUE	FALSE	TRUE	TRUE	brandmarks_no_id	TRUE	TRUE	not zero
10.1016/j.inoche.2020.108091	TRUE	TRUE	FALSE	FALSE	TRUE	brandmarks_id_correct	TRUE	FALSE
10.1016/j.inoche.2020.108082	TRUE	TRUE	FALSE	FALSE	TRUE	brandmarks_id_correct	TRUE	TRUE	not zero
10.1016/j.inoche.2020.107793	TRUE	TRUE	FALSE	FALSE	TRUE	brandmarks_id_correct	TRUE	FALSE
10.1016/j.inoche.2020.108089	TRUE	TRUE	FALSE	TRUE	TRUE	brandmarks_no_id	TRUE	FALSE
10.1016/j.inoche.2020.108214	TRUE	TRUE	FALSE	FALSE	TRUE	brandmarks_id_correct	FALSE	FALSE
10.1016/j.inoche.2021.108460	TRUE	TRUE	FALSE	FALSE	TRUE	brandmarks_id_correct	TRUE	FALSE
10.1016/j.inoche.2021.108508	TRUE	FALSE	FALSE	FALSE	TRUE	sem_no_brandmarks	TRUE	FALSE	not parallel
10.1016/j.inoche.2021.108646	TRUE	TRUE	FALSE	FALSE	TRUE	brandmarks_id_correct	TRUE	TRUE	not zero
10.1016/j.inoche.2021.108677	TRUE	TRUE	TRUE	FALSE	TRUE	problematic	TRUE	FALSE
10.1016/j.inoche.2021.109102	TRUE	TRUE	FALSE	TRUE	TRUE	brandmarks_no_id	TRUE	FALSE
10.1016/j.inoche.2021.108553	TRUE	TRUE	FALSE	FALSE	TRUE	brandmarks_id_correct	TRUE	TRUE	not zero
10.1016/j.inoche.2021.108984	TRUE	TRUE	FALSE	FALSE	TRUE	brandmarks_id_correct	TRUE	TRUE	not zero
10.1016/j.inoche.2021.109066	TRUE	TRUE	FALSE	TRUE	TRUE	brandmarks_no_id	TRUE	FALSE
10.1016/j.inoche.2021.109149	TRUE	TRUE	TRUE	FALSE	TRUE	problematic	TRUE	FALSE	not parallel
10.1016/j.inoche.2021.109028	TRUE	FALSE	FALSE	FALSE	TRUE	sem_no_brandmarks	TRUE	FALSE
10.1016/j.inoche.2021.108768	TRUE	TRUE	TRUE	FALSE	TRUE	problematic	TRUE	FALSE
10.1016/j.inoche.2021.108926	TRUE	FALSE	FALSE	FALSE	TRUE	sem_no_brandmarks	TRUE	FALSE
10.1016/j.inoche.2022.109275	TRUE	TRUE	FALSE	FALSE	TRUE	brandmarks_id_correct	TRUE	FALSE
10.1016/j.inoche.2022.109245	TRUE	TRUE	FALSE	FALSE	TRUE	brandmarks_id_correct	TRUE	TRUE	not zero
10.1016/j.inoche.2022.109659	TRUE	TRUE	FALSE	TRUE	TRUE	brandmarks_no_id	TRUE	FALSE
10.1016/j.inoche.2022.109450	TRUE	TRUE	FALSE	TRUE	TRUE	brandmarks_no_id	TRUE	FALSE
10.1016/j.inoche.2022.109676	TRUE	TRUE	TRUE	FALSE	TRUE	problematic	TRUE	TRUE	not zero
10.1016/j.inoche.2022.110208	TRUE	TRUE	TRUE	FALSE	TRUE	problematic	TRUE	FALSE
10.1016/j.inoche.2022.109286	TRUE	FALSE	FALSE	FALSE	TRUE	sem_no_brandmarks	TRUE	FALSE	not parallel
10.1016/j.inoche.2022.110318	TRUE	TRUE	TRUE	FALSE	TRUE	problematic	TRUE	FALSE
10.1016/j.inoche.2022.110004	TRUE	TRUE	FALSE	FALSE	TRUE	brandmarks_id_correct	TRUE	FALSE
10.1016/j.inoche.2022.109506	TRUE	TRUE	TRUE	FALSE	TRUE	problematic	TRUE	FALSE
10.1016/j.inoche.2022.109265	TRUE	TRUE	FALSE	FALSE	TRUE	brandmarks_id_correct	TRUE	FALSE
10.1016/j.inoche.2022.109607	TRUE	FALSE	FALSE	FALSE	TRUE	sem_no_brandmarks	TRUE	FALSE
10.1016/j.inoche.2022.109402	TRUE	TRUE	TRUE	FALSE	TRUE	problematic	TRUE	FALSE
10.1016/j.inoche.2022.110213	TRUE	TRUE	TRUE	FALSE	TRUE	problematic	TRUE	FALSE
10.1016/j.inoche.2022.110374	TRUE	TRUE	FALSE	FALSE	TRUE	brandmarks_id_correct	TRUE	FALSE
10.1016/j.inoche.2022.109532	TRUE	FALSE	FALSE	FALSE	TRUE	sem_no_brandmarks	TRUE	FALSE
10.1016/j.inoche.2022.109905	TRUE	TRUE	FALSE	FALSE	TRUE	brandmarks_id_correct	TRUE	TRUE	not zero
10.1016/j.inoche.2022.109300	TRUE	TRUE	TRUE	FALSE	TRUE	problematic	TRUE	TRUE	not zero
10.1016/j.inoche.2022.110189	TRUE	TRUE	FALSE	FALSE	TRUE	brandmarks_id_correct	TRUE	FALSE	not parallel
10.1016/j.inoche.2022.109845	TRUE	FALSE	FALSE	FALSE	TRUE	sem_no_brandmarks	TRUE	FALSE
10.1016/j.inoche.2022.109580	TRUE	TRUE	FALSE	FALSE	TRUE	brandmarks_id_correct	TRUE	TRUE	not zero
10.1016/j.inoche.2022.109819	TRUE	FALSE	FALSE	FALSE	TRUE	sem_no_brandmarks	TRUE	FALSE
10.1016/j.inoche.2022.109217	TRUE	TRUE	FALSE	TRUE	TRUE	brandmarks_no_id	TRUE	FALSE
10.1016/j.inoche.2023.110401	TRUE	TRUE	TRUE	FALSE	TRUE	problematic	TRUE	TRUE	not zero
10.1016/j.inoche.2023.110478	TRUE	TRUE	FALSE	TRUE	TRUE	brandmarks_no_id	TRUE	FALSE
10.1016/j.inoche.2023.110472	TRUE	FALSE	FALSE	FALSE	TRUE	sem_no_brandmarks	TRUE	FALSE
10.1016/j.jssc.2018.05.012	TRUE	TRUE	FALSE	FALSE	TRUE	brandmarks_id_correct	TRUE	FALSE
10.1016/j.jssc.2018.04.008	TRUE	TRUE	FALSE	TRUE	TRUE	brandmarks_no_id	TRUE	FALSE
10.1016/j.jssc.2018.05.001	TRUE	FALSE	FALSE	FALSE	TRUE	sem_no_brandmarks	TRUE	FALSE
10.1016/j.jssc.2019.03.031	TRUE	FALSE	FALSE	FALSE	TRUE	sem_no_brandmarks	TRUE	FALSE
10.1016/j.jssc.2019.120997	TRUE	TRUE	FALSE	FALSE	TRUE	brandmarks_id_correct	TRUE	FALSE
10.1016/j.jssc.2019.120981	TRUE	TRUE	FALSE	FALSE	TRUE	brandmarks_id_correct	TRUE	FALSE
10.1016/j.jssc.2019.05.035	TRUE	TRUE	FALSE	FALSE	TRUE	brandmarks_id_correct	TRUE	FALSE
10.1016/j.jssc.2019.03.045	TRUE	FALSE	FALSE	FALSE	TRUE	sem_no_brandmarks	TRUE	FALSE
10.1016/j.jssc.2019.121106	TRUE	TRUE	FALSE	FALSE	TRUE	brandmarks_id_correct	TRUE	FALSE
10.1016/j.jssc.2020.121304	TRUE	TRUE	FALSE	TRUE	TRUE	brandmarks_no_id	TRUE	FALSE
10.1016/j.jssc.2019.121044	TRUE	FALSE	FALSE	FALSE	TRUE	sem_no_brandmarks	FALSE	FALSE
10.1016/j.jssc.2021.122632	TRUE	FALSE	FALSE	FALSE	TRUE	sem_no_brandmarks	TRUE	FALSE
10.1016/j.jssc.2021.122729	TRUE	FALSE	FALSE	FALSE	TRUE	sem_no_brandmarks	TRUE	FALSE
10.1016/j.jssc.2022.123707	TRUE	FALSE	FALSE	FALSE	TRUE	sem_no_brandmarks	TRUE	FALSE
10.1016/j.jssc.2022.123435	TRUE	TRUE	FALSE	FALSE	TRUE	brandmarks_id_correct	TRUE	FALSE	not parallel
10.1016/j.jssc.2022.123146	TRUE	TRUE	TRUE	FALSE	TRUE	problematic	TRUE	FALSE
10.1016/j.jssc.2022.123010	TRUE	FALSE	FALSE	FALSE	TRUE	sem_no_brandmarks	TRUE	FALSE
10.1016/j.jssc.2021.122642	TRUE	FALSE	FALSE	FALSE	TRUE	sem_no_brandmarks	TRUE	FALSE	not parallel
10.1016/j.molliq.2016.07.078	TRUE	TRUE	TRUE	FALSE	TRUE	problematic	TRUE	FALSE
10.1016/j.molliq.2015.12.100	TRUE	TRUE	TRUE	FALSE	TRUE	problematic	TRUE	FALSE	not parallel
10.1016/j.molliq.2015.11.033	TRUE	TRUE	TRUE	FALSE	TRUE	problematic	TRUE	FALSE
10.1016/j.molliq.2016.05.041	TRUE	TRUE	TRUE	FALSE	TRUE	problematic	TRUE	FALSE
10.1016/j.molliq.2016.04.066	TRUE	TRUE	TRUE	FALSE	TRUE	problematic	FALSE	FALSE
10.1016/j.molliq.2016.07.026	TRUE	TRUE	FALSE	FALSE	TRUE	brandmarks_id_correct	TRUE	FALSE
10.1016/j.molliq.2016.07.117	TRUE	TRUE	TRUE	FALSE	TRUE	problematic	TRUE	FALSE
10.1016/j.molliq.2016.04.007	TRUE	TRUE	TRUE	FALSE	TRUE	problematic	TRUE	FALSE	not parallel
10.1016/j.molliq.2017.10.029	TRUE	TRUE	TRUE	FALSE	TRUE	problematic	TRUE	TRUE	not zero
10.1016/j.molliq.2017.02.002	TRUE	TRUE	FALSE	FALSE	TRUE	brandmarks_id_correct	TRUE	FALSE
10.1016/j.molliq.2017.08.050	TRUE	TRUE	FALSE	FALSE	TRUE	brandmarks_id_correct	TRUE	FALSE
10.1016/j.molliq.2017.10.055	TRUE	TRUE	TRUE	FALSE	TRUE	problematic	TRUE	FALSE	not parallel
10.1016/j.molliq.2016.11.028	TRUE	TRUE	FALSE	TRUE	TRUE	brandmarks_no_id	TRUE	FALSE
10.1016/j.molliq.2018.02.096	TRUE	TRUE	FALSE	FALSE	TRUE	brandmarks_id_correct	TRUE	FALSE	not zero, energies do not correspond
10.1016/j.molliq.2018.05.123	TRUE	TRUE	FALSE	FALSE	TRUE	brandmarks_id_correct	TRUE	FALSE
10.1016/j.molliq.2018.04.028	TRUE	TRUE	FALSE	FALSE	TRUE	brandmarks_id_correct	TRUE	FALSE
10.1016/j.molliq.2018.04.073	TRUE	TRUE	FALSE	FALSE	TRUE	brandmarks_id_correct	TRUE	FALSE
10.1016/j.molliq.2018.07.100	TRUE	TRUE	FALSE	FALSE	TRUE	brandmarks_id_correct	TRUE	FALSE	not parallel
10.1016/j.molliq.2018.01.042	TRUE	TRUE	FALSE	FALSE	TRUE	brandmarks_id_correct	TRUE	FALSE
10.1016/j.molliq.2018.07.037	TRUE	FALSE	FALSE	FALSE	TRUE	sem_no_brandmarks	TRUE	TRUE	not zero
10.1016/j.molliq.2019.111035	TRUE	TRUE	FALSE	FALSE	TRUE	brandmarks_id_correct	TRUE	FALSE	not paralle;
10.1016/j.molliq.2020.112979	TRUE	FALSE	FALSE	FALSE	TRUE	sem_no_brandmarks	TRUE	FALSE
10.1016/j.molliq.2020.113701	TRUE	TRUE	FALSE	FALSE	TRUE	brandmarks_id_correct	FALSE	FALSE
10.1016/j.molliq.2020.112931	TRUE	FALSE	FALSE	FALSE	TRUE	sem_no_brandmarks	TRUE	FALSE
10.1016/j.molliq.2021.116339	TRUE	TRUE	FALSE	FALSE	TRUE	brandmarks_id_correct	TRUE	FALSE	tauc plot might not correspond to absorption spectrum
10.1016/j.molliq.2021.117461	TRUE	TRUE	FALSE	TRUE	TRUE	brandmarks_no_id	TRUE	FALSE
10.1016/j.molliq.2021.116543	TRUE	TRUE	FALSE	TRUE	TRUE	brandmarks_no_id	TRUE	TRUE	not parallel, not zero
10.1016/j.molliq.2021.117191	TRUE	TRUE	TRUE	FALSE	TRUE	problematic	TRUE	TRUE	not zero
10.1016/j.molliq.2021.117479	TRUE	TRUE	FALSE	FALSE	TRUE	brandmarks_id_correct	TRUE	FALSE	absorption curve might not correspond to tauc plot
10.1016/j.molliq.2021.115620	TRUE	TRUE	FALSE	FALSE	TRUE	brandmarks_id_correct	TRUE	FALSE
10.1016/j.molliq.2020.114814	TRUE	TRUE	FALSE	FALSE	TRUE	brandmarks_id_correct	TRUE	FALSE
10.1016/j.molliq.2021.118070	TRUE	TRUE	FALSE	TRUE	TRUE	brandmarks_no_id	TRUE	FALSE
10.1016/j.molliq.2022.120469	TRUE	TRUE	FALSE	TRUE	TRUE	brandmarks_no_id	TRUE	TRUE	not zero
10.1016/j.molliq.2022.120280	TRUE	FALSE	FALSE	FALSE	TRUE	sem_no_brandmarks	TRUE	TRUE	not zero
10.1016/j.molliq.2022.119102	TRUE	TRUE	TRUE	FALSE	TRUE	problematic	TRUE	TRUE	not zero
10.1016/j.molliq.2022.119084	TRUE	TRUE	FALSE	FALSE	TRUE	brandmarks_id_correct	TRUE	FALSE
10.1016/j.molliq.2022.120387	TRUE	TRUE	FALSE	FALSE	TRUE	brandmarks_id_correct	TRUE	FALSE
10.1016/j.molliq.2022.120279	TRUE	TRUE	FALSE	FALSE	TRUE	brandmarks_id_correct	TRUE	FALSE
10.1016/j.molliq.2022.119975	TRUE	TRUE	FALSE	FALSE	TRUE	brandmarks_id_correct	TRUE	FALSE	not parallel
10.1016/j.ijleo.2015.05.036	TRUE	FALSE	FALSE	FALSE	TRUE	sem_no_brandmarks	FALSE	FALSE
10.1016/j.ijleo.2015.09.186	TRUE	TRUE	TRUE	FALSE	TRUE	problematic	TRUE	FALSE
10.1016/j.ijleo.2016.06.092	TRUE	TRUE	FALSE	FALSE	TRUE	brandmarks_id_correct	TRUE	FALSE
10.1016/j.ijleo.2016.08.104	TRUE	TRUE	TRUE	FALSE	TRUE	problematic	TRUE	FALSE
10.1016/j.ijleo.2015.10.013	TRUE	TRUE	FALSE	FALSE	TRUE	brandmarks_id_correct	TRUE	FALSE	not parallel
10.1016/j.ijleo.2016.02.047	TRUE	TRUE	TRUE	FALSE	TRUE	problematic	TRUE	FALSE
10.1016/j.ijleo.2015.12.133	TRUE	FALSE	FALSE	FALSE	TRUE	sem_no_brandmarks	TRUE	FALSE
10.1016/j.ijleo.2016.06.033	TRUE	TRUE	FALSE	FALSE	TRUE	brandmarks_id_correct	TRUE	FALSE
10.1016/j.ijleo.2015.11.231	TRUE	TRUE	TRUE	FALSE	TRUE	problematic	TRUE	FALSE
10.1016/j.ijleo.2017.07.059	TRUE	TRUE	FALSE	FALSE	TRUE	brandmarks_id_correct	TRUE	FALSE
10.1016/j.ijleo.2016.11.205	TRUE	FALSE	FALSE	FALSE	TRUE	sem_no_brandmarks	TRUE	FALSE
10.1016/j.ijleo.2017.09.078	TRUE	TRUE	FALSE	TRUE	TRUE	brandmarks_no_id	TRUE	FALSE
10.1016/j.ijleo.2017.06.065	TRUE	TRUE	FALSE	FALSE	TRUE	brandmarks_id_correct	TRUE	FALSE
10.1016/j.ijleo.2017.08.129	TRUE	TRUE	FALSE	FALSE	TRUE	brandmarks_id_correct	TRUE	TRUE	not zero
10.1016/j.ijleo.2018.04.129	TRUE	TRUE	FALSE	FALSE	TRUE	brandmarks_id_correct	TRUE	FALSE
10.1016/j.ijleo.2018.05.072	TRUE	TRUE	TRUE	FALSE	TRUE	problematic	TRUE	FALSE	energies do not correspond
10.1016/j.ijleo.2017.12.153	TRUE	FALSE	FALSE	FALSE	TRUE	sem_no_brandmarks	TRUE	FALSE
10.1016/j.ijleo.2018.01.008	TRUE	TRUE	FALSE	FALSE	TRUE	brandmarks_id_correct	TRUE	FALSE
10.1016/j.ijleo.2018.08.052	TRUE	TRUE	TRUE	FALSE	TRUE	problematic	TRUE	FALSE	not parallel
10.1016/j.ijleo.2017.11.080	TRUE	TRUE	FALSE	TRUE	TRUE	brandmarks_no_id	TRUE	FALSE
10.1016/j.ijleo.2019.05.015	TRUE	TRUE	FALSE	TRUE	TRUE	brandmarks_no_id	TRUE	FALSE
10.1016/j.ijleo.2019.01.073	TRUE	TRUE	FALSE	FALSE	TRUE	brandmarks_id_correct	TRUE	TRUE	not zero
10.1016/j.ijleo.2018.10.180	TRUE	TRUE	FALSE	TRUE	TRUE	brandmarks_no_id	TRUE	FALSE
10.1016/j.ijleo.2018.12.108	TRUE	TRUE	FALSE	FALSE	TRUE	brandmarks_id_correct	TRUE	FALSE	not parallel
10.1016/j.ijleo.2019.163011	TRUE	TRUE	FALSE	FALSE	TRUE	brandmarks_id_correct	TRUE	TRUE	not zero
10.1016/j.ijleo.2019.05.025	TRUE	TRUE	TRUE	FALSE	TRUE	problematic	TRUE	TRUE	not zero
10.1016/j.ijleo.2020.164569	TRUE	FALSE	FALSE	FALSE	TRUE	sem_no_brandmarks	TRUE	FALSE	not parallel
10.1016/j.ijleo.2019.164053	TRUE	TRUE	FALSE	TRUE	TRUE	brandmarks_no_id	TRUE	FALSE	not parallel
10.1016/j.ijleo.2020.164227	TRUE	TRUE	FALSE	FALSE	TRUE	brandmarks_id_correct	TRUE	FALSE
10.1016/j.ijleo.2019.163536	TRUE	TRUE	FALSE	FALSE	TRUE	brandmarks_id_correct	TRUE	FALSE	not parallel
10.1016/j.ijleo.2019.163622	TRUE	FALSE	FALSE	FALSE	TRUE	sem_no_brandmarks	TRUE	FALSE	looks iffy but okay
10.1016/j.ijleo.2020.164867	TRUE	FALSE	FALSE	FALSE	TRUE	sem_no_brandmarks	TRUE	TRUE	not zero
10.1016/j.ijleo.2019.164129	TRUE	TRUE	FALSE	FALSE	TRUE	brandmarks_id_correct	TRUE	FALSE
10.1016/j.ijleo.2019.163781	TRUE	FALSE	FALSE	FALSE	TRUE	sem_no_brandmarks	TRUE	FALSE
10.1016/j.ijleo.2020.165008	TRUE	TRUE	FALSE	FALSE	TRUE	brandmarks_id_correct	TRUE	TRUE	not zero
10.1016/j.ijleo.2020.165041	TRUE	TRUE	FALSE	FALSE	TRUE	brandmarks_id_correct	TRUE	FALSE
10.1016/j.ijleo.2020.165411	TRUE	TRUE	FALSE	FALSE	TRUE	brandmarks_id_correct	TRUE	FALSE
10.1016/j.ijleo.2019.164061	TRUE	TRUE	FALSE	TRUE	TRUE	brandmarks_no_id	TRUE	TRUE	not zero
10.1016/j.ijleo.2020.165294	TRUE	TRUE	FALSE	TRUE	TRUE	brandmarks_no_id	TRUE	TRUE	not parallel, not zero
10.1016/j.ijleo.2020.164878	TRUE	TRUE	TRUE	FALSE	TRUE	problematic	TRUE	TRUE	not zero
10.1016/j.ijleo.2020.165236	TRUE	TRUE	FALSE	FALSE	TRUE	brandmarks_id_correct	TRUE	TRUE	not zero
10.1016/j.ijleo.2020.165019	TRUE	TRUE	FALSE	TRUE	TRUE	brandmarks_no_id	TRUE	FALSE
10.1016/j.ijleo.2020.164357	TRUE	FALSE	FALSE	FALSE	TRUE	sem_no_brandmarks	TRUE	FALSE
10.1016/j.ijleo.2019.163750	TRUE	FALSE	FALSE	FALSE	TRUE	sem_no_brandmarks	TRUE	TRUE	not zero
10.1016/j.ijleo.2020.165197	TRUE	TRUE	FALSE	FALSE	TRUE	brandmarks_id_correct	TRUE	FALSE
10.1016/j.ijleo.2020.165187	TRUE	TRUE	TRUE	FALSE	TRUE	problematic	TRUE	FALSE
10.1016/j.ijleo.2020.164630	TRUE	TRUE	FALSE	FALSE	TRUE	brandmarks_id_correct	TRUE	FALSE
10.1016/j.ijleo.2020.164170	TRUE	TRUE	TRUE	FALSE	TRUE	problematic	TRUE	FALSE	tauc not appropriate here
10.1016/j.ijleo.2020.164971	TRUE	TRUE	FALSE	TRUE	TRUE	brandmarks_no_id	TRUE	FALSE
10.1016/j.ijleo.2020.164662	TRUE	FALSE	FALSE	FALSE	TRUE	sem_no_brandmarks	TRUE	FALSE
10.1016/j.ijleo.2020.165001	TRUE	TRUE	FALSE	TRUE	TRUE	brandmarks_no_id	TRUE	FALSE	not parallel
10.1016/j.ijleo.2021.167236	TRUE	FALSE	FALSE	FALSE	TRUE	sem_no_brandmarks	TRUE	FALSE
10.1016/j.ijleo.2021.166570	TRUE	TRUE	FALSE	TRUE	TRUE	brandmarks_no_id	TRUE	FALSE
10.1016/j.ijleo.2021.166344	TRUE	FALSE	FALSE	FALSE	TRUE	sem_no_brandmarks	TRUE	FALSE
10.1016/j.ijleo.2021.167795	TRUE	TRUE	FALSE	TRUE	TRUE	brandmarks_no_id	TRUE	TRUE	not zero
10.1016/j.ijleo.2021.167677	TRUE	TRUE	TRUE	FALSE	TRUE	problematic	TRUE	FALSE
10.1016/j.ijleo.2021.166816	TRUE	FALSE	FALSE	FALSE	TRUE	sem_no_brandmarks	FALSE	FALSE
10.1016/j.ijleo.2021.168486	TRUE	TRUE	FALSE	TRUE	TRUE	brandmarks_no_id	TRUE	TRUE	not zero
10.1016/j.ijleo.2021.167870	TRUE	TRUE	FALSE	FALSE	TRUE	brandmarks_id_correct	TRUE	FALSE
10.1016/j.ijleo.2021.167309	TRUE	FALSE	FALSE	FALSE	TRUE	sem_no_brandmarks	TRUE	FALSE	not parallel
10.1016/j.ijleo.2021.168209	TRUE	TRUE	TRUE	FALSE	TRUE	problematic	TRUE	TRUE	not zero
10.1016/j.ijleo.2021.168522	TRUE	TRUE	FALSE	FALSE	TRUE	brandmarks_id_correct	TRUE	FALSE
10.1016/j.ijleo.2020.166053	TRUE	TRUE	TRUE	FALSE	TRUE	problematic	TRUE	FALSE
10.1016/j.ijleo.2021.166513	TRUE	TRUE	FALSE	FALSE	TRUE	brandmarks_id_correct	TRUE	FALSE	not parallel
10.1016/j.ijleo.2021.166946	TRUE	FALSE	FALSE	FALSE	TRUE	sem_no_brandmarks	TRUE	FALSE
10.1016/j.ijleo.2021.167375	TRUE	TRUE	FALSE	TRUE	TRUE	brandmarks_no_id	TRUE	TRUE	not parallel, not zero
10.1016/j.ijleo.2021.167843	TRUE	TRUE	TRUE	FALSE	TRUE	problematic	TRUE	FALSE
10.1016/j.ijleo.2021.166369	TRUE	FALSE	FALSE	FALSE	TRUE	sem_no_brandmarks	TRUE	FALSE	duplicated xrd spectra
10.1016/j.ijleo.2021.166695	TRUE	FALSE	FALSE	FALSE	TRUE	sem_no_brandmarks	TRUE	TRUE	not zero
10.1016/j.ijleo.2021.166958	TRUE	TRUE	FALSE	FALSE	TRUE	brandmarks_id_correct	TRUE	FALSE
10.1016/j.ijleo.2021.168013	TRUE	TRUE	TRUE	FALSE	TRUE	problematic	TRUE	FALSE	not parallel
10.1016/j.ijleo.2020.166229	TRUE	TRUE	FALSE	FALSE	TRUE	brandmarks_id_correct	TRUE	TRUE	not parallel, not zero
10.1016/j.ijleo.2022.169732	TRUE	TRUE	FALSE	FALSE	TRUE	brandmarks_id_correct	TRUE	FALSE
10.1016/j.ijleo.2022.169766	TRUE	TRUE	FALSE	TRUE	TRUE	brandmarks_no_id	TRUE	FALSE
10.1016/j.ijleo.2022.170116	TRUE	FALSE	FALSE	FALSE	TRUE	sem_no_brandmarks	TRUE	FALSE	not parallel
10.1016/j.ijleo.2022.169088	TRUE	TRUE	FALSE	TRUE	TRUE	brandmarks_no_id	TRUE	FALSE
10.1016/j.ijleo.2022.168928	TRUE	TRUE	FALSE	FALSE	TRUE	brandmarks_id_correct	TRUE	FALSE
10.1016/j.ijleo.2022.168719	TRUE	FALSE	FALSE	FALSE	TRUE	sem_no_brandmarks	TRUE	FALSE
10.1016/j.ijleo.2022.168585	TRUE	TRUE	FALSE	FALSE	TRUE	brandmarks_id_correct	TRUE	FALSE
10.1016/j.ijleo.2021.168460	TRUE	TRUE	TRUE	FALSE	TRUE	problematic	TRUE	FALSE	absorption curve might not correspond to tauc plot
10.1016/j.ijleo.2022.169595	TRUE	FALSE	FALSE	FALSE	TRUE	sem_no_brandmarks	TRUE	FALSE
10.1016/j.colsurfb.2019.06.045	TRUE	TRUE	FALSE	FALSE	TRUE	brandmarks_id_correct	TRUE	FALSE	approximating
10.1016/j.arabjc.2018.01.007	TRUE	TRUE	FALSE	FALSE	TRUE	brandmarks_id_correct	TRUE	FALSE	no linear fit
10.1016/j.arabjc.2018.05.007	TRUE	TRUE	TRUE	FALSE	TRUE	problematic	TRUE	FALSE
10.1016/j.arabjc.2021.103180	TRUE	TRUE	FALSE	TRUE	TRUE	brandmarks_no_id	TRUE	FALSE
10.1016/j.arabjc.2022.104007	TRUE	TRUE	FALSE	TRUE	TRUE	brandmarks_no_id	TRUE	FALSE	seems wrong
10.1016/j.arabjc.2022.104401	TRUE	TRUE	FALSE	FALSE	TRUE	brandmarks_id_correct	TRUE	FALSE
10.1016/j.arabjc.2022.103792	TRUE	TRUE	FALSE	FALSE	TRUE	brandmarks_id_correct	TRUE	FALSE	not parallel
10.1016/j.arabjc.2021.103518	TRUE	TRUE	FALSE	TRUE	TRUE	brandmarks_no_id	TRUE	FALSE
10.1016/j.arabjc.2022.104117	TRUE	TRUE	FALSE	FALSE	TRUE	brandmarks_id_correct	TRUE	TRUE	not zero
10.1016/j.arabjc.2022.103826	TRUE	TRUE	FALSE	TRUE	TRUE	brandmarks_no_id	TRUE	FALSE	not parallel
10.1016/j.arabjc.2023.104685	TRUE	TRUE	FALSE	TRUE	TRUE	brandmarks_no_id	TRUE	FALSE
10.1016/j.jece.2016.05.029	TRUE	TRUE	TRUE	FALSE	TRUE	problematic	FALSE	FALSE
10.1016/j.jece.2017.01.048	TRUE	TRUE	FALSE	FALSE	TRUE	brandmarks_id_correct	TRUE	FALSE
10.1016/j.jece.2017.07.046	TRUE	FALSE	FALSE	FALSE	TRUE	sem_no_brandmarks	TRUE	FALSE
10.1016/j.jece.2018.10.001	TRUE	TRUE	TRUE	FALSE	TRUE	problematic	TRUE	FALSE	not parallel
10.1016/j.jece.2019.103053	TRUE	TRUE	FALSE	FALSE	TRUE	brandmarks_id_correct	TRUE	FALSE
10.1016/j.jece.2019.103322	TRUE	TRUE	FALSE	FALSE	TRUE	brandmarks_id_correct	TRUE	TRUE	not zero
10.1016/j.jece.2019.103454	TRUE	TRUE	TRUE	FALSE	TRUE	problematic	TRUE	FALSE
10.1016/j.jece.2019.102880	TRUE	TRUE	FALSE	FALSE	TRUE	brandmarks_id_correct	TRUE	TRUE	not parallel, not zero
10.1016/j.jece.2018.10.056	TRUE	TRUE	TRUE	FALSE	TRUE	problematic	TRUE	FALSE
10.1016/j.jece.2020.104373	TRUE	TRUE	FALSE	FALSE	TRUE	brandmarks_id_correct	TRUE	FALSE
10.1016/j.jece.2020.104104	TRUE	TRUE	FALSE	FALSE	TRUE	brandmarks_id_correct	TRUE	FALSE
10.1016/j.jece.2019.103607	TRUE	TRUE	FALSE	FALSE	TRUE	brandmarks_id_correct	TRUE	FALSE
10.1016/j.jece.2020.103887	TRUE	TRUE	FALSE	FALSE	TRUE	brandmarks_id_correct	TRUE	FALSE
10.1016/j.jece.2019.103560	TRUE	TRUE	FALSE	FALSE	TRUE	brandmarks_id_correct	TRUE	FALSE
10.1016/j.jece.2020.104123	TRUE	FALSE	FALSE	FALSE	TRUE	sem_no_brandmarks	TRUE	TRUE	not parallel, not zero
10.1016/j.jece.2020.104579	TRUE	FALSE	FALSE	FALSE	TRUE	sem_no_brandmarks	TRUE	FALSE
10.1016/j.jece.2020.104168	TRUE	FALSE	FALSE	FALSE	TRUE	sem_no_brandmarks	TRUE	FALSE
10.1016/j.jece.2020.104471	TRUE	FALSE	FALSE	FALSE	TRUE	sem_no_brandmarks	FALSE	FALSE
10.1016/j.jece.2021.105185	TRUE	FALSE	FALSE	FALSE	TRUE	sem_no_brandmarks	TRUE	FALSE	not parallel
10.1016/j.jece.2021.105244	TRUE	TRUE	TRUE	FALSE	TRUE	problematic	TRUE	FALSE
10.1016/j.jece.2021.106006	TRUE	TRUE	FALSE	FALSE	TRUE	brandmarks_id_correct	TRUE	FALSE
10.1016/j.jece.2021.105682	TRUE	TRUE	TRUE	FALSE	TRUE	problematic	FALSE	FALSE
10.1016/j.jece.2020.104778	TRUE	TRUE	TRUE	FALSE	TRUE	problematic	TRUE	TRUE	not zero
10.1016/j.jece.2021.105903	TRUE	TRUE	FALSE	TRUE	TRUE	brandmarks_no_id	TRUE	FALSE
10.1016/j.jece.2020.104619	TRUE	TRUE	FALSE	FALSE	TRUE	brandmarks_id_correct	TRUE	FALSE
10.1016/j.jece.2021.105600	TRUE	TRUE	FALSE	FALSE	TRUE	brandmarks_id_correct	TRUE	FALSE
10.1016/j.jece.2021.105481	TRUE	TRUE	FALSE	FALSE	TRUE	brandmarks_id_correct	TRUE	FALSE
10.1016/j.jece.2021.105495	TRUE	FALSE	FALSE	FALSE	TRUE	sem_no_brandmarks	TRUE	FALSE
10.1016/j.jece.2022.108658	TRUE	TRUE	TRUE	FALSE	TRUE	problematic	TRUE	FALSE
10.1016/j.jece.2022.107678	TRUE	FALSE	FALSE	FALSE	TRUE	sem_no_brandmarks	TRUE	FALSE
10.1016/j.jece.2022.107701	TRUE	TRUE	FALSE	TRUE	TRUE	brandmarks_no_id	TRUE	TRUE	not parallel, not zero
10.1016/j.jece.2022.107643	TRUE	FALSE	FALSE	FALSE	TRUE	sem_no_brandmarks	TRUE	FALSE
10.1016/j.jece.2022.107520	TRUE	FALSE	FALSE	FALSE	TRUE	sem_no_brandmarks	TRUE	FALSE
10.1016/j.jece.2022.108466	TRUE	TRUE	FALSE	FALSE	TRUE	brandmarks_id_correct	TRUE	FALSE
10.1016/j.jece.2022.108097	TRUE	FALSE	FALSE	FALSE	TRUE	sem_no_brandmarks	TRUE	FALSE
10.1016/j.jece.2022.108549	TRUE	TRUE	FALSE	TRUE	TRUE	brandmarks_no_id	TRUE	FALSE
10.1016/j.jece.2022.108690	TRUE	FALSE	FALSE	FALSE	TRUE	sem_no_brandmarks	TRUE	FALSE
10.1016/j.jece.2022.107797	TRUE	TRUE	FALSE	TRUE	TRUE	brandmarks_no_id	TRUE	FALSE
10.1016/j.jece.2022.108438	TRUE	FALSE	FALSE	FALSE	TRUE	sem_no_brandmarks	TRUE	FALSE
10.1016/j.jece.2022.108495	TRUE	FALSE	FALSE	FALSE	TRUE	sem_no_brandmarks	TRUE	FALSE	not parallel
10.1016/j.est.2020.101275	TRUE	TRUE	FALSE	FALSE	TRUE	brandmarks_id_correct	TRUE	FALSE	not parallel
10.1016/j.est.2020.101530	TRUE	TRUE	FALSE	TRUE	TRUE	brandmarks_no_id	TRUE	FALSE
10.1016/j.est.2021.102447	TRUE	FALSE	FALSE	FALSE	TRUE	sem_no_brandmarks	TRUE	FALSE
10.1016/j.est.2021.103321	TRUE	TRUE	FALSE	FALSE	TRUE	brandmarks_id_correct	TRUE	FALSE
10.1016/j.heliyon.2017.e00246	TRUE	FALSE	FALSE	FALSE	TRUE	sem_no_brandmarks	TRUE	FALSE	not parallel
10.1016/j.heliyon.2019.e01534	TRUE	TRUE	TRUE	FALSE	TRUE	problematic	TRUE	TRUE	not parallel, not zero
10.1016/j.heliyon.2022.e09460	TRUE	TRUE	FALSE	FALSE	TRUE	brandmarks_id_correct	TRUE	FALSE
10.1016/j.heliyon.2022.e12243	TRUE	FALSE	FALSE	FALSE	TRUE	sem_no_brandmarks	TRUE	FALSE
10.1016/j.heliyon.2022.e08953	TRUE	FALSE	FALSE	FALSE	TRUE	sem_no_brandmarks	TRUE	TRUE	not zero
10.1016/j.heliyon.2023.e13019	TRUE	TRUE	FALSE	FALSE	TRUE	brandmarks_id_correct	TRUE	FALSE
10.1016/j.clay.2022.106427	TRUE	FALSE	FALSE	FALSE	TRUE	sem_no_brandmarks	TRUE	FALSE
10.1016/j.mseb.2016.06.012	TRUE	FALSE	FALSE	FALSE	TRUE	sem_no_brandmarks	TRUE	FALSE
10.1016/j.mseb.2017.08.002	TRUE	TRUE	FALSE	TRUE	TRUE	brandmarks_no_id	TRUE	FALSE
10.1016/j.mseb.2017.02.004	TRUE	TRUE	TRUE	FALSE	TRUE	problematic	TRUE	TRUE	not zero
10.1016/j.mseb.2017.03.008	TRUE	TRUE	FALSE	FALSE	TRUE	brandmarks_id_correct	TRUE	FALSE
10.1016/j.mseb.2018.10.013	TRUE	TRUE	FALSE	FALSE	TRUE	brandmarks_id_correct	TRUE	FALSE
10.1016/j.mseb.2019.114433	TRUE	TRUE	FALSE	TRUE	TRUE	brandmarks_no_id	TRUE	FALSE
10.1016/j.mseb.2020.114647	TRUE	TRUE	FALSE	FALSE	TRUE	brandmarks_id_correct	TRUE	TRUE	not zero
10.1016/j.mseb.2020.114547	TRUE	TRUE	FALSE	FALSE	TRUE	brandmarks_id_correct	TRUE	FALSE
10.1016/j.mseb.2020.114512	TRUE	TRUE	FALSE	FALSE	TRUE	brandmarks_id_correct	TRUE	FALSE
10.1016/j.mseb.2020.114577	TRUE	TRUE	FALSE	TRUE	TRUE	brandmarks_no_id	TRUE	TRUE	not zero
10.1016/j.mseb.2020.114596	TRUE	FALSE	FALSE	FALSE	TRUE	sem_no_brandmarks	TRUE	FALSE
10.1016/j.mseb.2020.114726	TRUE	TRUE	FALSE	FALSE	TRUE	brandmarks_id_correct	TRUE	FALSE
10.1016/j.mseb.2021.115164	TRUE	TRUE	FALSE	TRUE	TRUE	brandmarks_no_id	TRUE	FALSE
10.1016/j.mseb.2021.115484	TRUE	TRUE	FALSE	TRUE	TRUE	brandmarks_no_id	TRUE	FALSE
10.1016/j.mseb.2020.114770	TRUE	TRUE	FALSE	FALSE	TRUE	brandmarks_id_correct	TRUE	TRUE	not zero
10.1016/j.mseb.2021.115221	TRUE	TRUE	FALSE	FALSE	TRUE	brandmarks_id_correct	TRUE	TRUE	not zero
10.1016/j.mseb.2020.114912	TRUE	FALSE	FALSE	FALSE	TRUE	sem_no_brandmarks	TRUE	FALSE
10.1016/j.mseb.2021.115366	TRUE	TRUE	TRUE	FALSE	TRUE	problematic	TRUE	FALSE	not parallel
10.1016/j.mseb.2020.114991	TRUE	TRUE	FALSE	FALSE	TRUE	brandmarks_id_correct	TRUE	FALSE
10.1016/j.mseb.2021.115316	TRUE	TRUE	FALSE	FALSE	TRUE	brandmarks_id_correct	TRUE	FALSE
10.1016/j.mseb.2021.115332	TRUE	TRUE	FALSE	FALSE	TRUE	brandmarks_id_correct	TRUE	FALSE
10.1016/j.mseb.2022.115818	TRUE	TRUE	FALSE	FALSE	TRUE	brandmarks_id_correct	TRUE	FALSE	not parallel
10.1016/j.mseb.2022.115978	TRUE	TRUE	TRUE	FALSE	TRUE	problematic	TRUE	FALSE
10.1016/j.mseb.2022.115688	TRUE	FALSE	FALSE	FALSE	TRUE	sem_no_brandmarks	TRUE	FALSE
10.1016/j.mseb.2022.115703	TRUE	TRUE	FALSE	TRUE	TRUE	brandmarks_no_id	TRUE	FALSE
10.1016/j.mseb.2021.115534	TRUE	FALSE	FALSE	FALSE	TRUE	sem_no_brandmarks	TRUE	FALSE
10.1016/j.mseb.2021.115576	TRUE	TRUE	FALSE	FALSE	TRUE	brandmarks_id_correct	TRUE	TRUE	not zero
10.1016/j.mseb.2022.116254	TRUE	TRUE	TRUE	FALSE	TRUE	problematic	TRUE	FALSE
10.1016/j.mseb.2022.116227	TRUE	FALSE	FALSE	FALSE	TRUE	sem_no_brandmarks	TRUE	FALSE
10.1016/j.mseb.2022.116123	TRUE	TRUE	FALSE	TRUE	TRUE	brandmarks_no_id	TRUE	TRUE	not zero
10.1016/j.mseb.2022.116258	TRUE	TRUE	TRUE	FALSE	TRUE	problematic	TRUE	FALSE
10.1016/j.mseb.2022.116091	TRUE	FALSE	FALSE	FALSE	TRUE	sem_no_brandmarks	TRUE	FALSE
10.1016/j.rineng.2022.100521	TRUE	FALSE	FALSE	FALSE	TRUE	sem_no_brandmarks	TRUE	FALSE
10.1016/j.solener.2016.10.010	TRUE	TRUE	FALSE	TRUE	TRUE	brandmarks_no_id	TRUE	FALSE
10.1016/j.solener.2016.02.026	TRUE	TRUE	FALSE	TRUE	TRUE	brandmarks_no_id	TRUE	FALSE
10.1016/j.solener.2017.07.054	TRUE	FALSE	FALSE	FALSE	TRUE	sem_no_brandmarks	TRUE	TRUE	not zero
10.1016/j.solener.2016.11.052	TRUE	TRUE	FALSE	FALSE	TRUE	brandmarks_id_correct	TRUE	FALSE	not parallel
10.1016/j.solener.2018.06.082	TRUE	FALSE	FALSE	FALSE	TRUE	sem_no_brandmarks	TRUE	FALSE
10.1016/j.solener.2018.01.055	TRUE	TRUE	FALSE	TRUE	TRUE	brandmarks_no_id	TRUE	FALSE
10.1016/j.solener.2018.08.074	TRUE	FALSE	FALSE	FALSE	TRUE	sem_no_brandmarks	TRUE	FALSE
10.1016/j.solener.2018.10.030	TRUE	TRUE	TRUE	FALSE	TRUE	problematic	TRUE	FALSE
10.1016/j.solener.2018.11.024	TRUE	TRUE	FALSE	FALSE	TRUE	brandmarks_id_correct	TRUE	FALSE
10.1016/j.solener.2019.05.009	TRUE	TRUE	FALSE	FALSE	TRUE	brandmarks_id_correct	TRUE	FALSE
10.1016/j.solener.2019.06.004	TRUE	FALSE	FALSE	FALSE	TRUE	sem_no_brandmarks	TRUE	TRUE	not zero
10.1016/j.solener.2019.11.021	TRUE	TRUE	FALSE	FALSE	TRUE	brandmarks_id_correct	TRUE	FALSE
10.1016/j.solener.2019.09.064	TRUE	FALSE	FALSE	FALSE	TRUE	sem_no_brandmarks	TRUE	FALSE
10.1016/j.solener.2019.04.049	TRUE	TRUE	FALSE	FALSE	TRUE	brandmarks_id_correct	TRUE	TRUE	not zero
10.1016/j.solener.2020.03.022	TRUE	TRUE	FALSE	FALSE	TRUE	brandmarks_id_correct	TRUE	FALSE
10.1016/j.solener.2020.10.005	TRUE	TRUE	TRUE	FALSE	TRUE	problematic	TRUE	FALSE
10.1016/j.solener.2020.09.007	TRUE	FALSE	FALSE	FALSE	TRUE	sem_no_brandmarks	TRUE	FALSE
10.1016/j.solener.2020.07.039	TRUE	TRUE	FALSE	FALSE	TRUE	brandmarks_id_correct	TRUE	FALSE
10.1016/j.solener.2020.06.041	TRUE	TRUE	FALSE	FALSE	TRUE	brandmarks_id_correct	TRUE	FALSE
10.1016/j.solener.2019.11.093	TRUE	FALSE	FALSE	FALSE	TRUE	sem_no_brandmarks	TRUE	FALSE
10.1016/j.solener.2020.10.008	TRUE	TRUE	FALSE	FALSE	TRUE	brandmarks_id_correct	TRUE	FALSE	not parallel
10.1016/j.solener.2021.10.053	TRUE	TRUE	FALSE	FALSE	TRUE	brandmarks_id_correct	TRUE	FALSE
10.1016/j.solener.2020.11.030	TRUE	TRUE	TRUE	FALSE	TRUE	problematic	TRUE	FALSE
10.1016/j.solener.2021.07.021	TRUE	FALSE	FALSE	FALSE	TRUE	sem_no_brandmarks	TRUE	FALSE
10.1016/j.solener.2021.02.057	TRUE	TRUE	FALSE	FALSE	TRUE	brandmarks_id_correct	TRUE	FALSE
10.1016/j.solener.2021.09.040	TRUE	FALSE	FALSE	FALSE	TRUE	sem_no_brandmarks	TRUE	FALSE
10.1016/j.solener.2020.11.017	TRUE	TRUE	FALSE	TRUE	TRUE	brandmarks_no_id	TRUE	FALSE
10.1016/j.solener.2020.12.042	TRUE	FALSE	FALSE	FALSE	TRUE	sem_no_brandmarks	TRUE	FALSE
10.1016/j.solener.2022.05.061	TRUE	TRUE	TRUE	FALSE	TRUE	problematic	TRUE	TRUE	not zero
10.1016/j.solener.2022.02.034	TRUE	TRUE	FALSE	FALSE	TRUE	brandmarks_id_correct	TRUE	FALSE
10.1016/j.solener.2023.01.049	TRUE	TRUE	FALSE	FALSE	TRUE	brandmarks_id_correct	TRUE	TRUE	not zero
10.1016/j.solener.2023.01.024	TRUE	FALSE	FALSE	FALSE	TRUE	sem_no_brandmarks	TRUE	FALSE
10.1016/j.ijbiomac.2022.12.222	TRUE	FALSE	FALSE	FALSE	TRUE	sem_no_brandmarks	TRUE	FALSE
10.1016/j.ijbiomac.2022.01.062	TRUE	FALSE	FALSE	FALSE	TRUE	sem_no_brandmarks	TRUE	FALSE
10.1016/j.ijbiomac.2021.08.203	TRUE	TRUE	FALSE	FALSE	TRUE	brandmarks_id_correct	TRUE	FALSE
10.1016/j.ijbiomac.2021.04.038	TRUE	TRUE	TRUE	FALSE	TRUE	problematic	TRUE	FALSE
10.1016/j.ijbiomac.2020.01.041	TRUE	TRUE	FALSE	FALSE	TRUE	brandmarks_id_correct	FALSE	FALSE
10.1016/j.ijbiomac.2020.02.011	TRUE	TRUE	FALSE	FALSE	TRUE	brandmarks_id_correct	FALSE	FALSE
10.1016/j.ijbiomac.2019.04.073	TRUE	TRUE	FALSE	FALSE	TRUE	brandmarks_id_correct	TRUE	FALSE	not parallel
10.1016/j.ijbiomac.2019.04.024	TRUE	TRUE	FALSE	FALSE	TRUE	brandmarks_id_correct	TRUE	FALSE	not parallel
10.1016/j.msec.2019.110365	TRUE	FALSE	FALSE	FALSE	TRUE	sem_no_brandmarks	TRUE	FALSE
10.1016/j.msec.2020.110803	TRUE	TRUE	FALSE	FALSE	TRUE	brandmarks_id_correct	TRUE	FALSE	not parallel
10.1016/j.msec.2019.04.061	TRUE	TRUE	FALSE	TRUE	TRUE	brandmarks_no_id	TRUE	TRUE	not parallel, not zero
10.1016/j.msec.2018.12.077	TRUE	TRUE	FALSE	FALSE	TRUE	brandmarks_id_correct	TRUE	FALSE
10.1016/j.msec.2015.07.048	TRUE	TRUE	TRUE	FALSE	TRUE	problematic	TRUE	FALSE
10.1016/j.jallcom.2022.168322	TRUE	TRUE	FALSE	TRUE	TRUE	brandmarks_no_id	TRUE	TRUE	not zero
10.1016/j.jallcom.2022.168581	TRUE	TRUE	TRUE	FALSE	TRUE	problematic	TRUE	FALSE
10.1016/j.jallcom.2023.168894	TRUE	FALSE	FALSE	FALSE	TRUE	sem_no_brandmarks	TRUE	FALSE
10.1016/j.jallcom.2023.169135	TRUE	TRUE	TRUE	FALSE	TRUE	problematic	TRUE	FALSE
10.1016/j.jallcom.2022.168690	TRUE	FALSE	FALSE	FALSE	TRUE	sem_no_brandmarks	TRUE	FALSE
10.1016/j.jallcom.2023.168992	TRUE	TRUE	FALSE	TRUE	TRUE	brandmarks_no_id	TRUE	FALSE
10.1016/j.jallcom.2023.169265	TRUE	TRUE	TRUE	FALSE	TRUE	problematic	TRUE	FALSE
10.1016/j.jallcom.2022.168263	TRUE	FALSE	FALSE	FALSE	TRUE	sem_no_brandmarks	TRUE	FALSE	seems okay
10.1016/j.jallcom.2021.162552	TRUE	TRUE	FALSE	FALSE	TRUE	brandmarks_id_correct	TRUE	FALSE
10.1016/j.jallcom.2021.162070	TRUE	FALSE	FALSE	FALSE	TRUE	sem_no_brandmarks	TRUE	FALSE
10.1016/j.jallcom.2022.166175	TRUE	TRUE	FALSE	FALSE	TRUE	brandmarks_id_correct	TRUE	FALSE
10.1016/j.jallcom.2021.162251	TRUE	FALSE	FALSE	FALSE	TRUE	sem_no_brandmarks	TRUE	FALSE
10.1016/j.jallcom.2022.167665	TRUE	TRUE	FALSE	FALSE	TRUE	brandmarks_id_correct	TRUE	FALSE
10.1016/j.jallcom.2021.161978	TRUE	TRUE	TRUE	FALSE	TRUE	problematic	TRUE	FALSE
10.1016/j.jallcom.2022.167469	TRUE	TRUE	FALSE	TRUE	TRUE	brandmarks_no_id	TRUE	FALSE
10.1016/j.jallcom.2022.167528	TRUE	FALSE	FALSE	FALSE	TRUE	sem_no_brandmarks	FALSE	FALSE
10.1016/j.jallcom.2022.167884	TRUE	TRUE	TRUE	FALSE	TRUE	problematic	TRUE	FALSE
10.1016/j.jallcom.2022.167479	TRUE	TRUE	FALSE	TRUE	TRUE	brandmarks_no_id	TRUE	FALSE
10.1016/j.jallcom.2022.164731	TRUE	FALSE	FALSE	FALSE	TRUE	sem_no_brandmarks	TRUE	FALSE	not parallel
10.1016/j.jallcom.2022.164470	TRUE	FALSE	FALSE	FALSE	TRUE	sem_no_brandmarks	TRUE	FALSE
10.1016/j.jallcom.2022.167349	TRUE	TRUE	FALSE	FALSE	TRUE	brandmarks_id_correct	TRUE	FALSE
10.1016/j.jallcom.2022.166842	TRUE	FALSE	FALSE	FALSE	TRUE	sem_no_brandmarks	TRUE	FALSE
10.1016/j.jallcom.2022.166907	TRUE	TRUE	FALSE	FALSE	TRUE	brandmarks_id_correct	TRUE	FALSE
10.1016/j.jallcom.2022.164643	TRUE	FALSE	FALSE	FALSE	TRUE	sem_no_brandmarks	TRUE	FALSE
10.1016/j.jallcom.2022.164441	TRUE	TRUE	FALSE	TRUE	TRUE	brandmarks_no_id	TRUE	FALSE
10.1016/j.jallcom.2022.166249	TRUE	TRUE	TRUE	FALSE	TRUE	problematic	TRUE	FALSE
10.1016/j.jallcom.2021.162203	TRUE	FALSE	FALSE	FALSE	TRUE	sem_no_brandmarks	TRUE	FALSE
10.1016/j.jallcom.2021.162504	TRUE	FALSE	FALSE	FALSE	TRUE	sem_no_brandmarks	TRUE	FALSE
10.1016/j.jallcom.2022.167330	TRUE	FALSE	FALSE	FALSE	TRUE	sem_no_brandmarks	TRUE	FALSE
10.1016/j.jallcom.2022.163818	TRUE	FALSE	FALSE	FALSE	TRUE	sem_no_brandmarks	TRUE	FALSE
10.1016/j.jallcom.2022.164393	TRUE	TRUE	TRUE	FALSE	TRUE	problematic	TRUE	FALSE
10.1016/j.jallcom.2022.164464	TRUE	TRUE	FALSE	FALSE	TRUE	brandmarks_id_correct	TRUE	TRUE	not zero
10.1016/j.jallcom.2021.161898	TRUE	TRUE	FALSE	FALSE	TRUE	brandmarks_id_correct	TRUE	FALSE
10.1016/j.jallcom.2022.165459	TRUE	TRUE	FALSE	FALSE	TRUE	brandmarks_id_correct	TRUE	TRUE	not zero
10.1016/j.jallcom.2022.165302	TRUE	FALSE	FALSE	FALSE	TRUE	sem_no_brandmarks	TRUE	FALSE
10.1016/j.jallcom.2022.166484	TRUE	TRUE	FALSE	FALSE	TRUE	brandmarks_id_correct	TRUE	FALSE
10.1016/j.jallcom.2021.161990	TRUE	FALSE	FALSE	FALSE	TRUE	sem_no_brandmarks	TRUE	FALSE	fitting in wrong spot maybe
10.1016/j.jallcom.2021.162124	TRUE	TRUE	FALSE	TRUE	TRUE	brandmarks_no_id	FALSE	FALSE
10.1016/j.jallcom.2022.164897	TRUE	FALSE	FALSE	FALSE	TRUE	sem_no_brandmarks	TRUE	FALSE
10.1016/j.jallcom.2022.166935	TRUE	TRUE	FALSE	FALSE	TRUE	brandmarks_id_correct	TRUE	FALSE
10.1016/j.jallcom.2021.162176	TRUE	TRUE	FALSE	FALSE	TRUE	brandmarks_id_correct	TRUE	FALSE
10.1016/j.jallcom.2022.163891	TRUE	FALSE	FALSE	FALSE	TRUE	sem_no_brandmarks	TRUE	FALSE
10.1016/j.jallcom.2021.159856	TRUE	TRUE	TRUE	FALSE	TRUE	problematic	TRUE	TRUE	not zero
10.1016/j.jallcom.2021.160480	TRUE	FALSE	FALSE	FALSE	TRUE	sem_no_brandmarks	TRUE	FALSE
10.1016/j.jallcom.2020.158366	TRUE	FALSE	FALSE	FALSE	TRUE	sem_no_brandmarks	TRUE	FALSE
10.1016/j.jallcom.2021.160958	TRUE	FALSE	FALSE	FALSE	TRUE	sem_no_brandmarks	TRUE	FALSE
10.1016/j.jallcom.2021.158870	TRUE	TRUE	FALSE	FALSE	TRUE	brandmarks_id_correct	TRUE	FALSE	tauc doesn't really apply here
10.1016/j.jallcom.2020.157020	TRUE	TRUE	FALSE	TRUE	TRUE	brandmarks_no_id	TRUE	FALSE
10.1016/j.jallcom.2021.162759	TRUE	TRUE	FALSE	FALSE	TRUE	brandmarks_id_correct	TRUE	FALSE
10.1016/j.jallcom.2021.163315	TRUE	TRUE	FALSE	FALSE	TRUE	brandmarks_id_correct	TRUE	FALSE
10.1016/j.jallcom.2021.162779	TRUE	TRUE	FALSE	TRUE	TRUE	brandmarks_no_id	TRUE	FALSE	not parallel
10.1016/j.jallcom.2020.157437	TRUE	TRUE	FALSE	TRUE	TRUE	brandmarks_no_id	TRUE	FALSE
10.1016/j.jallcom.2020.157429	TRUE	FALSE	FALSE	FALSE	TRUE	sem_no_brandmarks	TRUE	FALSE
10.1016/j.jallcom.2020.156735	TRUE	TRUE	FALSE	TRUE	TRUE	brandmarks_no_id	TRUE	FALSE	not parallel
10.1016/j.jallcom.2021.159109	TRUE	TRUE	FALSE	FALSE	TRUE	brandmarks_id_correct	TRUE	FALSE
10.1016/j.jallcom.2021.159142	TRUE	TRUE	FALSE	FALSE	TRUE	brandmarks_id_correct	TRUE	FALSE
10.1016/j.jallcom.2021.160635	TRUE	FALSE	FALSE	FALSE	TRUE	sem_no_brandmarks	TRUE	FALSE
10.1016/j.jallcom.2020.156798	TRUE	FALSE	FALSE	FALSE	TRUE	sem_no_brandmarks	TRUE	FALSE
10.1016/j.jallcom.2021.159178	TRUE	TRUE	FALSE	FALSE	TRUE	brandmarks_id_correct	TRUE	FALSE	not a tauc plot at all
10.1016/j.jallcom.2021.160516	TRUE	TRUE	FALSE	TRUE	TRUE	brandmarks_no_id	TRUE	FALSE
10.1016/j.jallcom.2021.159133	TRUE	FALSE	FALSE	FALSE	TRUE	sem_no_brandmarks	TRUE	TRUE	not zero, not parallel, energies do not correspond
10.1016/j.jallcom.2020.158117	TRUE	TRUE	FALSE	FALSE	TRUE	brandmarks_id_correct	TRUE	FALSE
10.1016/j.jallcom.2021.158924	TRUE	FALSE	FALSE	FALSE	TRUE	sem_no_brandmarks	TRUE	FALSE
10.1016/j.jallcom.2020.157697	TRUE	TRUE	FALSE	FALSE	TRUE	brandmarks_id_correct	TRUE	FALSE
10.1016/j.jallcom.2020.158127	TRUE	TRUE	FALSE	FALSE	TRUE	brandmarks_id_correct	TRUE	FALSE
10.1016/j.jallcom.2021.162969	TRUE	TRUE	FALSE	FALSE	TRUE	brandmarks_id_correct	TRUE	FALSE	not parallel
10.1016/j.jallcom.2020.156578	TRUE	TRUE	TRUE	FALSE	TRUE	problematic	TRUE	FALSE
10.1016/j.jallcom.2020.157956	TRUE	TRUE	FALSE	FALSE	TRUE	brandmarks_id_correct	TRUE	FALSE
10.1016/j.jallcom.2021.162885	TRUE	FALSE	FALSE	FALSE	TRUE	sem_no_brandmarks	TRUE	FALSE
10.1016/j.jallcom.2021.159954	TRUE	FALSE	FALSE	FALSE	TRUE	sem_no_brandmarks	FALSE	FALSE
10.1016/j.jallcom.2021.160717	TRUE	TRUE	FALSE	FALSE	TRUE	brandmarks_id_correct	TRUE	FALSE
10.1016/j.jallcom.2021.160244	TRUE	TRUE	FALSE	FALSE	TRUE	brandmarks_id_correct	FALSE	FALSE
10.1016/j.jallcom.2020.157093	TRUE	TRUE	FALSE	FALSE	TRUE	brandmarks_id_correct	TRUE	FALSE
10.1016/j.jallcom.2020.158352	TRUE	TRUE	FALSE	FALSE	TRUE	brandmarks_id_correct	TRUE	TRUE	not zero
10.1016/j.jallcom.2021.162879	TRUE	TRUE	FALSE	FALSE	TRUE	brandmarks_id_correct	TRUE	FALSE
10.1016/j.jallcom.2020.155787	TRUE	FALSE	FALSE	FALSE	TRUE	sem_no_brandmarks	TRUE	FALSE
10.1016/j.jallcom.2020.155752	TRUE	TRUE	TRUE	FALSE	TRUE	problematic	TRUE	FALSE
10.1016/j.jallcom.2020.156291	TRUE	FALSE	FALSE	FALSE	TRUE	sem_no_brandmarks	TRUE	FALSE	not parallel
10.1016/j.jallcom.2020.154836	TRUE	TRUE	FALSE	TRUE	TRUE	brandmarks_no_id	TRUE	TRUE	not zero
10.1016/j.jallcom.2020.156333	TRUE	TRUE	FALSE	FALSE	TRUE	brandmarks_id_correct	TRUE	FALSE
10.1016/j.jallcom.2020.155741	TRUE	TRUE	FALSE	FALSE	TRUE	brandmarks_id_correct	TRUE	FALSE
10.1016/j.jallcom.2020.156137	TRUE	TRUE	FALSE	TRUE	TRUE	brandmarks_no_id	TRUE	FALSE
10.1016/j.jallcom.2020.153710	TRUE	TRUE	FALSE	TRUE	TRUE	brandmarks_no_id	TRUE	FALSE
10.1016/j.jallcom.2019.152711	TRUE	TRUE	FALSE	FALSE	TRUE	brandmarks_id_correct	TRUE	FALSE
10.1016/j.jallcom.2020.154498	TRUE	TRUE	FALSE	FALSE	TRUE	brandmarks_id_correct	TRUE	FALSE
10.1016/j.jallcom.2020.155516	TRUE	TRUE	FALSE	FALSE	TRUE	brandmarks_id_correct	TRUE	FALSE
10.1016/j.jallcom.2020.156628	TRUE	FALSE	FALSE	FALSE	TRUE	sem_no_brandmarks	TRUE	FALSE
10.1016/j.jallcom.2020.156382	TRUE	TRUE	FALSE	FALSE	TRUE	brandmarks_id_correct	TRUE	FALSE
10.1016/j.jallcom.2019.152856	TRUE	TRUE	FALSE	FALSE	TRUE	brandmarks_id_correct	TRUE	FALSE
10.1016/j.jallcom.2020.156464	TRUE	TRUE	FALSE	TRUE	TRUE	brandmarks_no_id	TRUE	FALSE
10.1016/j.jallcom.2018.12.299	TRUE	TRUE	FALSE	FALSE	TRUE	brandmarks_id_correct	TRUE	FALSE
10.1016/j.jallcom.2019.03.096	TRUE	TRUE	FALSE	TRUE	TRUE	brandmarks_no_id	TRUE	FALSE
10.1016/j.jallcom.2018.12.390	TRUE	FALSE	FALSE	FALSE	TRUE	sem_no_brandmarks	TRUE	TRUE	not zero
10.1016/j.jallcom.2018.08.275	TRUE	TRUE	FALSE	FALSE	TRUE	brandmarks_id_correct	TRUE	TRUE	not zero
10.1016/j.jallcom.2019.151765	TRUE	TRUE	FALSE	FALSE	TRUE	brandmarks_id_correct	TRUE	FALSE	tauc not appropriate here
10.1016/j.jallcom.2018.09.081	TRUE	FALSE	FALSE	FALSE	TRUE	sem_no_brandmarks	TRUE	FALSE
10.1016/j.jallcom.2019.03.305	TRUE	TRUE	FALSE	TRUE	TRUE	brandmarks_no_id	TRUE	FALSE
10.1016/j.jallcom.2018.11.268	TRUE	TRUE	FALSE	FALSE	TRUE	brandmarks_id_correct	TRUE	FALSE
10.1016/j.jallcom.2019.151779	TRUE	TRUE	FALSE	TRUE	TRUE	brandmarks_no_id	TRUE	FALSE	not parallel
10.1016/j.jallcom.2019.03.160	TRUE	TRUE	FALSE	FALSE	TRUE	brandmarks_id_correct	TRUE	TRUE	not zero
10.1016/j.jallcom.2018.10.076	TRUE	FALSE	FALSE	FALSE	TRUE	sem_no_brandmarks	TRUE	FALSE
10.1016/j.jallcom.2018.09.327	TRUE	TRUE	TRUE	FALSE	TRUE	problematic	TRUE	FALSE
10.1016/j.jallcom.2019.02.222	TRUE	TRUE	FALSE	FALSE	TRUE	brandmarks_id_correct	TRUE	FALSE	not parallel
10.1016/j.jallcom.2018.12.056	TRUE	TRUE	FALSE	FALSE	TRUE	brandmarks_id_correct	TRUE	FALSE
10.1016/j.jallcom.2019.151929	TRUE	FALSE	FALSE	FALSE	TRUE	sem_no_brandmarks	FALSE	FALSE
10.1016/j.jallcom.2019.02.018	TRUE	TRUE	TRUE	FALSE	TRUE	problematic	TRUE	TRUE	not parallel, not zero
10.1016/j.jallcom.2018.12.085	TRUE	TRUE	FALSE	FALSE	TRUE	brandmarks_id_correct	TRUE	FALSE
10.1016/j.jallcom.2019.04.034	TRUE	FALSE	FALSE	FALSE	TRUE	sem_no_brandmarks	FALSE	FALSE
10.1016/j.jallcom.2019.04.050	TRUE	FALSE	FALSE	FALSE	TRUE	sem_no_brandmarks	TRUE	FALSE	not parallel
10.1016/j.jallcom.2019.151943	TRUE	FALSE	FALSE	FALSE	TRUE	sem_no_brandmarks	TRUE	FALSE
10.1016/j.jallcom.2019.04.127	TRUE	TRUE	FALSE	FALSE	TRUE	brandmarks_id_correct	TRUE	FALSE	not parallel
10.1016/j.jallcom.2019.04.088	TRUE	TRUE	FALSE	FALSE	TRUE	brandmarks_id_correct	TRUE	FALSE
10.1016/j.jallcom.2019.07.215	TRUE	FALSE	FALSE	FALSE	TRUE	sem_no_brandmarks	TRUE	FALSE
10.1016/j.jallcom.2017.12.036	TRUE	FALSE	FALSE	FALSE	TRUE	sem_no_brandmarks	TRUE	FALSE
10.1016/j.jallcom.2018.05.044	TRUE	FALSE	FALSE	FALSE	TRUE	sem_no_brandmarks	TRUE	FALSE
10.1016/j.jallcom.2018.07.327	TRUE	TRUE	FALSE	TRUE	TRUE	brandmarks_no_id	TRUE	FALSE
10.1016/j.jallcom.2018.04.251	TRUE	TRUE	FALSE	FALSE	TRUE	brandmarks_id_correct	TRUE	FALSE
10.1016/j.jallcom.2017.10.149	TRUE	TRUE	FALSE	TRUE	TRUE	brandmarks_no_id	TRUE	FALSE
10.1016/j.jallcom.2018.01.231	TRUE	FALSE	FALSE	FALSE	TRUE	sem_no_brandmarks	TRUE	FALSE
10.1016/j.jallcom.2018.02.117	TRUE	TRUE	TRUE	FALSE	TRUE	problematic	TRUE	TRUE	not zero
10.1016/j.jallcom.2018.06.159	TRUE	TRUE	FALSE	TRUE	TRUE	brandmarks_no_id	FALSE	FALSE
10.1016/j.jallcom.2018.07.202	TRUE	TRUE	FALSE	FALSE	TRUE	brandmarks_id_correct	TRUE	TRUE	not zero
10.1016/j.jallcom.2017.12.177	TRUE	FALSE	FALSE	FALSE	TRUE	sem_no_brandmarks	TRUE	FALSE
10.1016/j.jallcom.2017.12.188	TRUE	TRUE	FALSE	FALSE	TRUE	brandmarks_id_correct	TRUE	FALSE
10.1016/j.jallcom.2018.02.026	TRUE	TRUE	FALSE	FALSE	TRUE	brandmarks_id_correct	TRUE	TRUE	not zero
10.1016/j.jallcom.2018.08.037	TRUE	TRUE	TRUE	FALSE	TRUE	problematic	TRUE	TRUE	not zero
10.1016/j.jallcom.2017.10.117	TRUE	TRUE	TRUE	FALSE	TRUE	problematic	TRUE	FALSE
10.1016/j.jallcom.2018.03.123	TRUE	TRUE	FALSE	TRUE	TRUE	brandmarks_no_id	TRUE	FALSE
10.1016/j.jallcom.2017.11.259	TRUE	FALSE	FALSE	FALSE	TRUE	sem_no_brandmarks	TRUE	FALSE
10.1016/j.jallcom.2017.11.286	TRUE	TRUE	FALSE	FALSE	TRUE	brandmarks_id_correct	TRUE	FALSE
10.1016/j.jallcom.2018.05.311	TRUE	TRUE	FALSE	FALSE	TRUE	brandmarks_id_correct	TRUE	FALSE
10.1016/j.jallcom.2017.12.145	TRUE	TRUE	TRUE	FALSE	TRUE	problematic	TRUE	FALSE
10.1016/j.jallcom.2018.05.033	TRUE	TRUE	FALSE	FALSE	TRUE	brandmarks_id_correct	TRUE	FALSE
10.1016/j.jallcom.2018.05.340	TRUE	TRUE	FALSE	FALSE	TRUE	brandmarks_id_correct	TRUE	FALSE
10.1016/j.jallcom.2016.08.319	TRUE	FALSE	FALSE	FALSE	TRUE	sem_no_brandmarks	TRUE	FALSE
10.1016/j.jallcom.2016.08.224	TRUE	TRUE	FALSE	FALSE	TRUE	brandmarks_id_correct	TRUE	FALSE	not parallel
10.1016/j.jallcom.2017.06.336	TRUE	FALSE	FALSE	FALSE	TRUE	sem_no_brandmarks	TRUE	FALSE
10.1016/j.jallcom.2017.05.157	TRUE	TRUE	FALSE	FALSE	TRUE	brandmarks_id_correct	TRUE	FALSE
10.1016/j.jallcom.2017.04.100	TRUE	TRUE	FALSE	FALSE	TRUE	brandmarks_id_correct	TRUE	TRUE	not zero
10.1016/j.jallcom.2017.06.182	TRUE	TRUE	FALSE	TRUE	TRUE	brandmarks_no_id	TRUE	FALSE
10.1016/j.jallcom.2017.06.094	TRUE	FALSE	FALSE	FALSE	TRUE	sem_no_brandmarks	TRUE	FALSE
10.1016/j.jallcom.2016.08.098	TRUE	TRUE	FALSE	FALSE	TRUE	brandmarks_id_correct	TRUE	FALSE	not parallel
10.1016/j.jallcom.2016.09.176	TRUE	TRUE	FALSE	FALSE	TRUE	brandmarks_id_correct	TRUE	FALSE
10.1016/j.jallcom.2017.05.272	TRUE	FALSE	FALSE	FALSE	TRUE	sem_no_brandmarks	TRUE	FALSE
10.1016/j.jallcom.2016.10.007	TRUE	FALSE	FALSE	FALSE	TRUE	sem_no_brandmarks	TRUE	FALSE
10.1016/j.jallcom.2017.02.198	TRUE	FALSE	FALSE	FALSE	TRUE	sem_no_brandmarks	TRUE	FALSE
10.1016/j.jallcom.2016.11.082	TRUE	TRUE	FALSE	FALSE	TRUE	brandmarks_id_correct	TRUE	FALSE
10.1016/j.jallcom.2016.09.273	TRUE	TRUE	TRUE	FALSE	TRUE	problematic	TRUE	FALSE
10.1016/j.jallcom.2016.12.089	TRUE	FALSE	FALSE	FALSE	TRUE	sem_no_brandmarks	TRUE	TRUE	not zero
10.1016/j.jallcom.2017.02.106	TRUE	TRUE	TRUE	FALSE	TRUE	problematic	TRUE	FALSE
10.1016/j.jallcom.2017.07.218	TRUE	FALSE	FALSE	FALSE	TRUE	sem_no_brandmarks	TRUE	FALSE
10.1016/j.jallcom.2016.10.301	TRUE	FALSE	FALSE	FALSE	TRUE	sem_no_brandmarks	TRUE	TRUE	not zero, not parallel, energies do not correspond
10.1016/j.jallcom.2015.12.007	TRUE	FALSE	FALSE	FALSE	TRUE	sem_no_brandmarks	TRUE	FALSE
10.1016/j.jallcom.2016.05.254	TRUE	FALSE	FALSE	FALSE	TRUE	sem_no_brandmarks	TRUE	FALSE
10.1016/j.jallcom.2016.06.176	TRUE	TRUE	TRUE	FALSE	TRUE	problematic	TRUE	TRUE	not parallel, not zero
10.1016/j.jallcom.2016.07.094	TRUE	TRUE	FALSE	TRUE	TRUE	brandmarks_no_id	TRUE	FALSE
10.1016/j.jallcom.2016.05.043	TRUE	TRUE	FALSE	FALSE	TRUE	brandmarks_id_correct	TRUE	FALSE	many other issues
10.1016/j.jallcom.2016.05.121	TRUE	TRUE	FALSE	FALSE	TRUE	brandmarks_id_correct	TRUE	FALSE
10.1016/j.jallcom.2015.11.157	TRUE	TRUE	FALSE	TRUE	TRUE	brandmarks_no_id	TRUE	FALSE
10.1016/j.jallcom.2016.01.019	TRUE	FALSE	FALSE	FALSE	TRUE	sem_no_brandmarks	TRUE	FALSE
10.1016/j.jallcom.2016.07.299	TRUE	FALSE	FALSE	FALSE	TRUE	sem_no_brandmarks	TRUE	FALSE
10.1016/j.jallcom.2016.03.170	TRUE	TRUE	TRUE	FALSE	TRUE	problematic	TRUE	FALSE
10.1016/j.jallcom.2015.07.283	TRUE	TRUE	FALSE	FALSE	TRUE	brandmarks_id_correct	TRUE	FALSE
10.1016/j.jallcom.2014.07.174	TRUE	TRUE	TRUE	FALSE	TRUE	problematic	TRUE	FALSE
10.3389/fmats.2021.779837	TRUE	TRUE	FALSE	TRUE	TRUE	brandmarks_no_id	TRUE	FALSE
10.3389/fchem.2022.1035594	TRUE	TRUE	TRUE	FALSE	TRUE	problematic	TRUE	FALSE	looks like not zero but correctly evaluated
10.1016/j.microc.2021.106672	TRUE	TRUE	FALSE	TRUE	TRUE	brandmarks_no_id	TRUE	TRUE	not parallel, not zero
10.1016/j.microc.2021.106528	TRUE	TRUE	TRUE	FALSE	TRUE	problematic	TRUE	TRUE	not zero
10.1038/s41598-023-28725-7	TRUE	TRUE	FALSE	FALSE	TRUE	brandmarks_id_correct	TRUE	FALSE
10.1038/s41598-022-15799-y	TRUE	FALSE	FALSE	FALSE	TRUE	sem_no_brandmarks	TRUE	FALSE
10.1038/s41598-022-16673-7	TRUE	TRUE	FALSE	FALSE	TRUE	brandmarks_id_correct	TRUE	TRUE	not zero
10.1038/s41598-022-25304-0	TRUE	TRUE	TRUE	FALSE	TRUE	problematic	TRUE	FALSE
10.1038/s41598-022-22795-9	TRUE	TRUE	FALSE	FALSE	TRUE	brandmarks_id_correct	FALSE	FALSE
10.1038/s41598-022-22408-5	TRUE	FALSE	FALSE	FALSE	TRUE	sem_no_brandmarks	TRUE	FALSE
10.1038/s41598-022-11014-0	TRUE	FALSE	FALSE	FALSE	TRUE	sem_no_brandmarks	TRUE	FALSE	not parallel
10.1038/s41598-021-96490-6	TRUE	TRUE	FALSE	FALSE	TRUE	brandmarks_id_correct	TRUE	FALSE
10.1038/s41598-021-89132-4	TRUE	FALSE	FALSE	FALSE	TRUE	sem_no_brandmarks	TRUE	FALSE
10.1038/s41598-021-82741-z	TRUE	TRUE	TRUE	FALSE	TRUE	problematic	TRUE	TRUE	not zero
10.1038/s41598-021-90207-5	TRUE	TRUE	FALSE	FALSE	TRUE	brandmarks_id_correct	TRUE	FALSE
10.1038/s41598-021-99841-5	TRUE	FALSE	FALSE	FALSE	TRUE	sem_no_brandmarks	TRUE	FALSE
10.1038/s41598-021-85532-8	TRUE	TRUE	FALSE	TRUE	TRUE	brandmarks_no_id	TRUE	FALSE
10.1038/s41598-021-98435-5	TRUE	TRUE	FALSE	FALSE	TRUE	brandmarks_id_correct	TRUE	FALSE
10.1038/s41598-021-84983-3	TRUE	TRUE	FALSE	TRUE	TRUE	brandmarks_no_id	TRUE	TRUE	not zero
10.1038/s41598-020-59325-4	TRUE	FALSE	FALSE	FALSE	TRUE	sem_no_brandmarks	TRUE	FALSE
10.1038/s41598-020-78894-y	TRUE	TRUE	TRUE	FALSE	TRUE	problematic	TRUE	FALSE
10.1038/s41598-020-62425-w	TRUE	TRUE	FALSE	FALSE	TRUE	brandmarks_id_correct	TRUE	FALSE
10.1038/s41598-020-78066-y	TRUE	TRUE	FALSE	FALSE	TRUE	brandmarks_id_correct	TRUE	FALSE
10.1038/s41598-019-45313-w	TRUE	TRUE	FALSE	FALSE	TRUE	brandmarks_id_correct	TRUE	TRUE	not zero
10.1038/s41598-019-41570-x	TRUE	FALSE	FALSE	FALSE	TRUE	sem_no_brandmarks	TRUE	FALSE
10.1038/s41598-018-21239-7	TRUE	TRUE	FALSE	FALSE	TRUE	brandmarks_id_correct	TRUE	FALSE
10.1038/s41598-017-14018-3	TRUE	TRUE	TRUE	FALSE	TRUE	problematic	TRUE	TRUE	not zero
10.1038/s41598-017-12436-x	TRUE	TRUE	FALSE	FALSE	TRUE	brandmarks_id_correct	TRUE	FALSE
10.1038/srep40843	TRUE	TRUE	FALSE	FALSE	TRUE	brandmarks_id_correct	TRUE	FALSE
10.1038/srep26034	TRUE	FALSE	FALSE	FALSE	TRUE	sem_no_brandmarks	FALSE	FALSE
