# Supplementary material for: Widespread misidentification of scanning electron microscope instruments in the peer-reviewed materials science and engineering literature
Source: PLoS One. 2025 Jul 17;20(7):e0326754. doi: 10.1371/journal.pone.0326754 (PMC12270153; doi:10.1371/journal.pone.0326754)
Supplement: S7 Table — (XLSX) [file pone.0326754.s012.xlsx]

## Sheet: Sheet1
S7 Table: Patterns identified in SEM images which indicate shared provenance.
Pattern	Explanation	Articles in semi-automated screen	Authors are affiliated to institution	Article misidentifies SEM
"Amirkabir"	Amirkabir University in Tehran, Iran	119	41	52
"RMRC"	Razi Metallurgical Research Center in Tehran, Iran	543	0	108
"NRC"	National Research Center in Cairo , Egypt	191	98	52
"Ghandigram"	Gandhigram Rural Institute in Tamil Nadu, India	58	17	14
