# Supplementary material for: Widespread misidentification of scanning electron microscope instruments in the peer-reviewed materials science and engineering literature
Source: PLoS One. 2025 Jul 17;20(7):e0326754. doi: 10.1371/journal.pone.0326754 (PMC12270153; doi:10.1371/journal.pone.0326754)
Supplement: S8 Table — These patterns likely indicate re-use of text in Methods sections. Some of these patterns may reflect past licensing agreements between SEM manufacturers or local retailers, although we were not able to find evidence of this being the case. (XLSX) [file pone.0326754.s013.xlsx]

## Sheet: Sheet1
S8 Table: Unexpected textual patterns we identified in our manual labeling of problematic articles. These patterns likely indicate re-use of text in Methods sections. Some of these patterns may reflect past licensing agreements between SEM manufacturers or local retailers, although we were not able to find evidence of this being the case.
Pattern	Explanation	Articles in semi-automated screen	Articles in Google Scholar	Common author between all articles?
"Hitachi-SU8020, Czech"	Hitachi is Japanese, not Czech	16	70	Yes
"Philips X130 and Cambridge"	Model is XL30, not X130, and articles frequently feature SEMs not made by philips or cambrdige	13	46	No
"Tescan-Vega MV-2300"	MV2300 is a Cam-Scan instrument, not TESCAN	2	31	No
"TEM (Zeiss Sigma 300)"	Zeiss Sigma 300 is an SEM, not a TEM	1	12	No
"Hitachi JSM"	"JSM" is used for JEOL models, not Hitachi	2	460	No
"TESCAN-Brno-Czech Republic, 30VP"	30VP is not a TESCAN model	2	5	Yes
